# Supplementary material for: Unveiling the Promise: Navigating Clinical Trials 1978–2024 for PDAC
Source: Cancers (Basel). 2024 Oct 23;16(21):3564. doi: 10.3390/cancers16213564 (PMC11544830; doi:10.3390/cancers16213564)
Supplement: Supplementary file 1 [file cancers-16-03564-s001.zip]

Archive with 4 entries (4 files):
- Table S1 Clinical trials of pancreatic cancer 06222024.xlsx
- Table S2 drugs used in trials.xlsx
- Table S3 completed PDAC trial 081524.xlsx
- Table S4 Ongoing trial analysis 082024.xlsx
