# Supplementary material for: Unveiling the Promise: Navigating Clinical Trials 1978–2024 for PDAC
Source: Cancers (Basel). 2024 Oct 23;16(21):3564. doi: 10.3390/cancers16213564 (PMC11544830; doi:10.3390/cancers16213564)
Supplement: Supplementary file 1 [file cancers-16-03564-s001.zip › Table S1 Clinical trials of pancreatic cancer 06222024.xlsx]

## Sheet: ctg-studies pancreatic cancer 0
NCT Number	Study Title	Study URL	Acronym	Study Status	Brief Summary	Study Results	Conditions	Interventions	Primary Outcome Measures	Secondary Outcome Measures	Other Outcome Measures	Sponsor	Collaborators	Sex	Age	Phases	Enrollment	Funder Type	Study Type	Study Design	Other IDs	Start Date	Primary Completion Date	Completion Date	First Posted	Results First Posted	Last Update Posted	Locations	Study Documents
NCT06390826	Testing Sunitinib as Potentially Targeted Treatment in Cancers With cKIT Genetic Changes (MATCH - Subprotocol V)	https://clinicaltrials.gov/study/NCT06390826		ACTIVE_NOT_RECRUITING	This phase II MATCH treatment trial tests how well sunitinib in treating patients with cancer that has certain genetic changes. Sunitinib is in a class of medications called kinase inhibitors. It is used in patients whose cancer has a certain mutation (change) in the cKIT gene. It works by blocking the action of mutated cKIT that signals cancer cells to multiply. This helps to stop or slow the sp…	NO	Advanced Lymphoma|Advanced Malignant Solid Neoplasm|Refractory Lymphoma|Refractory Malignant Solid Neoplasm|Refractory Multiple Myeloma	PROCEDURE: Biopsy|PROCEDURE: Biospecimen Collection|PROCEDURE: Computed Tomography|PROCEDURE: Echocardiography|PROCEDURE: Magnetic Resonance Imaging|PROCEDURE: Radionuclide Imaging|DRUG: Sunitinib	Objective response rate (ORR), ORR is defined as the percentage of patients whose tumors have a complete or partial response to treatment among analyzable patients. Objective response is defined consistent with Response Evaluation Criteria in Solid Tumors version 1.1, the Cheson (2014) criteria for lymphoma patients, and the Response Assessment in Neuro-Oncology criteria for glioblastoma patients…	Overall survival, Will be evaluated specifically for each drug (or step). OS will be estimated using the Kaplan-Meier method., From start of treatment on that step until death, or censored at the date of last contact, assessed up to 3 years|6-month progression free survival (PFS), Progression free survival is defined as time from treatment start date to date of progression or death from any cause…		National Cancer Institute (NCI)		ALL	ADULT, OLDER_ADULT	PHASE2	35	NIH	INTERVENTIONAL	Allocation: NA|Intervention Model: SINGLE_GROUP|Masking: NONE|Primary Purpose: TREATMENT	NCI-2024-01135|NCI-2024-01135|EAY131-V|EAY131-V|U10CA180820	2015-08-11	2025-03-24	2025-03-24	2024-04-30		2024-05-08	ECOG-ACRIN Cancer Research Group, Philadelphia, Pennsylvania, 19103, United States
NCT05391126	GENOCARE: A Prospective, Randomized Clinical Trial of Genotype-Guided Dosing Versus Usual Care	https://clinicaltrials.gov/study/NCT05391126		RECRUITING	This is a prospective, randomized study designed to compare genotype-guided dosing to usual care in patients with pancreas cancer and colorectal cancer who are UGT1A1 intermediate metabolizers (\*1/\*28) (heterozygotes) and usual UGT metabolizers (\*1/\*1). All patients will be assessed for UGT1A1 genotype at screening and those with intermediate or usual UGT1A1 genotypes (\*1/\*28, \*1/\*1) will…	NO	Colorectal Cancer|Pancreatic Cancer	DRUG: Irinotecan	Adverse Events Frequency, To compare the frequency of cycle 1 grade 3-5 adverse effects in individuals with a \*1/\*28 or \*1/\*1 genotype who receive genotype-guided dosing and to those who are randomized to receive usual care., 6 months	Overall Survival, To evaluate overall survival between individuals randomized to receive genotype-guided dosing and those who are randomized to receive usual care., 5 years		Reema A. Patel		ALL	ADULT, OLDER_ADULT	NA	178	OTHER	INTERVENTIONAL	Allocation: RANDOMIZED|Intervention Model: SINGLE_GROUP|Masking: SINGLE (PARTICIPANT)|Primary Purpose: TREATMENT	MCC-22-GI-125-PMC	2022-09-28	2025-05	2025-05	2022-05-25		2023-10-10	University of Kentucky, Lexington, Kentucky, 40506, United States
NCT05494866	A Trial of Cobicistat and Gemcitabine and Nab-Paclitaxel in Patients With Advanced Stage or Metastatic Pancreatic Ductal Adenocarcinoma	https://clinicaltrials.gov/study/NCT05494866	IntenSify	RECRUITING	To explore the possibility to overcome CYP3A-mediated resistance to anticancer drugs in pancreatic cancer, we will investigate the pharmacokinetics, safety, tolerability, and efficacy of nanoparticle albumin-bound paclitaxel (nab-paclitaxel) in combination with gemcitabine and the CYP3A inhibitor cobicistat in a phase I proof-of-concept trial to determine the safety profile, the recommended dose …	NO	CYP3A Inhibitor|Advanced Stage or Metastatic Pancreatic Ductal Adenocarcinoma|Pancreatic Cancer|Pancreatic Adenocarcinoma|Pancreatic Neoplasm	DRUG: Cobicistat Oral Tablet|DRUG: Gemcitabin|DRUG: Nab paclitaxel	occurrence of DLTs, occurrence of DLTs within treatment cycle 1, Day 1 to day 28			German Cancer Research Center	University Hospital Heidelberg	ALL	ADULT, OLDER_ADULT	PHASE1	18	OTHER	INTERVENTIONAL	Allocation: NA|Intervention Model: SINGLE_GROUP|Masking: NONE|Primary Purpose: TREATMENT	NH21	2022-12-07	2024-08-31	2025-02-28	2022-08-10		2024-02-23	University Hospital Heidelberg, Heidelberg, BW, 69120, Germany
NCT00003426	Gemcitabine Plus Radiation Therapy in Treating Patients With Pancreatic Cancer	https://clinicaltrials.gov/study/NCT00003426		COMPLETED	RATIONALE: Radiation therapy uses high-energy x-rays to damage tumor cells. Drugs used in chemotherapy use different ways to stop tumor cells from dividing so they stop growing or die. Combining radiation therapy with chemotherapy may kill more tumor cells. PURPOSE: Phase I trial to study the effectiveness of gemcitabine plus radiation therapy in treating patients with pancreatic cancer that can …	NO	Pancreatic Cancer	DRUG: gemcitabine hydrochloride|RADIATION: radiation therapy				Memorial Sloan Kettering Cancer Center	National Cancer Institute (NCI)	ALL	ADULT, OLDER_ADULT	PHASE1		OTHER	INTERVENTIONAL	Allocation: |Intervention Model: |Masking: |Primary Purpose: TREATMENT	98-019|CDR0000066451|NCI-H98-0020	1998-04	2002-03	2002-03	2003-12-02		2013-06-21	Memorial Sloan-Kettering Cancer Center, New York, New York, 10021, United States
NCT03797326	Efficacy and Safety of Pembrolizumab (MK-3475) Plus Lenvatinib (E7080/MK-7902) in Previously Treated Participants With Select Solid Tumors (MK-7902-005/E7080-G000-224/LEAP-005)	https://clinicaltrials.gov/study/NCT03797326		ACTIVE_NOT_RECRUITING	The purpose of this study is to determine the safety and efficacy of combination therapy with pembrolizumab (MK-3475) and lenvatinib (E7080/MK-7902) in participants with triple negative breast cancer (TNBC), ovarian cancer, gastric cancer, colorectal cancer (CRC), glioblastoma (GBM), biliary tract cancers (BTC), or pancreatic cancer.	NO	Advanced Solid Tumors|Triple Negative Breast Cancer|Ovarian Cancer|Gastric Cancer|Colorectal Cancer|Glioblastoma|Biliary Tract Cancers|Pancreatic Cancer	BIOLOGICAL: Pembrolizumab|DRUG: Lenvatinib	Objective Response Rate (ORR) per Response Evaluation Criteria In Solid Tumors version 1.1 (RECIST 1.1) or Response Assessment in Neuro-Oncology (RANO) Criteria for Glioblastoma (GBM) by Investigator Assessment in Initial Cohorts, ORR is defined as the percentage of participants who have a confirmed complete response (CR: disappearance of all target lesions) or partial response (PR: at least a 30…	Disease Control Rate (DCR) per RECIST 1.1 by Investigator Assessment in Initial Cohorts, DCR is defined as the percentage of participants who have a best overall response of CR, PR, or stable disease (SD) per RECIST 1.1. RECIST 1.1 has been modified for this study to follow a maximum of 10 target lesions and a maximum of 5 target lesions per organ. DCR will be assessed by the investigator for all…		Merck Sharp & Dohme LLC	Eisai Inc.	ALL	ADULT, OLDER_ADULT	PHASE2	590	INDUSTRY	INTERVENTIONAL	Allocation: RANDOMIZED|Intervention Model: PARALLEL|Masking: NONE|Primary Purpose: TREATMENT	7902-005|MK-7902-005|E7080-G000-224|LEAP-005|2018-003747-37	2019-02-12	2024-12-20	2024-12-20	2019-01-09		2023-10-31	City of Hope ( Site 0002), Duarte, California, 91010, United States|Cedars Sinai Medical Center ( Site 0003), Los Angeles, California, 90048, United States|University of California Davis Comprehensive Cancer Center ( Site 0005), Sacramento, California, 95817, United States|University of Colorado, Anschutz Cancer Pavilion ( Site 0007), Aurora, Colorado, 80045, United States|University of Florida-H…
NCT03738280	Non-hypovascular Solid Pancreatic Lesions: Role of EUS	https://clinicaltrials.gov/study/NCT03738280	LE-VASC	COMPLETED	Vascular pattern of solid pancreatic lesions (SPLs) has been investigated by different abdominal imaging modalities and by contrast-enhanced endoscopic ultrasonography (CE-EUS). Compared with surrounding pancreatic parenchyma three different patterns have been described: hypo-, iso-, and hypervascular. The majority of SPLs are hypovascular, and the diagnostic relevance of hypoenhanced pattern to …	NO	Solid Pancreatic Neoplasms|Endoscopic Ultrasound	DIAGNOSTIC_TEST: Endoscopic ultrasound-fine needle biopsy	Upstream dilation of the main pancreatic duct, Percentage of cases with upstream dilation of main pancreatic duct will be recorded., 6 months|Vascular pattern (iso or hypervascular), Percentage of cases with iso-vascular or hyper-vascular pattern will be recorded., 6 months|Lesion borders (smooth or irregular), Percentage of cases with smooth or irregular borders will be recorded., 6 months			Azienda Ospedaliera Universitaria Integrata Verona		ALL	ADULT, OLDER_ADULT		154	OTHER	OBSERVATIONAL	Observational Model: |Time Perspective: p	1296CESC	2016-05-01	2018-05	2019-05	2018-11-13		2019-05-07	Stefano Francesco CrinÃ², Verona, VR, 37138, Italy
NCT00279292	Randomized Trial of EUS Neurolysis in Pancreas Cancer	https://clinicaltrials.gov/study/NCT00279292		COMPLETED	This is a clinical trial to determine more effective methods of controlling the pain in pancreatic cancer. Although narcotic pain medication are effective, they have many side effects and are underutilized due to social stigma and fear of addiction. Celiac plexus neurolysis is a nerve block procedure that has been shown to be effective in uncontrolled clinical trials. We hypothesized that celiac …	NO	Pancreatic Neoplasms	PROCEDURE: Celiac Plexus Neurolysis	To evaluate the efficacy of treatment of ethanol injection versus placebo|injection for pain in pancreatic cancer patients at 1 month and 3 months.	To evaluate mortality and surgical morbidity at 1 month and 3 months|To evaluate magnitude of narcotic use after treatment at 1 month and 3 months|To estimate the period of time pain scores will remain below baseline levels|To estimate the effect of treatment on quality of life at 1 month and 3 month		National Institute of Diabetes and Digestive and Kidney Diseases (NIDDK)		ALL	ADULT, OLDER_ADULT	PHASE3	26	NIH	INTERVENTIONAL	Allocation: RANDOMIZED|Intervention Model: SINGLE_GROUP|Masking: DOUBLE|Primary Purpose: TREATMENT	R03 DK69947 (completed)	2004-08	2007-01	2007-01	2006-01-19		2015-10-14	Mayo Clinic Scottsdale, Scottsdale, Arizona, 85259, United States|Mayo Clinic Jacksonville, Jacksonville, Florida, 32224, United States
NCT04677192	Microwave Ablation Combined With Chemotherapy in the Treatment of Pancreatic Cancer Oligohepatic Metastasis	https://clinicaltrials.gov/study/NCT04677192		UNKNOWN	This study is a prospective, single center, single arm, phase II clinical study in patients with liver metastasis after radical resection of pancreatic cancer. The purpose of this study is to evaluate the clinical value of microwave ablation combined with chemotherapy for liver metastasis after radical resection of pancreatic cancer about overall survival, and to determine the feasibility and saf…	NO	Pancreatic Cancer Metastatic to Liver|Oligometastasis	COMBINATION_PRODUCT: Microwave Ablation combination with chemotherapy	OS, Overall survival, 24months	6-month PFS, From date of starting treatment until the date of first documented progression or date of death from any cause, whichever came first, assessed up to 6 months., 6months|ORR, Overall Response Rate, From the first drug administration up to two years|DCR, Disease Control Rate, From the first drug administration up to two years|Complete ablation rate, The complete ablation rate was evalua…		Fudan University		ALL	ADULT, OLDER_ADULT	PHASE2	50	OTHER	INTERVENTIONAL	Allocation: NA|Intervention Model: SINGLE_GROUP|Masking: NONE|Primary Purpose: TREATMENT	PCLM-A 2020	2021-01	2022-01	2022-12	2020-12-21		2020-12-21	Fudan University Shanghai Cancer Center, Shanghai, Shanghai, China
NCT01049880	A Research Trial of High Dose Vitamin C and Chemotherapy for Metastatic Pancreatic Cancer	https://clinicaltrials.gov/study/NCT01049880		COMPLETED	This study is designed to determine the maximum tolerated dose of vitamin C when given with a standard chemotherapy for people who have metastatic pancreatic cancer.	NO	Pancreatic Neoplasms	DRUG: Gemcitabine with escalating ascorbic acid	Blood cell counts (neutropenia, thrombocytopenia) and serum chemistries (liver function tests, creatinine), weekly	Plasma ascorbate level (targeted to 350 to 400 mg/dL), Weekly|Survival, Ongoing		Joseph J. Cullen	University of Iowa|Holden Comprehensive Cancer Center	ALL	ADULT, OLDER_ADULT	PHASE1	15	OTHER	INTERVENTIONAL	Allocation: NA|Intervention Model: SINGLE_GROUP|Masking: NONE|Primary Purpose: TREATMENT	200804753	2009-12	2013-02	2013-03	2010-01-15		2017-04-21	The University of Iowa Hospitals & Clinics, Iowa City, Iowa, 52242, United States
NCT03659292	Effects of Epidural Block on the Prognosis in Patients With Pancreatic Cancer Undergoing Distal Pancreatectomy	https://clinicaltrials.gov/study/NCT03659292		UNKNOWN	The purpose of this randomized controlled clinical trial is to investigate the effects of epidural block on overall survivalï¼Œdisease-free survival and recovery in patients with pancreatic cancer undergoing distal pancreatectomy. This study will also evaluate the effects of this technique on neuroendocrine, stress and inflammatory response in these patients.	NO	Cancer of Pancreas	OTHER: GEA|OTHER: PCEA|OTHER: GA|OTHER: PCIA	Overall survival (OS), Defined and calculated as the time from the date of surgery to death related to all reasons, During 2 years after surgery	Disease-free survival (DFS ), Defined and calculated as the time from the date of surgery to the first time of pancreatic cancer recurrence or metastasis or cancer-related death, During 2 years after surgery|Postoperative pain score and side effects of patient-controlled analgesia, Assessed with visual analogue score ( 0 is no pain and 10 is the most severe pain), During the first 48 hours after …		Fudan University	Washington University School of Medicine	ALL	ADULT, OLDER_ADULT	NA	540	OTHER	INTERVENTIONAL	Allocation: RANDOMIZED|Intervention Model: PARALLEL|Masking: NONE|Primary Purpose: SUPPORTIVE_CARE	FDUSCCA-2	2018-09	2022-10	2022-10	2018-09-06		2018-09-06	Fudan University Shanghai Cancer Center, Shanghai, Shanghai, 200032, China|Fudan University Zhongshan Hospital, Shanghai, Shanghai, 200032, China|Fudan University Huashan Hospital, Shanghai, Shanghai, 200040, China
NCT03919292	Neratinib + Valproate in Advanced Solid Tumors, w/Expansion Cohort in Ras-Mutated Ca	https://clinicaltrials.gov/study/NCT03919292		RECRUITING	To determine the recommended phase 2 dose (RP2D) of the combination of neratinib and sodium valproate when given to patients with advanced solid tumors. Then to explore the antitumor effects of the neratinib and sodium valproate combination in advanced solid tumors with attention to RAS-mutated tumors, EGFR-altered GBM, and ocular melanoma, as part of the phase 2 expansion cohort.	NO	Solid Tumor, Adult	DRUG: Neratinib|DRUG: Divalproex Sodium	Determination of Recommended Phase 2 Dose (RP2D), RP2D for the combination of neratinib and sodium valproate that is less than or the same as the maximum tolerated dose (MTD)., 28 Days	Evaluation of Treatment Related Adverse Events of Neratinib combined with Sodium Valproate, Determine the safety and toxicity of the combination of neratinib and sodium valproate by the number of participants with serious adverse events, and types of events as assessed by utilizing the Common Terminology Criteria for Adverse Events (CTCAE) Version 5., 13 Months|Solid Tumor Antitumor Effects, Phas…		Virginia Commonwealth University	Puma Biotechnology, Inc.	ALL	ADULT, OLDER_ADULT	PHASE1|PHASE2	113	OTHER	INTERVENTIONAL	Allocation: NON_RANDOMIZED|Intervention Model: SEQUENTIAL|Masking: NONE|Primary Purpose: TREATMENT	MCC-17-13821	2019-05-01	2024-12-31	2025-12-31	2019-04-18		2024-05-23	Virginia Commonwealth University Massey Cancer Center, Richmond, Virginia, 23298, United States
NCT00409292	RAD001 in Previously Treated Patients With Metastatic Pancreatic Cancer	https://clinicaltrials.gov/study/NCT00409292		COMPLETED	The purpose of this research study is to investigate if RAD001 is an effective treatment for pancreatic cancer that has spread and not responded to treatment. Experiments have shown that RAD001 can prevent cells from multiplying. RAD002 has also been tested in laboratory experiments imitating cancer conditions and the results have been promising.	YES	Pancreatic Cancer	DRUG: RAD001	To Assess Progression-free Survival of RAD001 at Two Months in Patients With Metastatic Pancreatic Cancer Whose Disease Has Progressed on Gemcitabine Chemotherapy., The Outcome Measure is reporting the number of participants experiencing Progression-free Survival at 2 months after treatment. The study was designed with a primary end point of progression-free survival (PFS), defined as the time fr…	To Assess the Safety of RAD001 in Patients With Metastatic Pancreatic Cancer, Patients were followed for the duration of their time on treatment and 30 days after their last dose of RAD001. The number of patients with treatment-related adverse events are reported., Patients were followed for the duration of their time on treatment and 30 days after their last dose of RAD001.|to Assess Response Ra…		Dana-Farber Cancer Institute	Massachusetts General Hospital|Beth Israel Deaconess Medical Center|Novartis	ALL	ADULT, OLDER_ADULT	PHASE2	33	OTHER	INTERVENTIONAL	Allocation: NON_RANDOMIZED|Intervention Model: SINGLE_GROUP|Masking: NONE|Primary Purpose: TREATMENT	06-197	2007-01	2009-01	2009-05	2006-12-08	2014-08-11	2014-08-11	Massachusetts General Hospital, Boston, Massachusetts, 02114, United States|Beth Israel Deaconess Medical Center, Boston, Massachusetts, 02115, United States|Dana-Farber Cancer Institute, Boston, Massachusetts, 02115, United States
NCT04677244	Echo-endoscopy Biopsy Impact on the Circulating Tumor Cell Level	https://clinicaltrials.gov/study/NCT04677244	EUS-CTC	RECRUITING	The aim of this work is to evaluate the impact of endoscopic procedures on the circulating tumoral cells level in order to evaluate the potential effects of an endoscopic procedure in the management of pancreatic tumors.	NO	Cancer of Pancreas	PROCEDURE: Blood sample in portal vein	Procedure impact, Rate of patients with a CTC increase \> 4 cells/ml in the portal system after the endoscopic procedure, 5 minutes after procedure			Institut Paoli-Calmettes		ALL	ADULT, OLDER_ADULT	NA	42	OTHER	INTERVENTIONAL	Allocation: NA|Intervention Model: SINGLE_GROUP|Masking: NONE|Primary Purpose: SUPPORTIVE_CARE	EUS-CTC-IPC 2019-056	2021-11-11	2024-11-01	2025-11-01	2020-12-21		2024-04-09	Institut Paoli Calmettes, Marseille, 13009, France
NCT00547144	Phase I/II Intratumoral DC Immunotherapy With Gemcitabine & XRT in Unresectable Pancreatic Cancer	https://clinicaltrials.gov/study/NCT00547144		COMPLETED	To determine the safety, feasibility and appropriate dendritic cell dose to vaccinate patients with pancreas cancer	NO	Pancreatic Cancer	DRUG: Gemcitabine|PROCEDURE: Dendritic Cell Immunotherapy	o evaluate the immune response of patients treated with this regimen based on the presence and characterization of tumor-infiltrating white blood cells.|Phase II: To determine the overall response rate for this regimen as determined by radiographic criteria.|Phase I: To establish the maximally tolerated dose (MTD) and dose limiting toxicities (DLT) of intratumoral autologous dendritic cell vaccin…			George Albert Fisher		ALL	ADULT, OLDER_ADULT	PHASE1	2	OTHER	INTERVENTIONAL	Allocation: NON_RANDOMIZED|Intervention Model: SINGLE_GROUP|Masking: NONE|Primary Purpose: TREATMENT	PANC0003|95935|1454	2005-10	2008-04	2008-04	2007-10-22		2012-11-08	Stanford University School of Medicine, Stanford, California, 94305, United States
NCT03621644	Stereotactic MRI-guided On-table Adaptive Radiation Therapy (SMART) for Locally Advanced Pancreatic Cancer	https://clinicaltrials.gov/study/NCT03621644		ACTIVE_NOT_RECRUITING	High-dose magnetic resonance imaging (MRI) guided hypofractionated radiation therapy delivered using daily adaptive dose planning has been shown in a retrospective study to result in improved overall survival, relative to patients receiving lower radiation doses, in patients with locally advanced pancreatic cancer, without increasing the rate of serious gastrointestinal toxicity. The goal of the …	NO	Pancreatic Cancer	RADIATION: Stereotactic MRI-guided On-table Adaptive Radiation Therapy	Gastrointestinal toxicity assessed using Common Terminology Criteria for Adverse Events (CTCAE) v5, Grade 3 or higher gastrointestinal toxicity assessed using Common Terminology Criteria for Adverse Events (CTCAE) v5 within 90 days of completion of radiation therapy, 90 days	Overall survival, Percentage of patients dying from any cause, 2 years|Distant progression-free survival, Percentage of patients whose pancreatic cancer does not progress, 6 months|Patient-reported quality of life (QOL), Patient-reported assessments using the National Comprehensive Cancer Network (NCCN) Functional Assessment of Cancer Therapy (FACT) Hepatobiliary Symptom Index, 18-item Hepatobili…		Viewray Inc.		ALL	ADULT, OLDER_ADULT	NA	133	INDUSTRY	INTERVENTIONAL	Allocation: NA|Intervention Model: SINGLE_GROUP|Masking: NONE|Primary Purpose: TREATMENT	VR C2T2 - SMART - LAPC/BRPC 1	2019-01-01	2022-08-03	2027-01	2018-08-08		2022-10-14	UCLA, Los Angeles, California, 90095, United States|University of Miami, Miami, Florida, 33136, United States|Miami Cancer Institute, Miami, Florida, 33176, United States|Orlando Health, Orlando, Florida, 32806, United States|Dana-Farber Cancer Institute, Boston, Massachusetts, 02215, United States|Henry Ford Health Sciences, Detroit, Michigan, 48202, United States|Washington University, Saint Lo…
NCT01652976	Phase II Study of 5-FU, Oxaliplatin Plus Dasatinib in Metastatic Pancreatic Adenocarcinoma	https://clinicaltrials.gov/study/NCT01652976	FOLFOX-D	COMPLETED	The purpose of this research study is to determine if the study drug, dasatinib, given in combination with 5-Fluorouracil, leucovorin and oxaliplatin (FOLFOX) will work against metastatic pancreatic cancer. Dasatinib is a Food and Drug Administration (FDA) approved drug for treating chronic myelogenous leukemia and acute lymphoblastic leukemia, however it is not currently approved for use in the …	YES	Pancreatic Cancer Metastatic	DRUG: Dasatinib|DRUG: mFOLFOX6	Progression Free Survival (PFS), Determine activity of 5-Fluorouracil, leucovorin, and oxaliplatin (FOLFOX) plus dasatinib on progression free survival (PFS) in patients with metastatic pancreatic adenocarcinoma, 3 years	Response Rate, To determine the response rate (RR) by RECIST 1.1 criteria. The response rate is the number of subjects who had either a complete or partial response by RECIST 1.1 criteria. RECIST 1.1 criteria defines a partial response as a decrease of the sum of the largest diameter each target lesion by at least 30%. A complete response is defined as the disappearance of all target lesions (exc…		University of Florida	Bristol-Myers Squibb	ALL	ADULT, OLDER_ADULT	PHASE2	44	OTHER	INTERVENTIONAL	Allocation: NA|Intervention Model: SINGLE_GROUP|Masking: NONE|Primary Purpose: TREATMENT	IRB201600540|CA180-359|OCR11303	2012-07	2018-02	2020-07	2012-07-30	2019-06-13	2021-01-05	UF Health Cancer Center, Gainesville, Florida, 32610, United States	Study Protocol and Statistical Analysis Plan, https://cdn.clinicaltrials.gov/large-docs/76/NCT01652976/Prot_SAP_000.pdf
NCT00327327	Safety Study of Imexon Plus Gemcitabine in Untreated Pancreatic Adenocarcinoma	https://clinicaltrials.gov/study/NCT00327327		COMPLETED	AMP-004 is a Phase 1b dose escalation trial designed to evaluate the safety of the new drug imexon in combination with an approved drug, gemcitabine, for the treatment of patients with previously untreated pancreatic cancer. The treatment consists of dosing with both imexon and gemcitabine on days 1, 8, and 15 of each 28 day cycle. The study is designed to determine the highest doses of the two d…	NO	Pancreatic Adenocarcinoma	DRUG: imexon|DRUG: gemcitabine	Determine maximally tolerated dose (MTD), until MTD reached|determine dose limiting toxicities., until MTD reached	Changes in plasma thiol levels, until MTD reached|pharmacokinetics, until MTD reached|objective tumor responses., until MTD reached		AmpliMed Corporation		ALL	ADULT, OLDER_ADULT	PHASE1	105	INDUSTRY	INTERVENTIONAL	Allocation: NON_RANDOMIZED|Intervention Model: SINGLE_GROUP|Masking: NONE|Primary Purpose: TREATMENT	AMP-004	2004-02	2009-10	2009-10	2006-05-18		2010-09-15	Arizona Clinical Research Center, Tucson, Arizona, 85715, United States|US Oncology Orlando, Cancer Centers of FL, Ocoee, Florida, 34761, United States|US Oncology Indiana, Indianapolis, Indiana, 46227, United States|Univ of Michigan, Ann Arbor, Michigan, 48109, United States|US Oncology Albany, New York Oncology, Albany, New York, 12208, United States|US Oncology Kettering, Kettering, Ohio, 4540…
NCT03033927	Predicting Effective Therapy in Pancreatic Cancer	https://clinicaltrials.gov/study/NCT03033927		ACTIVE_NOT_RECRUITING	The purpose of this phase II study is to develop a test to predict response of pancreatic cancer to different chemotherapy regimens.	NO	Pancreatic Cancer|Pancreatic Adenocarcinoma	DIAGNOSTIC_TEST: CTC isolocation and analysis	Progression Free Survival, in patients receiving frontline therapy predicted to be effective versus ineffective based on CTC PGx analysis, 36 months			Memorial Sloan Kettering Cancer Center		ALL	ADULT, OLDER_ADULT		74	OTHER	OBSERVATIONAL	Observational Model: |Time Perspective: p	17-042	2017-01-24	2025-01-24	2025-01-24	2017-01-27		2024-04-25	Memorial Sloan Kettering Cancer Center Basking Ridge, Basking Ridge, New Jersey, 07920, United States|Memorial Sloan Kettering Cancer Center @ Suffolk, Commack, New York, 11725, United States|Memorial Sloan Kettering Westchester, Harrison, New York, 10604, United States|Memorial Sloan Kettering Nassau, Uniondale, New York, 11553, United States
NCT00601627	Panitumumab, Chemotherapy, and External-Beam Radiation Therapy in Treating Patients With Locally Advanced Pancreatic Cancer That Cannot be Removed by Surgery	https://clinicaltrials.gov/study/NCT00601627		COMPLETED	RATIONALE: Monoclonal antibodies, such as panitumumab, can block tumor growth in different ways. Some block the ability of tumor cells to grow and spread. Others find tumor cells and help kill them or carry tumor-killing substances to them. Drugs used in chemotherapy, such as fluorouracil, capecitabine, and gemcitabine, work in different ways to stop the growth of tumor cells, either by killing t…	YES	Pancreatic Cancer	BIOLOGICAL: panitumumab|DRUG: capecitabine|DRUG: fluorouracil|DRUG: gemcitabine hydrochloride|RADIATION: radiation therapy	One Year Survival Rate, The proportion of successes will be estimated by the number of successes divided by the total number of evaluable patients. Confidence intervals for the true success proportion will be calculated according to the exact binomial method., Baseline to 12 months	Overall Survival, Survival time is defined as the time from registration to death due to any cause. The distribution of survival time will be estimated using the method of Kaplan-Meier, baseline to 2 years|Progression Free Survival (PFS), Progression Free Survival is defined as the time from registration to the earliest documented evidence of disease progression., baseline to 2 years|Confirmed Re…		Alliance for Clinical Trials in Oncology	National Cancer Institute (NCI)	ALL	ADULT, OLDER_ADULT	PHASE2	52	OTHER	INTERVENTIONAL	Allocation: NA|Intervention Model: SINGLE_GROUP|Masking: NONE|Primary Purpose: TREATMENT	NCCTG-N064A|NCI-2009-01088|CDR0000584104	2009-06	2011-07	2013-05	2008-01-28	2017-04-05	2017-04-05	Aurora Presbyterian Hospital, Aurora, Colorado, 80012, United States|Boulder Community Hospital, Boulder, Colorado, 80301-9019, United States|Penrose Cancer Center at Penrose Hospital, Colorado Springs, Colorado, 80933, United States|St. Anthony Central Hospital, Denver, Colorado, 80204, United States|Porter Adventist Hospital, Denver, Colorado, 80210, United States|Presbyterian - St. Luke's Medi…
NCT05034627	Calaspargase Pegol-Mnkl and Cobimetinib for the Treatment of Locally Advanced or Metastatic Pancreatic Cancer	https://clinicaltrials.gov/study/NCT05034627		RECRUITING	This phase I trial tests the safety, side effects, and best dose of calaspargase pegol-mknl in combination with cobimetinib in treating patients with pancreatic cancer that has spread to nearby tissue or lymph nodes (locally advanced) or has spread to other places in the body (metastatic). Cobimetinib attacks a protein called MEK that has been known to stimulate cells that promote the growth of c…	NO	Locally Advanced Pancreatic Adenocarcinoma|Metastatic Pancreatic Adenocarcinoma|Stage II Pancreatic Cancer AJCC v8|Stage IIA Pancreatic Cancer AJCC v8|Stage IIB Pancreatic Cancer AJCC v8|Stage III Pancreatic Cancer AJCC v8|Stage IV Pancreatic Cancer AJCC v8	PROCEDURE: Biopsy|DRUG: Calaspargase Pegol-mknl|DRUG: Cobimetinib	Incidence of dose-limiting toxicities (DLTs), Defined as any treatment-related grade \>= 3 non-hematological or hematological adverse events. The incidence of DLT at each dose level will be summarized using the proportion and exact binomial confidence interval. Dose-limiting toxicities will specifically be reported for the DLT evaluation period using the maximum tolerated dose (MTD)-evaluable pop…	Incidence of treatment-emergent adverse events (AEs) and serious AEs, Evaluated by Common Terminology Criteria for Adverse Events version 5.0., Up to 30 days after last dose of study intervention|Objective response rate (ORR), Evaluated using Response Evaluation Criteria in Solid Tumors (RECIST) version 1.1. Overall response will be summarized descriptively. ORR will be estimated with 95% confide…	Therapy induced changes in the tumor and tumor ecosystem, Descriptive summary of cellular and molecular assays., Up to 6 cycles from completing study intervention (1 cycle = 21 days)	OHSU Knight Cancer Institute	Oregon Health and Science University|Genentech, Inc.|Servier Pharmaceuticals, LLC	ALL	ADULT, OLDER_ADULT	PHASE1	15	OTHER	INTERVENTIONAL	Allocation: NA|Intervention Model: SINGLE_GROUP|Masking: NONE|Primary Purpose: TREATMENT	STUDY00022141|NCI-2021-09061|STUDY00022141	2022-08-09	2024-12-16	2026-10-01	2021-09-05		2023-11-14	OHSU Knight Cancer Institute, Portland, Oregon, 97239, United States
NCT04616131	Evaluating the Response to Neoadjuvant Chemotherapy With Circulating Tumor DNA in Pancreatic Cancer	https://clinicaltrials.gov/study/NCT04616131		UNKNOWN	For patients who have been diagnosed with pancreatic cancer that has not spread outside of the pancreas and nearby lymph nodes. The purpose of this research study is to understand if we are able to detect pancreatic cancer DNA in the blood stream before, during, and after treatment.	NO	Pancreas Cancer		Number of patients with circulating tumor DNA (ctDNA) levels as not detectable in their blood compared to number of patients with ctDNA detected., Utilizing Tempus, a commercial laboratory ctDNA genetic profile panel investigators will analyze the number of patients who had detectable ctDNA in their blood prior to neoadjuvant chemotherapy who then had no detectable ctDNA after their chemotherapy …	Investigators will look for statistically significant correlations of ctDNA blood levels with clinical treatment responses of tumor grades, CA 19-9 units/milliliter blood level, and radiologic response by RECIST categories of complete response., Association of ctDNA clearance with the following: pathologic treatment response per CAP tumor regression grade 0,1,2, and 3, blood level measurement of …		Central DuPage Hospital	Elsa U. Pardee Foundation	ALL	ADULT, OLDER_ADULT		60	OTHER	OBSERVATIONAL	Observational Model: |Time Perspective: p	21-012	2020-10-01	2021-10-01	2021-10-01	2020-11-04		2020-11-04	Northwestern Medicine Cancer Center Kishwaukee, DeKalb, Illinois, 60115, United States|Northwestern Medicine Cancer Center Delnor, Geneva, Illinois, 60135, United States|Northwestern Medicine Cancer Center Warrenville, Warrenville, Illinois, 60555, United States
NCT03576131	GEN1029 (HexaBodyÂ®-DR5/DR5) Safety Trial in Patients With Malignant Solid Tumors	https://clinicaltrials.gov/study/NCT03576131		TERMINATED	The purpose of the trial is to evaluate the safety of GEN1029 (HexaBodyÂ®-DR5/DR5) in a mixed population of patients with specified solid tumors	YES	Colorectal Cancer|Non-small Cell Lung Cancer|Triple Negative Breast Cancer|Renal Cell Carcinoma|Gastric Cancer|Pancreatic Cancer|Urothelial Cancer	BIOLOGICAL: GEN1029 (HexaBodyÂ®-DR5/DR5)	Number of Participants With Dose Limiting Toxicities (DLTs), DLT criteria in the dose escalation phase of this trial are defined as hematologic toxicity including Grade (G) 4 neutropenia/thrombocytopenia for minimal duration of 7 days, G3/4 febrile neutropenia, \>=G3 thrombocytopenia with bleeding, or G4 anemia; and non-hematologic toxicity including G4 infusion-related reactions (IRR) or anaphyl…	Maximum Observed Plasma Concentration (Cmax) of Hx-DR5-01 and Hx-DR5-05, The Cmax of Hx-DR5-01 and Hx-DR5-05 are reported., Predose, end of infusion, 2, 4, 24, 48, 168 and 336 hours after end of infusion on Day 1 of Cycles 1, 2, 3|Area Under Plasma Concentration-time Curve From Time Zero to Infinity (AUC[0-inf]) of Hx-DR5-01 and Hx-DR5-05, The AUC(0-inf) of Hx-DR5-01 and Hx-DR5-05 are reported., …		Genmab		ALL	ADULT, OLDER_ADULT	PHASE1|PHASE2	48	INDUSTRY	INTERVENTIONAL	Allocation: NA|Intervention Model: SEQUENTIAL|Masking: NONE|Primary Purpose: TREATMENT	GCT1029-01|2017-001394-16|236908	2018-04-30	2021-10-12	2021-10-12	2018-07-03	2022-12-12	2023-08-01	Yale University, New Haven, Connecticut, 06510, United States|UT M.D Anderson Cancer Center, Houston, Texas, 77030, United States|Hospital Univeritario Vall d'Hebron, Barcelona, Spain|START Madrid CIOCC, Madrid, Spain|The Newcastle upon Tyne Hospitals NHS Foundation Trust, Newcastle, United Kingdom|The Royal Mardsen NHS Foundation Trust, Sutton, United Kingdom	Study Protocol, https://cdn.clinicaltrials.gov/large-docs/31/NCT03576131/Prot_000.pdf|Statistical Analysis Plan, https://cdn.clinicaltrials.gov/large-docs/31/NCT03576131/SAP_001.pdf
NCT00099294	Study of the Efficacy and Safety of Glufosfamide Compared With Best Supportive Care in Metastatic Pancreatic Cancer	https://clinicaltrials.gov/study/NCT00099294		COMPLETED	The primary objectives of the study is to evaluate the effectiveness and safety of glufosfamide in subjects with pancreatic cancer who have been previously treated with gemcitabine as measured by overall survival compared with best supportive care.	NO	Pancreatic Cancer	DRUG: Glufosfamide	Overall Survival	Objective tumor response rate|Duration of objective tumor response rate|Progression-free survival|6 month and 12 month survival|Serum CA 19-9|Pain Intensity|Performance Status		Threshold Pharmaceuticals	PPD	ALL	ADULT, OLDER_ADULT	PHASE3	300	INDUSTRY	INTERVENTIONAL	Allocation: RANDOMIZED|Intervention Model: PARALLEL|Masking: NONE|Primary Purpose: TREATMENT	TH-CR-302	2004-09	2007-01	2007-01	2004-12-10		2009-04-30	Augusta Oncology Associates, Los Angeles, California, 90057, United States|Kenmar Research Institute, Los Angeles, California, 90057, United States|Mile High Oncology, Denver, Colorado, 80210, United States|Northwestern Connecticut Oncology - Hematology Associates, Torrington, Connecticut, 06790, United States|Palm Beach Institute of Hematology and Oncology, Boynton Beach, Florida, 33435, United …
NCT05095831	EUS Shear Wave for Solid Pancreatic Lesions.	https://clinicaltrials.gov/study/NCT05095831		UNKNOWN	The diagnosis of pancreas diseases is based on a combination of clinical signs, symptoms, and laboratory tests, but mainly on imaging techniques such as computed tomography (CT) and magnetic resonance (MR). However, CT/MR have variable sensitivity and specificity, with certain disadvantages. Endoscopic ultrasound with elastography is an important resource with higher diagnostic accuracy in assess…	NO	Pancreas Neoplasm|Pancreatitis|Pancreatitis, Acute|Pancreatitis, Chronic|Pancreatitis, Autoimmune	DIAGNOSTIC_TEST: Pancreas EUS shear wave|DIAGNOSTIC_TEST: Pancreas EUS-elastography and EUS-guided biopsy	SWE/SWD pancreas EUS shear wave, The median of ten SWE/SWD measures will be calculated to represent the final pancreas tissue shear wave measure per case. The higher the median, the more suspicious for neoplasia., Two months|SR/SH pancreas EUS-elastography, The SR/SH measures will be recorded per case. A SR\>15 kPa and a SHâ‰¤45 will be considered as highly suspicious for neoplasia., Two months|E…			Instituto Ecuatoriano de Enfermedades Digestivas		ALL	ADULT, OLDER_ADULT		25	OTHER	OBSERVATIONAL	Observational Model: |Time Perspective: p	IECED-10152021	2021-10-01	2022-01-01	2022-04-01	2021-10-27		2022-01-04	Ecuadorian Institute of Digestive Diseases, Guayaquil, Guayas, 090505, Ecuador
NCT00843531	RAD001 and Erlotinib in Patients With Neuroendocrine Tumors	https://clinicaltrials.gov/study/NCT00843531		TERMINATED	The purpose of this study is to test how safe and effective the combination of RAD001 and erlotinib is in patients with neuroendocrine tumors.	YES	Neuroendocrine Tumors	DRUG: RAD001|DRUG: erlotinib	Objective Response Rate (ORR), Objective response is defined as complete response (CR) or partial response (PR) assessed using Response Evaluation Criteria in Solid Tumors (RECIST) criteria. The primary analysis population is based on efficacy-evaluable patients, defined as those patients who receive at least one cycle of RAD001 plus erlotinib and undergo at least one post-baseline response asses…	Number of Patients With Dose-limiting Toxicity (DLT), Primary safety analysis will be conducted after the first 16 patients have had potential for completion of two cycles of protocol therapy. All patients receiving at least one dose of protocol therapy will be included in the analyses. All patients with treatment-related, Grade 3 or higher adverse events according to the NCI Common Terminology C…		University of California, San Francisco	Genentech, Inc.|Novartis Pharmaceuticals|The V Foundation for Cancer Research	ALL	ADULT, OLDER_ADULT	PHASE2	17	OTHER	INTERVENTIONAL	Allocation: NA|Intervention Model: SINGLE_GROUP|Masking: NONE|Primary Purpose: TREATMENT	084511|NCI-2011-01291	2009-06-25	2013-07-16	2016-08-20	2009-02-13	2020-09-29	2020-09-29	University of California, San Francisco, San Francisco, California, 94115, United States
NCT02806648	A Trial to Assess the Activity and Safety of Palbociclib in Patients With Well and Moderately Differentiated Metastatic Pancreatic Neuroendocrine Tumors (pNET)	https://clinicaltrials.gov/study/NCT02806648	PALBONET	COMPLETED	A phase II trial to assess the activity and safety of PD0332991 in patients with well- and moderately-differentiated metastatic pancreatic neuroendocrine tumors (pNET) with overexpression of cell cycle markers (Cdk4 and/or phospho-Rb1 and/or cyclin D1)	NO	Pancreatic Neuroendocrine Cancer	DRUG: Palbociclib	Activity of palbociclib (PD0332991) considering objective response rate, 20 months	Progression Free Survival, Patients will be followed until disease progression, estimating around 12months|Time to Tumor Progression, Patients will be followed until disease progression, estimating around 12 months|Duration of response, Patients will be followed until disease progression, estimating around 12 months|Overall Survival, Patients will be followed until death, estimating around 33 mon…		Grupo Espanol de Tumores Neuroendocrinos		ALL	ADULT, OLDER_ADULT	PHASE2	21	OTHER	INTERVENTIONAL	Allocation: NA|Intervention Model: SINGLE_GROUP|Masking: NONE|Primary Purpose: TREATMENT	GETNE-1407	2015-05	2017-07	2018-01	2016-06-20		2018-01-23	H.U.C de Asturias, Oviedo, Asturias, Spain|ICO, L'Hospitalet de Llobregat, Barcelona, Spain|C. H. de Navarra, Pamplona, Navarra, Spain|H. Vall dÂ´Hebron, Barcelona, Spain|H. Castellon, CastellÃ³, 12002, Spain|H U RamÃ³n y Cajal, Madrid, Spain|H. 12 Octubre, Madrid, Spain|H.U.La Paz, Madrid, Spain|H.U.Virgen del Rocio, Sevilla, Spain
NCT02632448	A Study of LY2880070 in Participants With Advanced or Metastatic Cancer	https://clinicaltrials.gov/study/NCT02632448		RECRUITING	The main purpose of this 3-part study is to evaluate the safety and efficacy of the study drug known as LY2880070 in participants with advanced or metastatic solid tumors.	NO	Solid Tumors|Colorectal Cancer|Breast Cancer|Ovarian Cancer|Colon Cancer|Rectal Cancer|Neoplasms|Endometrial Cancer|Soft Tissue Sarcoma|Triple Negative Breast Cancer|Pancreas Cancer|Pancreatic Cancer	DRUG: LY2880070|DRUG: Gemcitabine	Maximum Tolerated Dose(s), Baseline through Cycle 1 (Estimated up to 21 days)	Number of dose limiting toxicities (DLTs), Baseline through Cycle 1 (Estimated up to 21 days)|Area under the plasma concentration versus time curve from time zero to 24 hours post-dose (AUC0-24), Baseline to 24-hours post dose (up to Day 20 in Cycle 1)|Peak plasma concentration (Cmax), Baseline to 24 hours post-dose (up to Day 20 in Cycle 1)|Time to reach maximum plasma concentration (tmax), Base…		Esperas Pharma Inc.		ALL	ADULT, OLDER_ADULT	PHASE1|PHASE2	229	OTHER	INTERVENTIONAL	Allocation: NON_RANDOMIZED|Intervention Model: PARALLEL|Masking: NONE|Primary Purpose: BASIC_SCIENCE	ESPS-001	2016-05-16	2025-09-30	2025-09-30	2015-12-16		2024-03-29	Dana Farber Cancer Institute, Boston, Massachusetts, 02215, United States|Karmanos Cancer Institute, Detroit, Michigan, 48201, United States|Tom Baker Cancer Centre, Calgary, Alberta, T2N 4N2, Canada|Cross Cancer Institute, Edmonton, Alberta, T6G 1Z2, Canada|BC Cancer Agency, Vancouver, British Columbia, V5Z 4E6, Canada|Ottawa Hospital Cancer Centre, Ottawa, Ontario, K1H 8L6, Canada|University He…
NCT04420130	A Trial of Camrelizumab Combined With Ablation and Chemotherapy in Patients With Pancreatic Cancer Liver Metastasisï¼ˆSHR-1210-HLJ-009ï¼‰	https://clinicaltrials.gov/study/NCT04420130		WITHDRAWN	This is a a single-arm, prospective study of Camrelizumab combined with ablation and chemotherapy for patients with Pancreatic cancer liver metastasis. The main purpose of this study is to evaluate the safety and tolerability of Camrelizumab combined with ablation and chemotherapy as a treatment of Pancreatic cancer liver metastasis.	NO	Pancreatic Cancer|Liver Metastasis	DRUG: Camrelizumab|DRUG: Chemotherapy|PROCEDURE: Ablation	6-month PFS rate, 6-month progression-free survival rate, From date of starting treatment until the date of first documented progression or date of death from any cause, whichever came first, assessed up to 6 months.	ORR, Overall Response Rate, From the first drug administration up to two years|DCR, Disease Control Rate, From the first drug administration up to two years|PFS, Progression Free Survival, From the first drug administration up to two years|Incidence of Treatment-Emergent Adverse Events, adverse events/serious adverse events, from the first drug administration to within 90 days for the last Camrel…		Yanqiao Zhang		ALL	ADULT, OLDER_ADULT	NA	0	OTHER	INTERVENTIONAL	Allocation: NA|Intervention Model: SINGLE_GROUP|Masking: NONE|Primary Purpose: TREATMENT	SHR-1210-HLJ-009	2020-08-01	2022-08-01	2023-08-01	2020-06-09		2022-10-04
NCT01150630	Gemcitabine, Cisplatin, Epirubicin, and Capecitabine in Treating Patients With Stage I-II Resectable Pancreatic Cancer	https://clinicaltrials.gov/study/NCT01150630	PACT-15	COMPLETED	RATIONALE: Drugs used in chemotherapy, such as gemcitabine hydrochloride, cisplatin, epirubicin hydrochloride, and capecitabine, work in different ways to stop the growth of tumor cells, either by killing the cells or by stopping them from dividing. Giving gemcitabine hydrochloride, with or without cisplatin, epirubicin hydrochloride, and capecitabine before surgery may make the tumor smaller and…	NO	Pancreatic Cancer	DRUG: capecitabine|DRUG: cisplatin|DRUG: epirubicin|DRUG: gemcitabine	Event-free survival at 1 year (phase II), CT scan, every 3 months	Radiological, biochemical, and pathological response rate (neoadjuvant arm only), CT scan, CA19.9 serology; pathology report, after 3 months of induction therapy|Surgical resection rate, surgeon report, immediately after surgery|Surgical mortality and morbidity, surgeon report, immediately after surgery|Tolerability, outpatient visit; laboratory report, every 2 weeks during therapy|Proportion of …		IRCCS San Raffaele		ALL	ADULT, OLDER_ADULT	PHASE2	98	OTHER	INTERVENTIONAL	Allocation: RANDOMIZED|Intervention Model: PARALLEL|Masking: NONE|Primary Purpose: TREATMENT	CDR0000675485|PACT-15|2010-019942-23	2010-05	2017-04	2017-08	2010-06-25		2017-09-01	Istituto Scientifico H. San Raffaele, Milan, 20132, Italy
NCT03410030	Trial of Ascorbic Acid (AA) + Nanoparticle Paclitaxel Protein Bound + Cisplatin + Gemcitabine (AA NABPLAGEM)	https://clinicaltrials.gov/study/NCT03410030	AA NABPLAGEM	COMPLETED	The purpose of this study is to see if a treatment regimen with a combination of paclitaxel protein bound (also known as nab-paclitaxel), gemcitabine, and cisplatin when given with high dose Ascorbic Acid will be safe and effective in individuals with untreated metastatic pancreatic cancer.	NO	Pancreatic Cancer|Pancreas Cancer|Pancreatic Adenocarcinoma Resectable|Pancreatic Ductal Adenocarcinoma|Pancreas Metastases	DRUG: Ascorbic Acid|DRUG: Paclitaxel protein-bound|DRUG: Cisplatin|DRUG: Gemcitabine	Phase IB: Recommended Phase II dose (to give â‰¥ 20 mM) of ascorbic acid for Phase II, To determine the maximum tolerated dose (MTD) of high dose ascorbic acid (AA) with triple therapy of nanoparticle paclitaxel protein bound+ cisplatin + gemcitabine (NABPLAGEM) in patients with advanced stage IV metastatic pancreatic cancer, approximately 63 days|Phase II: Disease control rate (CR+PR+SD x18 week…	Incidence of toxicities, Lab testing will be completed to evaluate standard of care labs for subject safety, approximately 63 days|Percent of patients who normalize their CA19-9, Lab testing will be completed to evaluate normalization of CA19-19, approximately 63 days|overall survival, Telephone followup will be conducted every 12 weeks from the last dose of treatment to determine survival status…	Tumor texture on radiologic scans, Imaging will be completed to evaluate tumor texture on radiologic scans as a non-invasive imaging biomarker for response, biologic, pathologic and outcome measures, approximately 63 days|Correlation between peak plasma concentration of ascorbic acid and response to treatment, Lab testing will be completed to evaluate the correlation between peak plasma concentra…	HonorHealth Research Institute	Stand Up To Cancer|Cancer Research UK|Lustgarten Foundation|Translational Genomics Research Institute|Princeton University|Salk Institute for Biological Studies|Cold Spring Harbor Laboratory|Barts Cancer Institute|University of Arizona|Imaging Endpoints	ALL	ADULT, OLDER_ADULT	PHASE1|PHASE2	27	OTHER	INTERVENTIONAL	Allocation: NA|Intervention Model: SINGLE_GROUP|Masking: NONE|Primary Purpose: TREATMENT	SU2C HRI NPG-002	2017-12-15	2021-09-14	2022-01-10	2018-01-25		2023-04-18	HonorHealth Research Institute, Scottsdale, Arizona, 85258, United States
NCT06454448	Phase Ib/II Clinical Study of Adebrelimab in Combination With Decitabine, Albumin-bound Paclitaxel, and Gemcitabine for the First-line Treatment of Metastatic Pancreatic Cancer	https://clinicaltrials.gov/study/NCT06454448		NOT_YET_RECRUITING	Pancreatic cancer is a kind of digestive system tumor with extremely high malignancy and poor prognosis. Although the trend of benefit from immunotherapy in combination with chemotherapy is currently reflected in several exploratory studies, the overall efficacy is still relatively limited. Dysregulation of epigenetic mechanisms, which is common in cancer, leads to down-regulation of genes involv…	NO	Adebrelimab (SHR-1316)|Decitabine|Metastatic Pancreatic Cancer	DRUG: Adebrelimab;decitabine;	Dose Limiting Toxicity (DLT), Any adverse event of a certain observation period (within 28 days of the first dose) that is related to the study medication and meets a CTCAE of grade 3 or higher, Within 28 days of initial administration|The recommended phase 2 dose (RP2D), The recommended phase 2 dose, Within 28 days of initial administration|Objective Response Rate (ORR), The objective response r…	Overall Survival (OS), Overall Survival (OS) (median) was determined using the number of months measured from the initial date of treatment to the recorded date of death of participants., Up to 2 years|Progression-free Survival (PFS), Progression-free Survival (PFS) (median) was determined using the number of months measured from the initial date of treatment to the date of documented progression…		Tianjin Medical University Cancer Institute and Hospital		ALL	ADULT, OLDER_ADULT	PHASE1|PHASE2	20	OTHER	INTERVENTIONAL	Allocation: NA|Intervention Model: SINGLE_GROUP|Masking: NONE|Primary Purpose: TREATMENT	PC first line	2024-06-15	2025-06	2026-11	2024-06-12		2024-06-12	Tianjin Medical University Cancer Institute and Hospital, Tianjin, Tianjin, 300052, China
NCT00387348	Escitalopram in Treating Depression in Patients With Advanced Lung or Gastrointestinal Cancer	https://clinicaltrials.gov/study/NCT00387348		TERMINATED	RATIONALE: Escitalopram may help improve depression and quality of life in patients with advanced lung or gastrointestinal cancer. It is not yet known whether escitalopram is more effective than a placebo in treating depression in patients with advanced lung or gastrointestinal cancer. PURPOSE: This randomized clinical trial is studying the side effects of escitalopram and to see how well it work…	YES	Colorectal Cancer|Depression|Esophageal Cancer|Extrahepatic Bile Duct Cancer|Fatigue|Gallbladder Cancer|Gastric Cancer|Liver Cancer|Lung Cancer|Pancreatic Cancer	DRUG: escitalopram oxalate|DRUG: Placebo	Depression Response Rate of Escitalopram Oxalate 10 mg Once Daily Compared to Placebo Once Daily for Major Depressive Disorder, Response rate was defined as a 50% reduction in the Hamilton Depression Rating Scale (HAM-D) scores over 4 weeks. The HAM-D can have total scores that range from 0 to 50, with higher scores indicating greater depression. Scores over 14 are considered to be in the depress…	Side Effect Burden, Side efect burden was defined as the total score of the UKU Side Effects Rating Scale. This scale contains 48 items corresponding to side effects which are rated from 0-3, with 0 meaning not present and 1-3 rating the severity of the side effect. Higher scores represented greater side effect burden. The scale range is 0 to 144., 4 weeks		Massachusetts General Hospital	National Cancer Institute (NCI)	ALL	ADULT, OLDER_ADULT	PHASE3	24	OTHER	INTERVENTIONAL	Allocation: RANDOMIZED|Intervention Model: PARALLEL|Masking: TRIPLE (PARTICIPANT, CARE_PROVIDER, INVESTIGATOR)|Primary Purpose: SUPPORTIVE_CARE	CDR0000505774|MGH-2006-P-000299|K23CA115908	2006-03	2011-04	2011-04	2006-10-13	2012-12-03	2012-12-03	Massachusetts General Hospital, Boston, Massachusetts, 02114, United States
NCT00828048	International Registry for Intraductal Papillary Mucinous Neoplasma	https://clinicaltrials.gov/study/NCT00828048		COMPLETED	A centralized web-based database will be used to track patients with IPMN lesions of the pancreas to study natural history and risk factors for malignant transformation in this multi-center study.	NO	Pancreatic Cysts		Identify clinical and morphological predictors of cancer or high grade dysplasia in patients with IPMN. Identify predictors of progression to cancer or high grade dysplasia among patients who are followed in surveillance programs., Size and growth pattern of pancreas cysts, presence of mural nodules, development of solid tumor or malignancy will be tracked over time, based on imaging studies incl…			Mayo Clinic		ALL	ADULT, OLDER_ADULT		290	OTHER	OBSERVATIONAL	Observational Model: |Time Perspective: p	07-007845	2008-03	2019-11-01	2019-11-01	2009-01-23		2019-11-06	Mayo Clinic Jacksonville, Jacksonville, Florida, 32224, United States
NCT02362048	ACP-196 Alone and in Combination With Pembrolizumab in Subjects With Advanced or Metastatic Pancreatic Cancer	https://clinicaltrials.gov/study/NCT02362048	KEYNOTE144	COMPLETED	ACP-196 Alone and in Combination with Pembrolizumab in Subjects with Advanced or Metastatic Pancreatic Cancer	YES	Metastatic Pancreatic Cancer	DRUG: ACP-196|DRUG: ACP-196 in combination with pembrolizumab	Number of Participants With Overall Response Advanced or Metastatic Pancreatic Cancer., Per Response Evaluation Criteria In Solid Tumors Criteria (RECIST v1.1) for target lesions and assessed by MRI: Complete Response (CR), Disappearance of all target lesions; Partial Response (PR), \>=30% decrease in the sum of the longest diameter of target lesions; Overall Response (OR) = CR + PR, Every 12 wee…			Acerta Pharma BV	Merck Sharp & Dohme LLC	ALL	ADULT, OLDER_ADULT	PHASE2	77	INDUSTRY	INTERVENTIONAL	Allocation: RANDOMIZED|Intervention Model: PARALLEL|Masking: NONE|Primary Purpose: TREATMENT	ACE-ST-003	2015-05	2017-03	2017-03	2015-02-12	2019-10-01	2019-10-01	Houston, Texas, United States	Statistical Analysis Plan, https://cdn.clinicaltrials.gov/large-docs/48/NCT02362048/SAP_000.pdf|Study Protocol, https://cdn.clinicaltrials.gov/large-docs/48/NCT02362048/Prot_001.pdf
NCT04850430	Gastric Venous Reconstruction After Total Pancreatectomy	https://clinicaltrials.gov/study/NCT04850430	GENDER	NOT_YET_RECRUITING	Total pancreatoduodenectomy (TP) is the standard surgical approach for treatment of extended pancreas tumors. If the gastric coronary vein has to be sacrificed for oncologic or for technical reasons in total pancreatectomy with splenectomy, gastric venous congestion (GVC) may result because all major venous draining routes are terminated. In the sequelae of GVC, gastric venous infarction ultimate…	NO	Pancreas Cancer|Pancreatectomy	PROCEDURE: Gastric venous reconstruction	Incidence of gastric venous congestion, Gastric venous congestion after gastric venous reconstruction following total pancreatectomy, 30 days postoperative|Incidence of gastric ischemia, Gastric ischemia after gastric venous reconstruction following total pancreatectomy, 30 days postoperative|Postpancreatectomy gastrectomy rate, Rate of gastrectomy after gastric venous reconstruction following to…			University Hospital Heidelberg		ALL	ADULT, OLDER_ADULT	NA	20	OTHER	INTERVENTIONAL	Allocation: NA|Intervention Model: SINGLE_GROUP|Masking: NONE|Primary Purpose: PREVENTION	S-173/2021	2024-02-01	2024-08-01	2025-12-01	2021-04-20		2023-12-13	Surgery clinic, Heidelberg, 69493, Germany|Professor Dr. med. Arianeb Mehrabi, Heidelberg, Germany
NCT04147494	Experimental PET Imaging Scans Before Cancer Surgery to Study the Amount of PET Tracer Accumulated in Normal and Cancer Tissues	https://clinicaltrials.gov/study/NCT04147494		RECRUITING	This phase I trial studies a new imaging technique called FAPi PET/CT to determine where and to which degree the FAPI tracer (68Ga-FAPi-46) accumulate in normal and cancer tissues in patients with non-prostate cancer. The research team also want to know whether what they see on PET/CT images represents the tumor tissue being excised from the patient's body. The research team is also interested to…	NO	Breast Carcinoma|Colon Carcinoma|Esophageal Carcinoma|Gastric Carcinoma|Head and Neck Carcinoma|Kidney Carcinoma|Lung Carcinoma|Ovarian Carcinoma|Pancreatic Carcinoma|Solid Neoplasm|Uterine Corpus Cancer	PROCEDURE: Computed Tomography|RADIATION: Gallium Ga 68 FAPi-46|RADIATION: Gallium Ga 68-labeled PSMA-11|PROCEDURE: Positron Emission Tomography|RADIATION: 18F-FDG	To define and document the biodistribution of gallium Ga 68 FAPi-46 (68Ga-FAPi-46) and gallium Ga 68-labeled PSMA-11 (68Ga-PSMA-11) in normal and cancer tissues of patients with various non-prostate malignancies, To quantify tumor tissue and normal background organs positron emission tomography (PET) tracer uptake by semi-quantitative analysis (unit/metrics = standardized uptake values (SUV)). Th…	68Ga-FAPi-46 and 68Ga-PSMA-11 accumulation, To evaluate whether 68Ga-FAPi-46 accumulation observed by PET correlates with the amount of FAP in excised cancer tissue as assessed by immunohistochemistry (IHC)., From date of imaging to date of surgery (range 1-60 days)|evaluate the 68Ga-FAPI-46 biodistribution correlation with 18F-FDG biodistribution, 2. To evaluate the 68Ga-FAPI-46 biodistribution …	Additional correlation of biodistribution of standard of care tracer, assess the 68Ga-FAPI-46 biodistribution correlation with 68Ga-PSMA-11, if the patient volunteers for optional scan, 60 minutes after tracer injection	Jonsson Comprehensive Cancer Center	Society of Nuclear Medecine and Molecular Imaging	ALL	ADULT, OLDER_ADULT	EARLY_PHASE1	30	OTHER	INTERVENTIONAL	Allocation: NA|Intervention Model: SINGLE_GROUP|Masking: NONE|Primary Purpose: BASIC_SCIENCE	19-000756|NCI-2019-07265	2019-11-05	2030-06-01	2031-10-17	2019-11-01		2024-04-15	Ethan Lam, Los Angeles, California, 90095, United States
NCT03486327	Transabdominal Ultrasound With BR55 for Characterization of Pancreatic Lesions	https://clinicaltrials.gov/study/NCT03486327		ACTIVE_NOT_RECRUITING	This is an exploratory, single center, open label, parallel-dose, and prospective study of BR55 CEUS for characterization of solid pancreatic lesions in subjects with suspected PDAC using transabdominal US.	NO	Pancreatic Ductal Adenocarcinoma	DRUG: BR55	1. Visual assessment of enhancement, BR55-enhanced images will be visually assessed using a 3-point scale (no enhancement, weak enhancement, strong enhancement)., 1 Day|2. Adverse Events, Number of participants who received the contrast agent and experienced an adverse event., 2 Days			Bracco Diagnostics, Inc	National Institutes of Health (NIH)	ALL	ADULT, OLDER_ADULT	PHASE2	4	INDUSTRY	INTERVENTIONAL	Allocation: NON_RANDOMIZED|Intervention Model: SEQUENTIAL|Masking: NONE|Primary Purpose: DIAGNOSTIC	BR55-110	2018-07-19	2021-10-31	2024-03-31	2018-04-03		2023-08-09	Stanford University Medical Center, Palo Alto, California, 94304, United States
NCT00024427	Triacetyluridine and Fluorouracil Compared With Gemcitabine in Treating Patients With Unresectable Locally Advanced, or Metastatic Pancreatic Cancer	https://clinicaltrials.gov/study/NCT00024427		COMPLETED	RATIONALE: Drugs used in chemotherapy use different ways to stop tumor cells from dividing so they stop growing or die. Giving the drugs in different combinations may kill more tumor cells. Chemoprotective drugs such as triacetyluridine may protect normal cells from the side effects of chemotherapy. It is not yet known which chemotherapy regimen is more effective in treating pancreatic cancer. PU…	NO	Drug/Agent Toxicity by Tissue/Organ|Pancreatic Cancer	DRUG: fluorouracil|DRUG: gemcitabine hydrochloride|DRUG: triacetyluridine	Open Label Randomized Phase 3 Multi-Center Trial of PN401 plus high dose 5-FU versus Gemcitabine in Advanced Pancreatic Cancer Patients, Disease progression			Wellstat Therapeutics		ALL	ADULT, OLDER_ADULT	PHASE3	250	INDUSTRY	INTERVENTIONAL	Allocation: RANDOMIZED|Intervention Model: PARALLEL|Masking: NONE|Primary Purpose: TREATMENT	CDR0000068931|WELLSTAT-401.00.001|PRONEURON-401.00.001|UAB-0105|UAB-F010524008	2001-02	2006-02		2003-01-27		2012-06-28	Brookwood Medical Center, Birmingham, Alabama, 35209-6804, United States|Comprehensive Cancer Center at University of Alabama at Birmingham, Birmingham, Alabama, 35294, United States|Providence Saint Joseph Medical Center - Burbank, Burbank, California, 91505, United States|City of Hope Comprehensive Cancer Center, Duarte, California, 91010-3000, United States|Scripps Cancer Center at Scripps Cli…
NCT02885727	Durvalumab Plus "Booster" RT for Metastatic Adenocarcinoma Pancreas Cancer Post Chemotherapy (GCC 1598)	https://clinicaltrials.gov/study/NCT02885727	Panc-Durval+RT	WITHDRAWN	Research Hypothesis: The combination of ionizing radiation and immunotherapy (durvalumab) is well tolerated and stimulates a clinically significant pancreas-cancer specific immune response. The primary objective will be to evaluate whether the combination of RT and durvalumab can improve median PFS compared to chemotherapy historical control data in metastatic pancreas cancer patients who have pr…	NO	Metastatic Pancreas Cancer	DRUG: Durvalumab|RADIATION: Radiation Therapy	Improvement in median Progression Free Survival using the combination of RT and durvalumab., The primary objective will be to evaluate whether the combination of RT and durvalumab improves median PFS compared to historical control in metastatic pancreas cancer patients who have progressed through first-line chemotherapy. PFS is defined as the time from the date of durvalumab initiation to the dat…			University of Maryland, Baltimore		ALL	ADULT, OLDER_ADULT	PHASE2	0	OTHER	INTERVENTIONAL	Allocation: NA|Intervention Model: SINGLE_GROUP|Masking: NONE|Primary Purpose: TREATMENT	HP-00070528	2017-07	2020-12	2022-12	2016-08-31		2019-09-12
NCT01077427	Hyperthermia European Adjuvant Trial	https://clinicaltrials.gov/study/NCT01077427	HEAT	UNKNOWN	Improvement of the clinical outcome in patients with resectable pancreatic carcinoma through an intensified adjuvant treatment with gemcitabine, cisplatin and regional deep hyperthermia as compared to standard chemotherapy.	NO	Resected Pancreatic Adenocarcinoma	DEVICE: Gemcitabine + Cisplatin + regional hyperthermia|DRUG: Gemcitabine + Capecitabine	Disease-free survival (DFS), From date of randomization until the date of first documented progression or date of death from any cause, whichever came first, assessed up to 60 months	Overall survival (OS), From date of randomization until the date of death from any cause assessed up to 60 months	Toxicity, Permanent assessment|Quality of Life, EORTC QLQ C30, Permanent assessment	Klinikum der Universitaet Muenchen, Grosshadern	The European Society for Hyperthermic Oncology|Ludwig-Maximilians - University of Munich	ALL	ADULT, OLDER_ADULT	PHASE3	336	OTHER	INTERVENTIONAL	Allocation: RANDOMIZED|Intervention Model: PARALLEL|Masking: NONE|Primary Purpose: TREATMENT	115-09|2008-004802-14|AIO-PAK-0111	2012-03	2019-03	2021-03	2010-03-01		2017-11-17	Klinikum Grosshadern, Medical Center, University of Munich, Munich, Bavaria, 81377, Germany
NCT04927780	Perioperative or Adjuvant mFOLFIRINOX for Resectable Pancreatic Cancer	https://clinicaltrials.gov/study/NCT04927780	PREOPANC-3	RECRUITING	The PREOPANC-3 study is a randomized, multicenter, phase 3 trial. Patients with resectable pancreatic cancer will be randomly assigned (1:1) to 8 cycles of neoadjuvant mFOLFIRINOX followed by surgery and 4 cycles of adjuvant mFOLFIRINOX (arm 1) or to upfront surgery followed by 12 cycles of adjuvant mFOLFIRINOX (arm 2). The primary objective of the trial is to determine whether perioperative mFOL…	NO	Pancreatic Cancer|Pancreatic Ductal Adenocarcinoma|Resectable Pancreatic Adenocarcinoma	DRUG: Leucovorin Calcium|DRUG: Fluorouracil|DRUG: Irinotecan Hydrochloride|DRUG: Oxaliplatin|PROCEDURE: Resection	Overall survival, The time between randomization and death from any cause. Patients alive at last follow-up are censored., Up to 5 years after randomization.	Progression free survival, The time between randomization and locoregional progressive disease before or during treatment (resulting in irresectability), the occurrence of distant metastases, recurrent pancreatic cancer after surgery or death from any cause. Patients alive and free of these events at last follow-up are censored., Up to 5 years after randomization.|Distant metastases free survival…		Erasmus Medical Center	Dutch Pancreatic Cancer Group|Dutch Cancer Society	ALL	ADULT, OLDER_ADULT	PHASE3	378	OTHER	INTERVENTIONAL	Allocation: RANDOMIZED|Intervention Model: PARALLEL|Masking: NONE|Primary Purpose: TREATMENT	MEC-2021-0002|2020-005141-16	2021-09-07	2026-02	2029-07	2021-06-16		2023-08-15	Jeroen Bosch Hospital, 's-Hertogenbosch, Netherlands|Meander Medical Center, Amersfoort, Netherlands|Amsterdam UMC, Amsterdam, Netherlands|OLVG, Amsterdam, Netherlands|Amphia Hospital, Breda, Netherlands|Deventer Hospital, Deventer, Netherlands|Catharina Hospital, Eindhoven, Netherlands|Medisch Spectrum Twente, Enschede, Netherlands|University Medical Center Groningen, Groningen, Netherlands|Tjon…
NCT02734680	IORT Followed by CCRT or SBRT for Locally Advanced Pancreatic Cancer	https://clinicaltrials.gov/study/NCT02734680	IFCSLAPC	UNKNOWN	The purpose of this study is to find the best model of combination of intraoperative radiotherapy(IORT) and postoperative radiochemotherapy for pancreatic cancer.	NO	Pancreatic Cancer	RADIATION: Concurrent chemoradiotherapy(CCRT)|RADIATION: Stereotactic Radiotherapy(SBRT)|DRUG: S-1	Overal survival, OS, 2 years	Disease-specific survival, DSS, 2 years|Progression-free survival, PFS, 2 years|Local control rate, LCR, 2 years		Cancer Institute and Hospital, Chinese Academy of Medical Sciences		ALL	ADULT, OLDER_ADULT	NA	70	OTHER	INTERVENTIONAL	Allocation: RANDOMIZED|Intervention Model: PARALLEL|Masking: SINGLE (OUTCOMES_ASSESSOR)|Primary Purpose: TREATMENT	LC2015L11	2016-02	2018-02	2019-02	2016-04-12		2017-04-11	National Cancer Center/Cancer Hospital, Chinese Academy of Medical Sciences and Peking Union Medical College, Beijing, Beijing, 100021, China
NCT01401894	Perception Prognosis, Goals of Treatment, and Communication	https://clinicaltrials.gov/study/NCT01401894		COMPLETED	The purpose of this research study is to assess what the participant understands about their illness, prognosis, the goals of the cancer treatment and their communication with their oncology providers. This study will help us to figure out how the investigators can improve how other patients understand their illness and goals of treatment and help us improve communication with their doctors. This…	NO	Gastric Cancer|Esophageal Cancer|Pancreatic Cancer|Liver Cancer|Biliary Cancer		Completion of surveys, 1 year	Patients perceptions of prognosis, goals of care, and communication with providers, 1 year|Quality of end of life care, 1 year|Survival, 1 year		Massachusetts General Hospital		ALL	ADULT, OLDER_ADULT		50	OTHER	OBSERVATIONAL	Observational Model: |Time Perspective: p	10-219	2010-10	2012-10	2014-06	2011-07-25		2017-01-31	Massachusetts General Hospital, Boston, Massachusetts, 02114, United States
NCT04768660	Effects of Chewing Gum Against Postoperative Ileus	https://clinicaltrials.gov/study/NCT04768660		UNKNOWN	The purpose of this study is to determine whether the use of chewing gum effects postoperative ileus after pancreaticoduodenectomy	NO	Pancreas Neoplasm	OTHER: gum	First flatus after surgery, From day of surgery until first postoperative flatus, (with in the first 21 days)|Length of hospital stay, Time Frame: From day of surgery until discharge from surgical ward, (with in the first 21 days) ]			Assiut University		ALL	CHILD, ADULT, OLDER_ADULT	NA	10	OTHER	INTERVENTIONAL	Allocation: NA|Intervention Model: SINGLE_GROUP|Masking: NONE|Primary Purpose: OTHER	chewing gum postoperative	2021-02-14	2023-03	2023-05	2021-02-24		2021-02-24
NCT04493060	Niraparib and Dostarlimab for the Treatment of Germline or Somatic BRCA1/2 and PALB2 Mutated Metastatic Pancreatic Cancer	https://clinicaltrials.gov/study/NCT04493060		ACTIVE_NOT_RECRUITING	This phase II trial studies how well niraparib and dostarlimab work in treating patients with germline or somatic BRCA1/2 and PALB2 mutated pancreatic cancer that has spread to other places in the body (metastatic). Niraparib may stop the growth of tumor cells by blocking some of the enzymes needed for cell growth. Immunotherapy with monoclonal antibodies, such as dostarlimab, may help the body's…	NO	Metastatic Pancreatic Ductal Adenocarcinoma|Stage IV Pancreatic Cancer AJCC v8	BIOLOGICAL: Dostarlimab|DRUG: Niraparib	Disease control rate at 12 weeks (DCR12), Will be assessed using the standard immune-modified Response Evaluation Criteria in Solid Tumors (iRECIST) criteria., At 12 weeks	Objective response rate (ORR), The confirmed response rate (by iRECIST ) will be assessed., Up to 5 years|Time to next treatment (TTNT), TTNT will be estimated using the Kaplan-Meier method., From the end of study treatment to receiving the next treatment, assessed up to 5 years|Overall survival (OS), OS will be estimated using the Kaplan-Meier method., From study entry to death from any cause, a…	Germline deoxyribonucleic acid (DNA) and serum markers of immune response, Due to the limited sample size, these analyses will be hypothesis generating and descriptive in nature. Descriptive statistics will be summarized and the blood and tissue marker data will be correlated with clinical endpoints (response, DCR12, duration of response, OS, PFS, adverse events, etc.). For time-to-event data, th…	Mayo Clinic		ALL	ADULT, OLDER_ADULT	PHASE2	22	OTHER	INTERVENTIONAL	Allocation: NA|Intervention Model: SINGLE_GROUP|Masking: NONE|Primary Purpose: TREATMENT	MC1841|NCI-2020-05352|MC1841|18-003525	2020-12-28	2023-12-07	2024-09-01	2020-07-30		2024-01-19	Mayo Clinic in Arizona, Scottsdale, Arizona, 85259, United States|Mayo Clinic in Florida, Jacksonville, Florida, 32224-9980, United States|Mayo Clinic in Rochester, Rochester, Minnesota, 55905, United States
NCT00031694	Paclitaxel and Bryostatin 1 in Treating Patients With Advanced Pancreatic Cancer	https://clinicaltrials.gov/study/NCT00031694		COMPLETED	Phase II trial to study the effectiveness of combining paclitaxel and bryostatin-1 in treating patients who have locally advanced unresectable or metastatic pancreatic cancer. Drugs used in chemotherapy use different ways to stop tumor cells from dividing so they stop growing or die. Bryostatin-1 may help paclitaxel kill more cancer cells by making tumor cells more sensitive to the drug.	YES	Acinar Cell Adenocarcinoma of the Pancreas|Duct Cell Adenocarcinoma of the Pancreas|Recurrent Pancreatic Cancer|Stage III Pancreatic Cancer|Stage IV Pancreatic Cancer	DRUG: paclitaxel|DRUG: bryostatin 1	Response Rate of at Least 30%, Number of participants with a Response rate of at least 30%. Response was assessed by the Response Evaluation Criteria in Solid Tumors (RECIST)., Up to 8 years	Number of Participants With Adverse Events, Up to 8 years|Overall Survival, Computed using the Kaplan-Meier estimator., Up to 8 years	Bryostatin 1 Pharmacokinetics, Not done-study terminated early, Week 1	National Cancer Institute (NCI)		ALL	ADULT, OLDER_ADULT	PHASE2	19	NIH	INTERVENTIONAL	Allocation: NA|Intervention Model: SINGLE_GROUP|Masking: NONE|Primary Purpose: TREATMENT	NCI-2012-03003|01-09-224|NCI-5624|N01CM17103	2002-03	2010-04	2010-04	2003-01-27	2015-04-21	2021-06-11	Montefiore Medical Center, Bronx, New York, 10467-2490, United States
NCT05755594	A Prospective Study on the Safety and Efficacy of Robot-assisted Pancreaticoduodenectomy	https://clinicaltrials.gov/study/NCT05755594		NOT_YET_RECRUITING	Further studies are needed to investigate the prognosis and perioperative safety of patients undergoing robotic-assisted pancreaticoduodenectomy. In this study, clinical data and prognostic data of patients undergoing this procedure were prospectively collected and analyzed to explore its safety and efficacy.	NO	Pancreatic Cancer|Common Bile Duct Diseases|Periampullary Carcinoma	PROCEDURE: Robot-assisted Pancreaticoduodenectomy	Rate of long-term Survival, survival will be documented 3 years after surgery, 3 years	Unplanned re-admission rate after discharge within 30 days, Serious discomfort requiring re-admission within 30 days after discharge will be recorded, and the safety of the surgical method will be evaluated by this indicator, 3 months|Incidence of postoperative complications, During hospitalization, common complications of pancreaticoduodenectomy, such as postoperative pancreatic fistula, bile le…		The First Affiliated Hospital of University of South China		ALL	ADULT, OLDER_ADULT	NA	100	OTHER	INTERVENTIONAL	Allocation: NA|Intervention Model: SINGLE_GROUP|Masking: NONE|Primary Purpose: TREATMENT	USC-4310	2023-06-01	2028-06-01	2031-06-01	2023-03-06		2023-03-06
NCT01484860	Study of AUY922 in Metastatic Pancreatic Cancer Who Are Resistant to First Line Chemotherapy	https://clinicaltrials.gov/study/NCT01484860		TERMINATED	This is a phase II study to see how useful study drug AUY922 is in patients with metastatic pancreatic cancer who have received or are intolerant to first-line chemotherapy. AUY922 is an intravenous drug that blocks a protein called heat shock protein 90 (Hsp90). Hsp90 works by keeping a number of other proteins stable and active, including many proteins that are involved in tumor growth and deat…	NO	Adenocarcinoma of the Pancreas|Metastatic Disease	DRUG: AUY922	Determine anti-tumor activity using disease control rate, Disease control rate is defined as objective response rate plus prolonged stable disease (â‰¥16 weeks)., 18-20 months	Determine safety and tolerability of AUY922, Number of participants with adverse events. Frequency, severity and grading of adverse events. Number of participants requiring dose reductions., 18-20 months|Progression Free Survival, Determine antitumor activity of AUY922 using duration of time from start of treatment to time of progression or death (progression-free survival)., 18-20 months|Overall…		University Health Network, Toronto	Novartis Pharmaceuticals	ALL	ADULT, OLDER_ADULT	PHASE2	15	OTHER	INTERVENTIONAL	Allocation: NA|Intervention Model: SINGLE_GROUP|Masking: NONE|Primary Purpose: TREATMENT	DDP-922	2012-01	2013-08	2013-08	2011-12-02		2019-02-15	Princess Margaret Hospital, Toronto, Ontario, M5G 2M9, Canada
NCT04976660	TT-4 as a Single Agent in Subjects With Advanced Selected Solid Tumors	https://clinicaltrials.gov/study/NCT04976660		UNKNOWN	The purpose of this study is to evaluate the safety and tolerability of orally administered TT-4 in subjects with advanced selected solid tumors. The dose escalation portion of the study will determine the maximum tolerated dose (MTD) or recommended phase 2 dose (RP2D) of TT-4.	NO	Colorectal Cancer|Gastric Cancer|Hepatocellular Carcinoma|Pancreatic Cancer	DRUG: TT-4	Number of subjects with Dose Limiting Toxicities (DLTs) of TT-4 during the dose escalation phase, All toxicities will be graded using National Cancer Institute (NCI) Common Terminology Criteria for Adverse Events (CTCAE) v5.0, 28 Days|Define the maximum tolerated dose (MTD) or phase 2 recommended dose of TT-4during the dose escalation phase, Up to 1 year|Overall Response Rate (ORR), This is defin…	Incidence of treatment-emergent adverse events (TEAEs) overall and by severity, seriousness and relatedness., Safety assessments will be performed on a regular basis using physical examination, spontaneous AE reporting, scheduled and unscheduled laboratory assessments, and other diagnostic evaluations as indicated. Adverse events will be reported using the Common Terminology Criteria for Adverse …		Tarus Therapeutics, Inc.		ALL	ADULT, OLDER_ADULT	PHASE1|PHASE2	69	INDUSTRY	INTERVENTIONAL	Allocation: NA|Intervention Model: SEQUENTIAL|Masking: NONE|Primary Purpose: TREATMENT	TT-4-101	2022-12-15	2023-06-01	2023-09-30	2021-07-26		2022-05-02
NCT05417594	Study of AZD9574 as Monotherapy and in Combination With Anti-cancer Agents in Participants With Advanced Solid Malignancies	https://clinicaltrials.gov/study/NCT05417594	CERTIS1	RECRUITING	This study will assess the safety, tolerability, pharmacokinetics (PK), pharmacodynamics (PD), and preliminary efficacy of AZD9574 individually and in combination with anti-cancer agents in 490 participants with advanced cancer that has recurred/progressed.	NO	Advanced Solid Malignancies	DRUG: AZD9574|DRUG: Temozolomide|DRUG: [11C]AZ1419 3391|DRUG: Datopotamab Deruxtecan (Dato-DXd)|DRUG: Trastuzumab Deruxtecan (T-DXd)	Incidence of Adverse Events (AEs), and Serious Adverse Events (SAEs), The safety and tolerability of AZD9574 as monotherapy and in combination with anti-cancer agents and TMZ in participants with advanced malignancies will be assessed., From first dose to post-treatment follow-up (approximately three years)|Changes from baseline in laboratory findings, electrocardiograms (ECGs), and vital signs, …	Area Under the Curve (AUC), The AUC of AZD9574 following a single dose and at steady state after multiple dosing, when given orally as monotherapy and in combination with anti-cancer agents will be evaluated., Cycle 0, Cycle 1 Day 1, Cycle 1 Day 16 (Cycle 0 = 7 days; Cycle 1 = 28 days)|Maximum plasma concentration (Cmax), The Cmax of AZD9574 following a single dose and at steady state after multi…		AstraZeneca		ALL	ADULT, OLDER_ADULT	PHASE1|PHASE2	490	INDUSTRY	INTERVENTIONAL	Allocation: NON_RANDOMIZED|Intervention Model: SEQUENTIAL|Masking: NONE|Primary Purpose: TREATMENT	D8410C00001|2021-006227-17	2022-06-24	2026-01-12	2026-01-12	2022-06-14		2024-06-06	Research Site, La Jolla, California, 92093, United States|Research Site, Los Angeles, California, 90095, United States|Research Site, San Francisco, California, 94143, United States|Research Site, Chicago, Illinois, 60611, United States|Research Site, Boston, Massachusetts, 02215, United States|Research Site, New York, New York, 10040, United States|Research Site, New York, New York, 10065, Unite…
NCT01929460	A Pilot Study on the Use of Prophylactic Antibiotics for EUS-guided Pancreatic Cyst Aspiration	https://clinicaltrials.gov/study/NCT01929460		COMPLETED	Our hypothesis is that a single dose of antibiotics at time of EUS-guided pancreatic cyst aspiration is equally effective to the usual regimen of 3 days of post-procedural antibiotics.	YES	Pancreatic Cysts	DRUG: Ciprofloxacin|OTHER: Placebo (for ciprofloxacin)	Number of Patients With Pancreas Cyst Infection After EUS-guided Pancreatic Cyst Aspiration, first time point (number of patients with pancreas cyst infection after EUS-guided pancreatic cyst aspiration), At 2 weeks after procedure|Number of Patients With Pancreas Cyst Infection After EUS-guided Pancreatic Cyst Aspiration, second time point (number of patients with pancreas cyst infection after E…	Adverse Drug Reactions, Number of participants with adverse drug reactions, six weeks|Procedure-related Complications, Number of patients with procedure-related complications, six weeks after procedure|Mean Cyst Fluid Carcinoembryonic Antigen (CEA), Mean cyst fluid carcinoembryonic antigen (CEA) for classification of mucinous cystic lesions, six weeks|Mean Cyst Fluid Amylase, Mean cyst fluid amyl…		Kaiser Permanente		ALL	ADULT, OLDER_ADULT	NA	26	OTHER	INTERVENTIONAL	Allocation: RANDOMIZED|Intervention Model: PARALLEL|Masking: QUADRUPLE (PARTICIPANT, CARE_PROVIDER, INVESTIGATOR, OUTCOMES_ASSESSOR)|Primary Purpose: PREVENTION	1	2014-01	2014-11	2014-11	2013-08-28	2015-12-31	2016-02-15	Kaiser Permanente, Los Angeles Medical Center, Los Angeles, California, 90027, United States
NCT04550494	Measuring the Effects of Talazoparib in Patients With Advanced Cancer and DNA Repair Variations	https://clinicaltrials.gov/study/NCT04550494		RECRUITING	This phase II trial studies if talazoparib works in patients with cancer that has spread to other places in the body (advanced) and has mutation(s) in deoxyribonucleic acid (DNA) damage response genes who have or have not already been treated with another PARP inhibitor. Talazoparib is an inhibitor of PARP, a protein that helps repair damaged DNA. Blocking PARP may help keep cancer cells from rep…	NO	Advanced Pancreatic Carcinoma|Anatomic Stage III Breast Cancer AJCC v8|Anatomic Stage IV Breast Cancer AJCC v8|Castration-Resistant Prostate Carcinoma|Clinical Stage III Gastric Cancer AJCC v8|Clinical Stage IV Gastric Cancer AJCC v8|HER2-Positive Breast Carcinoma|Locally Advanced Breast Carcinoma|Locally Advanced Gastric Carcinoma|Locally Advanced Malignant Solid Neoplasm|Locally Advanced Ovaria…	PROCEDURE: Biopsy|PROCEDURE: Biospecimen Collection|PROCEDURE: Computed Tomography|PROCEDURE: Magnetic Resonance Imaging|DRUG: Talazoparib	Percent of patients who demonstrate simultaneous Rad51 activation, Will be measured as the percent of patients who demonstrate simultaneous Rad51 activation, defined to be at least 5% cells with at least 5 Rad51 foci, and lack of gamma-H2AX activation, defined to be less than 4% nuclear area positive (NAP), at the cycle 2 day 1 biopsy., At cycle 2 day 1	Overall response rate, Will estimate the overall response rate (complete response + partial response) among eligible patients who have received at least one dose of talazoparib. A 95% confidence interval for this response rate will also be computed. For this analysis, response classifications will follow Response Evaluation Criteria in Solid Tumors version 1.1 guidelines., Up to 30 days after las…	Tumor genomic alterations potentially associated with sensitivity or acquired resistance to talazoparib, Exploratory evaluations will be performed, with results reported with appropriate caveats about the exploratory nature of the analysis, and without formal adjustment for multiple comparisons., Up to 30 days after last dose	National Cancer Institute (NCI)		ALL	ADULT, OLDER_ADULT	PHASE2	36	NIH	INTERVENTIONAL	Allocation: NA|Intervention Model: SINGLE_GROUP|Masking: NONE|Primary Purpose: TREATMENT	NCI-2020-06906|NCI-2020-06906|000264|000246|10371|10371	2021-04-26	2024-12-01	2024-12-01	2020-09-16		2024-03-06	University of Florida Health Science Center - Gainesville, Gainesville, Florida, 32610, United States|National Cancer Institute Developmental Therapeutics Clinic, Bethesda, Maryland, 20892, United States|National Institutes of Health Clinical Center, Bethesda, Maryland, 20892, United States|University of Oklahoma Health Sciences Center, Oklahoma City, Oklahoma, 73104, United States
NCT05315180	A Phase 1ï¼ŒOpen-label Study of BPI-421286 in Subjects With Advanced Solid Tumors	https://clinicaltrials.gov/study/NCT05315180		UNKNOWN	Evaluate the safety and tolerability of BPI-421286 in adult subjects with advanced solid tumors. Estimate the maximum tolerated dose (MTD) and/or a recommended phase 2 dose (RP2D) in adult subjects with advanced solid tumors.	NO	Malignant Neoplasms|Metastatic Cancer	DRUG: BPI-421286	Characterize the safety and tolerability of BPI-421286 in subjects with advanced solid tumor malignancies, Number of subjects with treatment related adverse events, 20 months|determine the recommended Phase II dose (RP2D) and preliminarily to develop a suitable dosing regimen, Number of subjects with dose limiting toxicity, 20 months	Evaluate the pharmacokinetics of BPI-421286, Blood plasma concentration, 20 months|To determine overall response rate (ORR),calculated as the proportion of subjects with confirmed complete (CR) or partial response (PR) to BPI-421286, Evaluate clinical activity/efficacy of BPI-421286, 20 months|To evaluate the duration of response (DOR) in subjects with CR or PR as best response, Evaluate clinical…		Betta Pharmaceuticals Co., Ltd.		ALL	ADULT, OLDER_ADULT	PHASE1	80	INDUSTRY	INTERVENTIONAL	Allocation: NON_RANDOMIZED|Intervention Model: SINGLE_GROUP|Masking: NONE|Primary Purpose: TREATMENT	BTP-661311	2021-08-24	2023-07-31	2023-07-31	2022-04-07		2022-04-07	Shun Lu, Ph.D, Shanghai, Shanghai, 200030, China|Dingzhi Huang, Ph.D, Tianjin, Tianjin, China|Wen Li, Ph.D, Hangzhou, Zhejiang, 310009, China|Yun Fan,Ph.D, Hangzhou, Zhejiang, 310022, China|Shun Lu, Ph.D, Shanghai, 200030, China
NCT06245330	A Phase I/II Study of AST-001 in Subjects With Advanced Solid Tumors	https://clinicaltrials.gov/study/NCT06245330		RECRUITING	A first-in-human open-label, Phase I/II study to evaluate the safety, tolerability, MTD/RP2D, PK, and preliminary efficacy of AST-001 administered as a single agent.	NO	Solid Tumor|Pancreatic Cancer	DRUG: AST-001	Incidence and severity of adverse events (AEs), Adverse events will be graded according to the Common Toxicity Criteria for Adverse Events (CTCAE) version 5.0., Adverse events will be noted as it occurs. Timeframe for measure begins after informed consent until 30 days after last dose of study drug.|Assess safety changes in electrocardiogram (ECG), Resting 12-lead ECGs will be obtained from all s…			Ascentawits Pharmaceuticals, Ltd		ALL	ADULT, OLDER_ADULT	PHASE1|PHASE2	180	INDUSTRY	INTERVENTIONAL	Allocation: NON_RANDOMIZED|Intervention Model: SEQUENTIAL|Masking: NONE|Primary Purpose: TREATMENT	AT-001-001	2022-07-07	2027-08-31	2027-08-31	2024-02-07		2024-02-07	Jinlin Cancer Hospital, Changchun, Jinlin, 130000, China
NCT04381130	A Phase I/IIa Study of EF-009 in Patients With Pancreatic Cancer	https://clinicaltrials.gov/study/NCT04381130		NOT_YET_RECRUITING	This study is a multi center, open-label, dose escalation, Phase I/IIa study of EF-009 in up to 30 patients with borderline resectable and unresectable pancreatic cancer.	NO	Pancreatic Cancer	DRUG: EF-009	Maximum Tolerated Dose (MTD), Phase I, 21 days|Overall survival, Phase IIa, 2 years	Progression Free Survival, 2 years|Proportion of subjects underwent pancreatic resection surgery after the EF-009 wafer implantation, 2 years|Time to pancreatic resection surgery after the EF-009 wafer implantation, 2 years|Objective response rate, 2 years|Best response rate, 2 years|Time to objective tumor response, 2 years|Tumor response duration, 2 years|Change in quality of life assessed with…		Everfront Biotech Co., Ltd.		ALL	ADULT, OLDER_ADULT	PHASE1|PHASE2	30	INDUSTRY	INTERVENTIONAL	Allocation: NA|Intervention Model: SINGLE_GROUP|Masking: NONE|Primary Purpose: TREATMENT	EFBPOLZ20190701	2024-09-01	2025-12-01	2026-12-01	2020-05-08		2024-02-20
NCT06091930	A Study to Test Different Doses of BI 765049 Alone and in Combination With Ezabenlimab in Asian People With Advanced Cancer (Solid Tumours) Positive for B7-H6	https://clinicaltrials.gov/study/NCT06091930		RECRUITING	This is a study in adults from Asia with different types of advanced cancer (solid tumours). People can join the study if they have cancer of the stomach, large bowel and rectum, pancreas, liver, head and neck or non-small cell lung cancer. This is a study for people for whom previous treatment was not successful or no treatment exists. People can participate if their tumour has the B7-H6 marker.…	NO	Gastrointestinal Cancer|Lung Cancer|Pancreatic Cancer|Colorectal Cancer|Head and Neck Cancer|Liver Cancer	DRUG: BI 765049|DRUG: Ezabenlimab	Part I: Occurrence of dose-limiting toxicity (DLTs) during the maximum tolerated dose (MTD) evaluation period for BI 765049 monotherapy, One treatment cycle, defined as 3 weeks after first administration of BI 765049 or 1 week after the administration of first full dose of BI 765049, whichever is longer|Part II: Objective response based on the response evaluation criteria in solid tumors (RECIST …	Part I: Maximum measured concentration of BI 765049 (Cmax) after first administration, Up to 1 day|Part I: Maximum measured concentration of BI 765049 (Cmax) after multiple administrations, Up to month 37|Part III: Maximum measured concentration of BI 765049 (Cmax) after the first administration, Up to 1 day|Part III: Maximum measured concentration of BI 765049 (Cmax) after multiple administratio…		Boehringer Ingelheim		ALL	ADULT, OLDER_ADULT	PHASE1	70	INDUSTRY	INTERVENTIONAL	Allocation: NON_RANDOMIZED|Intervention Model: SEQUENTIAL|Masking: NONE|Primary Purpose: TREATMENT	1454-0004	2024-01-31	2026-11-13	2027-02-11	2023-10-23		2024-05-01	National Cancer Center Hospital East, Chiba, Kashiwa, 277-8577, Japan|Japanese Foundation for Cancer Research, Tokyo, Koto-ku, 135-8550, Japan
NCT04263948	Multidom Remote Monitoring of Patient With Advanced Pancreatic Cancer Treated With Florinox Using the PiCaDo Plateform	https://clinicaltrials.gov/study/NCT04263948	MULTIDOM	RECRUITING	Pancreatic cancer is a rapidly developing cancer with a poor prognosis. The mFOLFIRINOX protocol has become the standard medical treatment for this pathology. However, mFOLFIRINOX is the cause of severe toxicities including leukoneutropenia, thrombocytopenia, diarrhea, nausea-vomiting, anorexia, asthenia, weight loss and peripheral sensory neuropathy. Therefore, its indication is limited to patie…	NO	Pancreas Cancer	DEVICE: Picado system internet platform and connected objects	Toxicity-related emergency hospitalisation rate, The main objective is to assess the toxicities occurring during the 6 weeks following the start of the 1st cycle of FOLFIRINOX in conventional administration in patients benefiting from the PiCADo telemonitoring system., First cycle of treatment of 6 weeks|Rates and grades toxicity and early tumor responses, Secondary objectives include rates and g…			Ramsay GÃ©nÃ©rale de SantÃ©	Faculty of Medicine Paris Saclay University|Altran|Assistance Publique - HÃ´pitaux de Paris	ALL	ADULT, OLDER_ADULT	NA	42	OTHER	INTERVENTIONAL	Allocation: NA|Intervention Model: SINGLE_GROUP|Masking: NONE|Primary Purpose: SUPPORTIVE_CARE	2017-12-033	2021-06-01	2023-07	2025-12-31	2020-02-11		2023-04-24	Clinique du Mousseau, Ã‰vry, IDF, 91000, France
NCT03803930	Comparing of a 22G EUS Procore Fine Needle Biopsy Device and a 20G EUS Procore Fine Needle Biopsy Device	https://clinicaltrials.gov/study/NCT03803930		UNKNOWN	The purpose of this study is to compare the diagnosis accuracy of 22G EUS Procore fine needle biopsy ï¼ˆFNBï¼‰device and 20G EUS Procore fine needle biopsy device for solid pancreatic lesions.	NO	Pancreas Neoplasms	DEVICE: Using 22G FNB, the first pass is SP|DEVICE: Using 22G FNB, the first pass is MWST|DEVICE: Using 20G FNB, the first pass is SP|DEVICE: Using 20G FNB, the first pass is MWST	The diagnostic yields, The investigators' primary outcome measure is to compare the diagnostic yields of 22G FNB and 20G FNB to the solid pancreatic lesions., up to 15 months	the tissue integrity, The investigators' secondary outcome measure is to assess the tissue size under a light microscope to compare the tissue obtained by 22G FNB and 20G FNB with Slow-pull or modified wet suction technique., up to 15 months		Huazhong University of Science and Technology		ALL	ADULT, OLDER_ADULT	NA	1224	OTHER	INTERVENTIONAL	Allocation: RANDOMIZED|Intervention Model: CROSSOVER|Masking: SINGLE (OUTCOMES_ASSESSOR)|Primary Purpose: DIAGNOSTIC	FNB20	2019-03-01	2020-06-01	2020-08-01	2019-01-15		2019-01-17	Bin Cheng, Wuhan, Hubei, 430030, China
NCT01964430	Nab-paclitaxel and Gemcitabine vs Gemcitabine Alone as Adjuvant Therapy for Patients With Resected Pancreatic Cancer (the "Apact" Study)	https://clinicaltrials.gov/study/NCT01964430	apact	COMPLETED	The purpose of this study is to compare whether there is a delay or prevention of recurrence or death in participants with surgically removed pancreatic cancer who then take nab-Paclitaxel in combination with gemcitabine compared to those who take gemcitabine alone.	YES	Pancreatic Neoplasms|Digestive System Neoplasms|Neoplasms by Site|Neoplasms|Endocrine Gland Neoplasms|Pancreatic Diseases|Digestive System Diseases|Endocrine System Diseases|Gemcitabine|Antimetabolites, Antineoplastic	DRUG: nab-Paclitaxel|DRUG: Gemcitabine	Kaplan Meier Estimate for Disease Free Survival (DFS) According to the Independent Radiological Review Committee, Disease free survival was defined as the time from the date of randomization to the date of disease recurrence or death, whichever occurred earlier. Disease recurrence was determined by the independent radiological review of computed tomography (CT) or magnetic resonance imaging (MRI)…	Kaplan Meier Estimate of Overall Survival (OS), Overall survival was defined as the time from the date of randomization to the date of death. Participants who were alive at the end of study or clinical data cut were censored on the last-known-to-be-alive date or the clinical cutoff date, whichever was earlier., From randomization to date of death; median OS follow-up time for censored participant…		Celgene		ALL	ADULT, OLDER_ADULT	PHASE3	866	INDUSTRY	INTERVENTIONAL	Allocation: RANDOMIZED|Intervention Model: PARALLEL|Masking: NONE|Primary Purpose: TREATMENT	ABI-007-PANC-003|2013-003398-91	2014-03-28	2022-06-30	2022-06-30	2013-10-17	2020-01-06	2023-06-28	Local Institution - 043, Scottsdale, Arizona, 85259, United States|Mayo Clinic - Arizona, Scottsdale, Arizona, 85259, United States|UCSD Moores Cancer Center, La Jolla, California, 92093, United States|University of Southern California, Los Angeles, California, 90033, United States|Local Institution - 044, Sacramento, California, 95817, United States|UC Davis Cancer Center, Sacramento, California…	Study Protocol, https://cdn.clinicaltrials.gov/large-docs/30/NCT01964430/Prot_002.pdf|Statistical Analysis Plan, https://cdn.clinicaltrials.gov/large-docs/30/NCT01964430/SAP_001.pdf
NCT01505530	A Phase 2 Study of LY2495655 in Participants With Pancreatic Cancer	https://clinicaltrials.gov/study/NCT01505530		COMPLETED	This phase 2 study is a multicenter, randomized, double-blind, placebo-controlled trial in participants with locally advanced/inoperable or metastatic pancreatic cancer, and will investigate 2 different doses of LY2495655 in combination with standard of care chemotherapy.	YES	Pancreatic Cancer	DRUG: LY2495655|DRUG: Placebo|DRUG: Standard of Care Chemotherapy	Overall Survival (OS), Overall survival (OS) duration was measured from the date of randomization to the date of death from any cause., Baseline to Death from Any Cause (Up to 23 months)	Progression Free Survival (PFS), PFS was defined as the time from date of first dose to the first observation of disease progression or death from any cause. PD was determined using Response Evaluation Criteria In Solid Tumors (RECIST version 1.1) criteria. PD is â‰¥20% increase in sum of longest diameter of target lesions and/or a new lesion., Baseline to Disease Progression or Death from Any Ca…		Eli Lilly and Company		ALL	ADULT, OLDER_ADULT	PHASE2	125	INDUSTRY	INTERVENTIONAL	Allocation: RANDOMIZED|Intervention Model: PARALLEL|Masking: TRIPLE (PARTICIPANT, CARE_PROVIDER, INVESTIGATOR)|Primary Purpose: TREATMENT	12552|I1Q-MC-JDDG	2011-12	2014-10	2016-01	2012-01-06	2018-06-20	2019-09-18	For additional information regarding investigative sites for this trial, contact 1-877-CTLILLY (1-877-285-4559, 1-317-615-4559) Mon - Fri from 9 AM to 5 PM Eastern Time (UTC/GMT - 5 hours, EST), or speak with your personal physician., Washington, District of Columbia, United States|For additional information regarding investigative sites for this trial, contact 1-877-CTLILLY (1-877-285-4559, 1-31…
NCT06246630	In Vitro Organoid Drug Sensitivity-Guided Treatment for Advanced Pancreatic Neuroendocrine Tumor	https://clinicaltrials.gov/study/NCT06246630		RECRUITING	The purpose of this study is to explore whether chemotherapy and targeted-therapy regimens guided by organoid drug sensitivity test can improve the outcomes of non-resectable locally advanced and metastatic Pancreatic neuroendocrine tumors. At the same time, this study will evaluate the successful stablishment rate of organoid from biopsy tissue , and explore the concordance between drug sensitiv…	NO	Advanced Pancreatic Neuroendocrine Tumor	OTHER: Chemotherapy and targeted-therapy guided by organoid drug sensitivity test	Objective Response Rate, Percentage of patient's measurable disease who have achieved either complete response (CR) or partial response (PR) according to RECIST 1.1., 1-2 years	Progressive free survival, The time from initiation of treatment to the occurrence of disease progression or death., 1-2 years|Overall survival time, The time from the date of randomization to the date of death for any cause. Patients will be followed until their date of death or until final database closure., 2 years|The successful establishment rate of organoids, The rate of organoid successful…		Ruijin Hospital	Chongqing Kingbiotech Co.,Ltd	ALL	ADULT, OLDER_ADULT	NA	20	OTHER	INTERVENTIONAL	Allocation: NA|Intervention Model: SINGLE_GROUP|Masking: NONE|Primary Purpose: TREATMENT	Ruijin20231007060328844	2024-04-03	2025-12-25	2026-06-25	2024-02-07		2024-05-16	Ruijin Hospital Shanghai Jiaotong University School of Medicine, Shanghai, Shanghai, 200025, China
NCT05519930	Pancreatic Cancer Early Detection Registry	https://clinicaltrials.gov/study/NCT05519930		SUSPENDED	Identify individuals who are at moderate and high risk or predisposed to developing pancreatic cancer with a familial history in which data collected from this study will be used to identify clinical factors associated with early detection of pancreatic cancer.	NO	Pancreatic Cancer	OTHER: hereditary high risk pancreatic cancer	Evaluation of imaging for early detection of pancreatic cancer in the high-risk group as defined by inclusion criteria to determine their level of risk and perform surveillance accordingly., Imaging includes CT/MRI abdomen with and without contrast using the pancreatic protocol, screening for solid pancreatic lesions, atypical cysts and IPMN, pancreatic duct dilatation, pancreas divisum., Eight y…			Hoag Memorial Hospital Presbyterian		ALL	ADULT, OLDER_ADULT		500	OTHER	OBSERVATIONAL	Observational Model: |Time Perspective: p	113-16-CA	2016-10-18	2024-12-31	2025-12-31	2022-08-29		2022-09-28	Hoag Memorial Hospital Presbyterian, Newport Beach, California, 92663, United States
NCT00867126	Pioglitazone as Second-Line in Patients With Metastatic Pancreatic Cancer After Treatment With Gemcitabine	https://clinicaltrials.gov/study/NCT00867126		TERMINATED	RATIONALE: Pioglitazone may slow the growth of tumor cells and may be an effective treatment for pancreatic cancer. PURPOSE: This phase I trial is studying how well pioglitazone works as second-line therapy in treating patients with metastatic pancreatic cancer that progressed after treatment with gemcitabine.	NO	Pancreatic Cancer	DRUG: pioglitazone hydrochloride|OTHER: laboratory biomarker analysis|OTHER: questionnaire administration|PROCEDURE: quality-of-life assessment	Insulin resistance markers as measured by standard glucose tolerance testing and serum adiponectin levels at baseline, every 4 weeks during therapy, and then at the completion of therapy|Fasting serum glucose and insulin levels as measured at baseline, every 4 weeks during therapy, and then at the completion of therapy|Changes in weight as measured at baseline, every 4 weeks during therapy, at th…	Objective response (confirmed complete or partial response) as measured by RECIST criteria|Time to disease progression		University of Texas Southwestern Medical Center		ALL	ADULT, OLDER_ADULT	EARLY_PHASE1	6	OTHER	INTERVENTIONAL	Allocation: NA|Intervention Model: SINGLE_GROUP|Masking: NONE|Primary Purpose: TREATMENT	SCCC-02208|CDR0000637622|NCI-2011-01036	2009-03-02	2012-02	2012-02	2009-03-23		2018-11-26	Simmons Comprehensive Cancer Center at University of Texas Southwestern Medical Center - Dallas, Dallas, Texas, 75390, United States
NCT01094626	Secretin-enhanced Magnetic Resonance Imaging (S-MRI) for Pancreatic Cancer Detection	https://clinicaltrials.gov/study/NCT01094626		WITHDRAWN	The aim of the study is to evaluate the utility of secretin-enhanced MRI (S-MRI) in detecting and measuring pancreatic lesions in patients with known adenocarcinoma or Intraductal papillary mucinous neoplasm (IPMN) lesions. The hypothesis is that S-MRI is superior to MRI without secretin enhancement (N-MRI) in increasing tumor conspicuity, allowing for improved identification and more accurate me…	NO	Pancreatic Cancer|Intraductal Papillary Mucinous Neoplasm	DRUG: Secretin	Difference in lesion conspicuity between S-MRI and N-MRI, The primary outcome is whether S-MRI allows for better tumor detection secondary to anticipated increased conspicuity of tumor due to secretin's effect on increasing blood flow to the normal pancreas as compared to N-MRI. Determining S-MRI's efficacy versus that of N-MRI will be carried out by comparing tumor conspicuity measurements in S-…	Concordance of tumor measurements between S-MRI images and tumor specimens post-resection vs. concordance of tumor measurements between N-MRI and tumor specimens post-resection, The secondary outcome will be the discrepancy in tumor size estimated from MRI and "confirmed" from post-surgical specimens. Tumor size estimated from MRI scans will be determined by measuring the greatest linear dimensio…		Elizabeth Hecht		ALL	ADULT, OLDER_ADULT	NA	0	OTHER	INTERVENTIONAL	Allocation: RANDOMIZED|Intervention Model: PARALLEL|Masking: NONE|Primary Purpose: DIAGNOSTIC	AAAE5847	2010-04	2013-03	2013-03	2010-03-29		2016-06-10
NCT00253526	Gemcitabine Hydrochloride With or Without Bevacizumab in Treating Patients Who Are Undergoing Surgery for Pancreatic Cancer	https://clinicaltrials.gov/study/NCT00253526		WITHDRAWN	RATIONALE: Drugs used in chemotherapy, such as gemcitabine hydrochloride, work in different ways to stop the growth of tumor cells, either by killing the cells or by stopping them from dividing. Monoclonal antibodies, such as bevacizumab, can block tumor growth in different ways. Some block the ability of tumor cells to grow and spread. Others find tumor cells an help kill them or carry tumor-kil…	NO	Adenocarcinoma of the Pancreas|Recurrent Pancreatic Cancer|Stage I Pancreatic Cancer|Stage II Pancreatic Cancer|Stage III Pancreatic Cancer	DRUG: bevacizumab|DRUG: gemcitabine hydrochloride|PROCEDURE: adjuvant therapy|PROCEDURE: anti-cytokine therapy|PROCEDURE: antiangiogenesis therapy|PROCEDURE: antibody therapy|PROCEDURE: biological therapy|PROCEDURE: chemotherapy|PROCEDURE: conventional surgery|PROCEDURE: growth factor antagonist therapy|PROCEDURE: monoclonal antibody therapy|PROCEDURE: surgery				National Cancer Institute (NCI)		ALL	ADULT, OLDER_ADULT	PHASE2	0	NIH	INTERVENTIONAL	Allocation: |Intervention Model: |Masking: |Primary Purpose: TREATMENT	CDR0000448825|NCI-05-C-0158|NCI-P6503				2005-11-15		2015-04-28
NCT02528526	Effects of OXY111A in Primary and Secondary Hepato-Pancreato-Biliary Neoplasm	https://clinicaltrials.gov/study/NCT02528526	OXY1A	UNKNOWN	The purpose of the study is to evaluate whether the novel anti-cancer drug OXY111A is safe and tolerated in patients with primary and secondary hepato-pancreato-biliary and gastrointestinal neoplasia as measured by exploring the maximum tolerated dose (MTD). At level of MTD, additional patients will be included aimed for assessing the efficacy profile in these neoplasia entities.	NO	Pancreatic Neoplasms|Hepatocellular Cancer|Cholangiocarcinoma|Colorectal Neoplasms	DRUG: OXY111A	Safety and tolerability as measured by collection of adverse effects information, Safety variables and patient tolerance as measured by collection of adverse effects information according to Common Terminology Criteria for Adverse Events (CTCAE), 10 weeks	Efficacy as measured by FDG-PET scan, Assessment of tumor response with 18F-FDG PET in FDG-avid tumors using EORTC criteria, 5 months|Efficacy as measured by MRI, Assessment of tumor response with MRI in non-FDG-avid tumors using RECIST criteria, 5 months		University of Zurich		ALL	ADULT, OLDER_ADULT	PHASE1|PHASE2	69	OTHER	INTERVENTIONAL	Allocation: NA|Intervention Model: SINGLE_GROUP|Masking: NONE|Primary Purpose: TREATMENT	OXY1A_2014-0374	2014-02	2016-12	2016-12	2015-08-19		2015-08-19	University Hospital Zurich, Visceral Surgery, Zurich, ZH, 8091, Switzerland
NCT04380766	Covid-19 Pandemic and Pancreatic Surgery in Italy	https://clinicaltrials.gov/study/NCT04380766	PanCOVID	COMPLETED	Pancreatic cancer (PC) is recognized as one of the most challenging tumors to deal with and it is still characterized by a poor long-term prognosis. However, treatment of PC in high-volume centers with the support of a multidisciplinary approach has widely demonstrated improvement both in terms of short- and long-term outcomes. The recent worldwide spread of Covid-19 pandemic significantly affect…	NO	Pancreatic Cancer	PROCEDURE: Evaluation of changes in the diagnostic-therapeutic pathway for patients affected by pancreatic cancer	Changes in pancreatic cancer management during the COVID-19 pandemic, From admission to discharge/last outpatient visit, whichever comes first, assessed up to the 30th of June 2020			Fondazione Policlinico Universitario Agostino Gemelli IRCCS		ALL	ADULT, OLDER_ADULT		730	OTHER	OBSERVATIONAL	Observational Model: |Time Perspective: p	FPGemelliIRCCS	2019-01-01	2020-07-31	2020-07-31	2020-05-08		2020-08-03	Fondazione Policlinico Universitario Agostino Gemelli IRCCS di Roma, Roma, Lazio, 00168, Italy
NCT00652366	A Dose-Escalation to Rash Study of Tarceva (Erlotinib) Plus Gemcitabine in Patients With Metastatic Pancreatic Cancer	https://clinicaltrials.gov/study/NCT00652366		COMPLETED	This study will compare the efficacy and safety of escalating versus standard doses to rash of Tarceva, in combination with gemcitabine, in patients with metastatic pancreatic cancer. During a 4 week run-in period, all patients will receive Tarceva 100mg/day po plus gemcitabine 1000mg/m2 iv on days 1, 8,15 and 22. After 4 weeks, patients who have not developed rash, or only develop grade 1 rash, …	YES	Pancreatic Cancer	DRUG: Erlotinib, escalating dose|DRUG: Erlotinib, standard dose|DRUG: Gemcitabine	Percentage of Participants Who Died Assessed From Point of Randomization, Overall survival (OS) assessed from the point of randomization was defined as the time from randomization to the date of death due to any cause. Participants still alive at the time of analysis were censored at the date they were last known to be alive., Randomization [Day 1 of Cycle 2 (4-week cycles)] and weekly thereafter…	Percentage of Participants With Disease Progression or Death as Assessed From Point of Randomization, Progression-free survival (PFS) as assessed from the point of randomization was defined as the time from randomization to the first occurrence of progressive disease (PD) according to the Response Evaluation Criteria in Solid Tumors (RECIST) or death due to any cause. For target lesions (TLs), PD…		Hoffmann-La Roche		ALL	ADULT, OLDER_ADULT	PHASE2	467	INDUSTRY	INTERVENTIONAL	Allocation: RANDOMIZED|Intervention Model: PARALLEL|Masking: NONE|Primary Purpose: TREATMENT	BO21128|2007-003751-37	2008-05	2012-02	2012-02	2008-04-03	2015-02-11	2015-02-11	Buenos Aires, C1264AAA, Argentina|Florencio Varela, B1878DVB, Argentina|Rosario, S2000PBJ, Argentina|Santa Fe, 03000, Argentina|Canberra, Australian Capital Territory, 2606, Australia|Liverpool, New South Wales, 2170, Australia|St. Leonards, New South Wales, 2065, Australia|Sydney, New South Wales, 2076, Australia|Brisbane, Queensland, 4101, Australia|Adelaide, South Australia, 5000, Australia|Ba…
NCT05610826	Preoperative PRRT Versus Surgical Cytoreduction in Metastatic Pancreatic Neuroendocrine Tumors to the Liver	https://clinicaltrials.gov/study/NCT05610826		RECRUITING	Doctors and researchers leading this study hope to learn more about peptide receptor radionuclide therapy (PRRT) in combination with cytoreduction (surgically removing tumors). They hope to learn if combining PRRT in combination with cytoreduction would be more effective than cytoreduction alone. PRRT itself is approved by the U.S. Food and Drug Administration (FDA) for people with PanNETs howeve…	NO	Pancreatic Neuroendocrine Tumor|Pancreas Cancer	PROCEDURE: cytoreductive surgery|DRUG: Lutathera - a small molecule used in Peptide Receptor Radionuclide Therapy (PRRT)|PROCEDURE: Peptide receptor radionuclide therapy (PRRT)	Progression-free Survival, To determine whether preoperative peptide receptor radionuclide therapy (PRRT) prior to hepatic cytoreduction increases progression free survival (PFS1) (when compared to cytoreduction alone) in patients with metastatic PanNETs to the liver, 2 years	Overall Survival, To determine whether preoperative peptide receptor radionuclide therapy (PRRT) prior to hepatic cytoreduction increases overall survival. (when compared to cytoreduction alone) in patients with metastatic PanNETs to the liver, 2 years|Objective Response Rate, To determine whether preoperative peptide receptor radionuclide therapy (PRRT) induces a significant objective response r…		University of Chicago		ALL	ADULT, OLDER_ADULT	PHASE1|PHASE2	52	OTHER	INTERVENTIONAL	Allocation: RANDOMIZED|Intervention Model: PARALLEL|Masking: NONE|Primary Purpose: TREATMENT	IRB19-1485	2023-03-07	2027-02-01	2027-02-01	2022-11-09		2024-01-29	The University of Chicago Comprehensive Cancer Center, Chicago, Illinois, 60637, United States
NCT00660348	Standard Pain Control or Intrathecal Therapy in Controlling Pain in Patients With Locally Advanced, Unresectable, or Metastatic Pancreatic Cancer	https://clinicaltrials.gov/study/NCT00660348		TERMINATED	RATIONALE: Giving medications in different ways may change their effectiveness in controlling pain. It is not yet known whether intrathecal therapy is more effective than standard therapy in controlling pain in patients with pancreatic cancer. PURPOSE: This randomized clinical trial is studying standard pain control to see how well it works compared with intrathecal therapy in controlling pain in…	YES	Pain|Pancreatic Cancer	DRUG: morphine sulfate|DEVICE: Medtronic intrathecal pump	Number of Subjects Per Arm With Decrease in Pain Scores, The primary objective of this study is to compare the effectiveness of pain control between intrathecal opioid delivery and standard analgesia delivery method in patients with locally advanced unresectable or metastatic pancreatic cancer. The primary end point is the number of subjects on each arm showing a decrease in the change in VAS sel…			Sidney Kimmel Comprehensive Cancer Center at Johns Hopkins	National Cancer Institute (NCI)	ALL	ADULT, OLDER_ADULT	NA	1	OTHER	INTERVENTIONAL	Allocation: RANDOMIZED|Intervention Model: PARALLEL|Masking: NONE|Primary Purpose: SUPPORTIVE_CARE	JHOC-J0724 CDR0000593173|P30CA006973|JHOC-J0724|JHOC_NA_00009208	2008-03	2011-03	2011-03	2008-04-17	2014-10-08	2014-10-08	Sidney Kimmel Comprehensive Cancer Center at Johns Hopkins, Baltimore, Maryland, 21231-2410, United States
NCT03568630	Blood Markers of Early Pancreas Cancer	https://clinicaltrials.gov/study/NCT03568630		RECRUITING	Identifying biomarkers of early pancreatic ductal adenocarcinoma (PDAC) could facilitate screening for individuals at higher than average risk and expedite the diagnosis in individuals with symptoms and substantially improve an individual's chance of surviving the disease. The investigators propose a longitudinal study of subjects at higher than average risk of PDAC in order to generate clinical …	NO	Diabetes Mellitus, Type 2|PreDiabetes|Pancreas Cyst|Chronic Pancreatitis|Genetic Predisposition to Disease|Inherited Disease	DIAGNOSTIC_TEST: Mixed Meal Tolerance Test|DIAGNOSTIC_TEST: Hemoglobin A1c|DIAGNOSTIC_TEST: Other exploratory blood biomarkers	Number of pancreas cancer cases diagnosed., Number of pancreas cancer cases diagnosed., 10 years|Biomarkers which may predict early pancreas cancer., Biomarkers which may predict early pancreas cancer., 10 years|Result of MMTT which may indicate type 3c diabetes, which may be a risk factor for pancreas cancer., Result of MMTT which may indicate type 3c diabetes, which may be a risk factor, 10 yea…			University of Nebraska	National Cancer Institute (NCI)|Virginia Mason Hospital/Medical Center|VA Nebraska Western Iowa Health Care System	ALL	ADULT, OLDER_ADULT		1250	OTHER	OBSERVATIONAL	Observational Model: |Time Perspective: p	0335-18-FB|U01CA210240-06	2018-07-26	2028-07	2028-07	2018-06-26		2024-02-21	Unversity of Nebraska Medical Center, Omaha, Nebraska, 68198, United States
NCT01543620	Prospective Observational Study to Evaluate Biomarkers of Aminoglycoside Nephrotoxicity in Patients With Cystic Fibrosis	https://clinicaltrials.gov/study/NCT01543620		UNKNOWN	The project is designed to test new biomarkers that are more sensitive than the current standard in detecting injury to the proximal kidney tubule and will establish better criteria for when kidney safety concerns may halt further testing of a drug in humans.	NO	Cystic Fibrosis					Foundation for the National Institutes of Health	University of Southern California|University of Minnesota|M.D. Anderson Cancer Center|Dana-Farber Cancer Institute|Brigham and Women's Hospital|National Institute of Diabetes and Digestive and Kidney Diseases (NIDDK)|Amgen|AstraZeneca|Eli Lilly and Company|Johnson & Johnson|Merck Sharp & Dohme LLC|Pfizer|Critical Path Institute|Predictive Safety Testing Consortium	ALL	ADULT, OLDER_ADULT		150	OTHER	OBSERVATIONAL	Observational Model: |Time Perspective: p	Kidney Safety - Aminoglycoside	2012-02	2015-06	2015-06	2012-03-05		2014-12-09	University of Southern California, Los Angeles, California, 90033, United States|University of Minnesota - Cystic Fibrosis Center, Minneapolis, Minnesota, 55455, United States|University of Utah, Salt Lake City, Utah, 84132, United States
NCT01442974	Assessment Of Stromal Response To Nab-Paclitaxel In Combination With Gemcitabine In Pancreatic Cancer	https://clinicaltrials.gov/study/NCT01442974		COMPLETED	Targeting tumor stroma is emerging as a strategic approach for pancreatic cancer treatment. Actually, one of the most interesting characteristics of pancreatic cancer is the dense fibrotic stroma surrounding tumor cells. Moreover, pancreatic cancer stroma seems to express a specific protein profile different from tumor cells. For example, secreted protein rich in cysteine (SPARC) is overexpressed…	NO	Pancreatic Cancer	DRUG: Gemcitabine plus nab-paclitaxel	Effect of nab-paclitaxel on pancreatic cancer stroma, new vessel formation and tumor cell metabolism., Primary End-point: 1. Evaluate the effect of nab-paclitaxel in combination with gemcitabine on tumor stroma density. 2. Evaluate the effect of nab-paclitaxel on tumor vessels formation. 3. Evaluate the effect of nab-paclitaxel on tumor metabolism by PET-CT scan measuring pre-treatment versus pos…	Activity of nab-paclitaxel in combination with gemcitabine against PDA in relation with changes in tumor stroma and tumor metabolic activity., To assess secondary end-point the following studies will be performed * 18FDG-PET/CT scan; * Ultrasound Elastography; * IHC: 1. SPARC; 2. Microvessel Density (CD-31, VEGF-A); 3. Stroma density (SMA and Collagen I)., up to 18 months		Grupo Hospital de Madrid		ALL	ADULT, OLDER_ADULT	NA	15	OTHER	INTERVENTIONAL	Allocation: NON_RANDOMIZED|Intervention Model: SINGLE_GROUP|Masking: NONE|Primary Purpose: TREATMENT	ABX271-PA09EU	2011-01	2012-01	2012-06	2011-09-29		2013-03-13	Centro Integral Oncologico Clara Campal, Madrid, 28050, Spain
NCT05869474	Implantation of iodine125-Seeds Combined With Chemotherapy in the Treatment of Metastatic Pancreatic Carcinoma	https://clinicaltrials.gov/study/NCT05869474		RECRUITING	The goal of this clinical trial is to evaluate the clinical efficacy and safety of endoscopic ultrasonography (EUS)-guided radioactive iodine 125 seeds in combination with AG regimen chemotherapy for the treatment of metastatic pancreatic cancer. The main questions it aims to answer are: * whether the combination of minimally invasive endoscopy-guided local radiation therapy with chemotherapy may…	NO	Metastatic Pancreatic Cancer	PROCEDURE: Iodine125-Seeds implantation|DRUG: Gem/nab-P Chemotherapy	Overall survival (OS), OS is defined as the time from the date of randomization to the date of death (any cause). Patients who are alive will be censored at the last known time that the patient was alive., 48 months	Incidence and severity of Adverse events (AEs), AEs are graded and reported using The CTCAE version 5.0., 48 months|Progression-free survival (PFS), PFS is defined as the time from the date of randomization to the date of objective disease progression according to RECIST 1.1 criteria or death (due to any cause),whichever occurs first., 48 months|Overall Response Rate (ORR), ORR is defined as the …		Changhai Hospital		ALL	ADULT, OLDER_ADULT	NA	206	OTHER	INTERVENTIONAL	Allocation: RANDOMIZED|Intervention Model: PARALLEL|Masking: DOUBLE (CARE_PROVIDER, OUTCOMES_ASSESSOR)|Primary Purpose: TREATMENT	2022-219	2023-08-01	2027-12	2027-12	2023-05-22		2023-08-04	Changhai Hospital, Shanghai, Shanghai, 200433, China
NCT00898482	Collecting and Storing Samples of Blood From Patients With Pancreatic Cancer and Healthy Participants	https://clinicaltrials.gov/study/NCT00898482		COMPLETED	RATIONALE: Collecting and storing samples of blood from patients with cancer and healthy participants to test in the laboratory may help the study of cancer in the future. PURPOSE: This study is collecting and storing samples of blood from patients with pancreatic cancer and healthy participants.	NO	Pancreatic Cancer	OTHER: This is a non-intervention study for all groups.|OTHER: study of socioeconomic and demographic variables	Establishment of a central pancreatic cancer specimen repository, No time frame|Utilization of the clinical database to perform clinicopathologic correlation with the results of current or future scientific studies, No time frame|Test new hypotheses as they emerge, No time frame			Sidney Kimmel Comprehensive Cancer Center at Johns Hopkins	National Cancer Institute (NCI)	ALL	ADULT, OLDER_ADULT		88	OTHER	OBSERVATIONAL	Observational Model: |Time Perspective: p	JHOC-J0533 CDR0000452792|P30CA006973|JHOC-J0533|JHOC-05042601	2005-05	2011-06	2011-06	2009-05-12		2015-11-20
NCT04536220	Establish Diagnostic Models Based on Portal Venous Blood for Pancreatic Cancer	https://clinicaltrials.gov/study/NCT04536220		RECRUITING	Explore new markers based on portal venous blood sampling to establish novel diagnostic models for identification of malignant pancreatic mass.	NO	Diagnoses Disease	DIAGNOSTIC_TEST: Endoscopic Ultrasound (EUS), Fine Needle Aspiration	Status of survival, To varify if the patients died becaused of malignant pancreatic cancer., through study completion, an average of 1 year			Changhai Hospital		ALL	ADULT, OLDER_ADULT		300	OTHER	OBSERVATIONAL	Observational Model: |Time Perspective: p	EMPVC	2024-01-01	2026-07-30	2026-07-30	2020-09-02		2024-03-29	Changhai Hospital, Shanghai, Shanghai, 200433, China
NCT02830620	Study at the Man of the Profile of Chimiokines in the Anorexia Bound to the Cancerous Cachexy	https://clinicaltrials.gov/study/NCT02830620	CHIMIOKINES	COMPLETED	The syndrome of anorexia-cachexie, which accompanies numerous cancers is a major comorbidity which compromises the forecast of these patients. Several cytokines pro-inflammatory as interleukines IL1 ÃŸ, IL6 or TNFa participate in the physiopathology of this syndrome at the man and the animal. Besides, it is now established that different neuronal populations, localized in the hypothalamus, are ne…	NO	Cancer of the Pancreas|Anorexia	OTHER: Dosage of chimiokines	chimiokine MCP1 expression, Study at the Man's, in situation of cancer of the pancreas, diagnosed of novo and any confused stages, the prediction of the chimiokine MCP1 towards the syndrome of anorexia-cachexie associated with the cancer, change from baseline to 180 days			Centre Hospitalier Universitaire de Nice		ALL	ADULT, OLDER_ADULT	NA	40	OTHER	INTERVENTIONAL	Allocation: NON_RANDOMIZED|Intervention Model: PARALLEL|Masking: NONE|Primary Purpose: BASIC_SCIENCE	12-PP-03	2012-08-01	2013-12-02	2019-12-24	2016-07-13		2022-10-26	CHU de Nice, Nice, 06000, France
NCT05736731	A Study to Evaluate the Safety and Efficacy of A2B530, a Logic-gated CAR T, in Subjects With Solid Tumors That Express CEA and Have Lost HLA-A*02 Expression	https://clinicaltrials.gov/study/NCT05736731	EVEREST-1	RECRUITING	The goal of this study is to test A2B530,an autologous logic-gated Tmodâ„¢ CAR T-cell product in subjects with solid tumors including colorectal cancer (CRC), pancreatic cancer (PANC), non-small cell lung cancer (NSCLC), and other solid tumors that express CEA and have lost HLA-A\*02 expression. The main questions this study aims to answer are: * Phase 1: What is the maximum or recommended dose o…	NO	Solid Tumor, Adult|Solid Tumor|Pancreatic Cancer|Pancreatic Neoplasms|Pancreas Cancer|Non Small Cell Lung Cancer|Non Small Cell Lung Cancer Recurrent|Non-Small Cell Squamous Lung Cancer|NSCLC|NSCLC, Recurrent|Colorectal Cancer|Colorectal Neoplasms|Colorectal Adenocarcinoma|CRC|Colorectal Cancer Metastatic|Cancer	BIOLOGICAL: A2B530|DIAGNOSTIC_TEST: xT-Onco with HLA-LOH Assay	Phase 1: Rate of adverse events and dose limiting toxicities (DLTs) by dose level, Adverse Events and toxicity will be evaluated according to the Cancer Therapy Evaluation Program Common Terminology Criteria for Adverse Events version 5.0 (or current version). Cytokine release syndrome (CRS) and immune effector cell-associated neurotoxicity syndrome (ICANS) events will be graded according to the …	Persistence of A2B530, Number of A2B530 Tmod CAR T cells present in patients treated with A2B530 as assessed by Polymerase Chain Reaction (PCR) (or similar method) on participant blood samples, up to 24 months post A2B530 infusion|Cytokine analysis, Cytokine levels in patients treated with A2B530 assessed by cytokine analysis on participant blood samples, up to 24 months post A2B530 infusion		A2 Biotherapeutics Inc.	Tempus AI	ALL	ADULT, OLDER_ADULT	PHASE1|PHASE2	160	INDUSTRY	INTERVENTIONAL	Allocation: NA|Intervention Model: SINGLE_GROUP|Masking: NONE|Primary Purpose: TREATMENT	A2B530-101	2023-04-28	2026-12	2028-12	2023-02-21		2024-04-09	Banner Health, Gilbert, Arizona, 85234, United States|City of Hope, Duarte, California, 90101, United States|University of California San Diego, La Jolla, California, 92093, United States|UCLA Medical Center, Los Angeles, California, 90404, United States|Stanford University, Stanford, California, 94305, United States|Moffitt Cancer Center, Tampa, Florida, 33136, United States|Mayo Clinic Rocheste…
NCT06202131	Prospective Single-center Study About the Use of ctDNA in the Management of Patients With Tumors of the Gastrointestinal Tract	https://clinicaltrials.gov/study/NCT06202131	ctDNA-GI	RECRUITING	This study will evaluate the use of ctDNA in the clinical management of patients with tumors of the gastrointestinal tract.	NO	Pancreas Cancer|Colon Cancer|Biliary Tract Cancer		mOS, The primary endpoint of the study is to evaluate the probability of overall survival (mOS) in relation to the expression of specific molecular markers present in the plasma/faeces of patients., 3 years			Fondazione Policlinico Universitario Agostino Gemelli IRCCS		ALL	ADULT, OLDER_ADULT		100	OTHER	OBSERVATIONAL	Observational Model: |Time Perspective: p	6151	2023-11-01	2028-11-01	2028-11-01	2024-01-11		2024-01-11	Policlinico Agostino Gemelli, Roma, Lazio, 00168, Italy
NCT01929720	Cognitive-Behavioral Intervention for Worry, Uncertainty, and Insomnia for Cancer Survivors	https://clinicaltrials.gov/study/NCT01929720	FOCUS	COMPLETED	This randomized clinical trial studies a cognitive-behavioral intervention to treat worry, uncertainty, and insomnia in cancer survivors. Counseling may reduce anxiety and insomnia as well as improve the well-being and quality of life of cancer survivors. This study also explores the neuro-immunologic correlates of anxiety and insomnia.	NO	Anxiety Disorder|Worry|Uncertainty|Sleep Disorders|Insomnia|Fatigue|Pain|Depression|Cognitive-behavioral Therapy|Psychological Intervention|Esophageal Cancer|Pancreatic Cancer|Leukemia|Lung Cancer|Multiple Myeloma|Ovarian Neoplasm|Stage III or IV Cervical or Uterine Cancer|Stage IIIB, IIIC, or IV Breast Cancer|Glioblastoma Multiforme|Relapsed Lymphoma|Stage III or IV Colorectal Cancer|Stage IIIC …	BEHAVIORAL: Cognitive-behavioral therapy for worry, uncertainty & insomnia	Changes in worry on the Penn State Worry Questionnaire, A linear mixed model will be used to evaluate the change from pre to post on the Penn State Worry Questionnaire. The model will include group (treatment vs. control), time (pre vs. post), and group-time interaction effects. If the outcome measure is not normally distributed with equal variance across groups, then the outcomes will be log tra…	Levels of cortisol, This is an exploratory hypothesis. We are using only baseline data to estimate the correlation between the continuous anxiety scale (STAI scores range from 20 - 80) and plasma and serum cortisol., Baseline|Levels of pro and anti-inflammatory cytokines, This is an exploratory hypothesis. We are using only baseline data to estimate the correlation between the continuous anxiety …		Ohio State University Comprehensive Cancer Center	American Cancer Society, Inc.|Lance Armstrong Foundation	ALL	ADULT, OLDER_ADULT	NA	33	OTHER	INTERVENTIONAL	Allocation: RANDOMIZED|Intervention Model: PARALLEL|Masking: NONE|Primary Purpose: SUPPORTIVE_CARE	OSU-09096|NCI-2012-02879	2011-08	2014-09	2014-09	2013-08-28		2017-04-05	Wexner Medical Center at The Ohio State University Department of Psychiatry, Columbus, Ohio, 43210, United States
NCT04905082	HOPE-Genomics Intervention for the Improvement of Cancer Patient Knowledge of Genomics	https://clinicaltrials.gov/study/NCT04905082		ACTIVE_NOT_RECRUITING	This clinical trial studies the effectiveness of a web-based cancer education tool called Helping Oncology Patients Explore Genomics (HOPE-Genomics) in improving patient knowledge of personal genomic testing results and cancer and genomics in general. HOPE-Genomics is a web-based education tool that teaches cancer/leukemia patients, and patients who may be at high-risk for developing cancer, abou…	NO	Breast Carcinoma|Colorectal Carcinoma|Lung Carcinoma|Malignant Solid Neoplasm|Ovarian Carcinoma|Pancreatic Carcinoma|Prostate Carcinoma	OTHER: Best Practice|OTHER: Educational Intervention|OTHER: Educational Intervention|PROCEDURE: Genomic Profile|OTHER: Survey Administration	Recall rates of personal genomic results, Recall rates of personal genomic results for Arms 2 and 3 of the study will be pooled together so that the main comparison is a two-sample test of proportions between patients under usual care (Arm 1) versus (vs.) patients with any exposure to the Helping Oncology Patients Explore (HOPE)-Genomics tool (Arms 2/3)., Up to 9 months	Operationalization of contextual guideline concordant care, In the primary analysis, we will assess the uptake of contextualized guideline-concordant care taking into account clinically relevant, patient specific circumstances. Will use clinical characteristics from the electronic health record (EHR) to assign each patient to clinical category for which there are discrete National Comprehensive C…	Test-related distress, Patients will be assessed at 3 post-disclosure time points (T1-T3) using the Psychological Adaptation to Genetic Information Scale Certainty Scale and the Feelings About genomiC Testing Results. Will summarize test-related distress at each time point, as well as change score. Will examine baseline characteristics to evaluate the potential for bias. In addition to complete c…	City of Hope Medical Center	National Cancer Institute (NCI)	ALL	ADULT, OLDER_ADULT	NA	465	OTHER	INTERVENTIONAL	Allocation: RANDOMIZED|Intervention Model: PARALLEL|Masking: NONE|Primary Purpose: SUPPORTIVE_CARE	20430|NCI-2021-03114|20430|P30CA033572	2021-12-30	2024-06-30	2024-06-30	2021-05-27		2024-03-15	City of Hope Medical Center, Duarte, California, 91010, United States	Informed Consent Form, https://cdn.clinicaltrials.gov/large-docs/82/NCT04905082/ICF_000.pdf
NCT03481920	A Trial of PEGPH20 in Combination With Avelumab in Chemotherapy Resistant Pancreatic Cancer	https://clinicaltrials.gov/study/NCT03481920		TERMINATED	The purpose of this study is to evaluate the pharmacodynamics, safety and efficacy of PEGPH20 in combination with Avelumab in adult patients with chemotherapy resistant advanced or locally advanced pancreatic ductal adenocarcinoma (PDAC). This is a multi-center, open-label, non-randomized trial.	NO	Pancreatic Ductal Adenocarcinoma|Pancreatic Cancer	DRUG: PEGylated Recombinant Human Hyaluronidase (PEGPH20)|DRUG: Avelumab	Determine ORR as per RECIST v1.1 criteria, Determine ORR as per RECIST v1.1 criteria, 6 months from trial treatment initiation cycle 1/day 1. Each treatment cycle is 14 days|To assess the safety of this combination in patients with PDAC., graded by National Cancer Institute Common Terminology Criteria for Adverse Events (NCI CTCAE) version 4.03, Initiation of trial treatment cycle 1/day 1 through…	Determine OS (OVERALL SURVIVAL), The length of time from either the date of diagnosis or the start of treatment for a disease, such as cancer, that patients diagnosed with the disease are still alive, From date of treatment initiation cycle 1/day 1 until death from any cause, assessed up to 36 months|Determine PFS (PROGRESSION FREE SURVIVAL), The length of time during and after the treatment of a…	The effect of PEGPH20 in tumor hyaluronic acid (HA) content in plasma and paired tumor biopsies of patients with PDAC treated with this regimen, Hyaluronan concentrations will be analyzed in blood plasma samples by total HA disaccharides using liquid chromatography-tandem mass spectrometry (LC-MS-MS) . Hyaluronan concentrations will be analyzed in tumor tissue samples using an immunohistochemical…	PH Research, S.L.		ALL	ADULT, OLDER_ADULT	EARLY_PHASE1	7	OTHER	INTERVENTIONAL	Allocation: NA|Intervention Model: SINGLE_GROUP|Masking: NONE|Primary Purpose: TREATMENT	PH1603	2018-01-10	2019-01-10	2019-06-10	2018-03-29		2019-08-22	Hospital Universitario Fuenlabrada, Fuenlabrada, Madrid, Spain|Hospital Universitario La Paz, Madrid, 28046, Spain|Hospital Ramon y Cajal, Madrid, Spain
NCT05298020	Envafolimab Combined With Endostar and Chemotherapy for First-line Treatment of Advanced Pancreatic Cancer	https://clinicaltrials.gov/study/NCT05298020		UNKNOWN	This is a single-arm, open-label, exploratory study to evaluate efficacy and safety of envafolimab combined with endostar and nab-paclitaxel plus gemcitabine for first-line treatment of advanced pancreatic cancer.	NO	Advanced Pancreatic Cancer	DRUG: Envafolimab|DRUG: Endostar|DRUG: Nab paclitaxel|DRUG: Gemcitabine	ORR, Objective response rate, 6 months|PFS, Progressives free survival, 6 months	OS, Overall survival, 12 months|DCR, disease controll rate, 12 months|AEs, Percentage of participants experiencing grade 3-5 adverse events, 12 months		The Affiliated Hospital of Xuzhou Medical University		ALL	ADULT, OLDER_ADULT	PHASE2	20	OTHER	INTERVENTIONAL	Allocation: NA|Intervention Model: SINGLE_GROUP|Masking: NONE|Primary Purpose: TREATMENT	XYFY2022-ENVA001	2022-04-01	2022-12-01	2023-04-01	2022-03-28		2022-03-28	The Affiliated Hospital of Xuzhou Medical University, Xuzhou, Jiangsu, 221006, China
NCT03117920	A Phase II, International Open Label Trial of Minnelideâ„¢ in Patients With Refractory Pancreatic Cancer	https://clinicaltrials.gov/study/NCT03117920	MinPAC	COMPLETED	MinPAC aims to see if the drug Minnelide can slow down tumour growth in patients with pancreatic cancer that is not responding to treatment. Minnelide is designed to rapidly release the anti-tumour molecule triptolide in the bloodstream and has been shown to slow cancer cell growth and induce cancer cell death. Minnelide is currently being investigated in other early phase trials and has shown pr…	NO	Pancreatic Cancer	DRUG: Minnelide	Disease Control rate (DCR), DCR (CR+PR+SD) by RECIST v1.1, Enrolment to 16 weeks	Progression Free Survival (PFS), Time from enrolment until disease progression or death from any cause, whichever occurs first (RECIST v1.1), Disease progression or death, assessed up to 18 months|Incidence of adverse events, Adverse events by CTCAE v4.03, Through completion of the safety visit an average of 4 months|Overall survival (OS), Time from enrolment until death, Death, assessed up to 18…	Biomarkers predictive of response to Minnelide, Changes in circulating tumour stem cells., Through completion of the treatment period an average of 4 months	Minneamrita Therapeutics LLC	Barts & The London NHS Trust|Translational Genomics Research Institute|Stand Up To Cancer|Cancer Research UK|Lustgarten Foundation|Queen Mary University of London	ALL	ADULT, OLDER_ADULT	PHASE2	19	INDUSTRY	INTERVENTIONAL	Allocation: NA|Intervention Model: SINGLE_GROUP|Masking: NONE|Primary Purpose: TREATMENT	Minnelide002	2017-04-10	2019-07-01	2019-07-01	2017-04-18		2023-10-18	HonorHealth Research Institute, Scottsdale, Arizona, 85258, United States|Moores UC San Diego Cancer Center, La Jolla, California, 92037, United States|University of Pennsylvania, Philadelphia, Pennsylvania, 19104, United States
NCT03608631	iExosomes in Treating Participants With Metastatic Pancreas Cancer With KrasG12D Mutation	https://clinicaltrials.gov/study/NCT03608631		ACTIVE_NOT_RECRUITING	This phase I trial studies the best dose and side effects of mesenchymal stromal cells-derived exosomes with KrasG12D siRNA (iExosomes) in treating participants with pancreatic cancer with KrasG12D mutation that has spread to other places in the body. iExosomes may work better at treating pancreatic cancer.	NO	KRAS NP_004976.2:p.G12D|Metastatic Pancreatic Adenocarcinoma|Pancreatic Ductal Adenocarcinoma|Stage IV Pancreatic Cancer AJCC v8	DRUG: Mesenchymal Stromal Cells-derived Exosomes with KRAS G12D siRNA	Maximum Tolerated Dose Determined by Dose Limiting Toxicity, Dose limiting toxicity graded according to the NCI CTCAE, Version 4.0, First 4 weeks of treatment|Minimal residual disease rate in high-risk patients, Will be modeled using logistic regression., Up to 1 year|Overall survival (OS), Estimated using the Kaplan-Meier product limit estimator., Up to 1 year|Progression-free survival (PFS), Es…			M.D. Anderson Cancer Center		ALL	ADULT, OLDER_ADULT	PHASE1	15	OTHER	INTERVENTIONAL	Allocation: NA|Intervention Model: SINGLE_GROUP|Masking: NONE|Primary Purpose: TREATMENT	2018-0126|NCI-2018-01441|2018-0126	2021-01-27	2025-04-30	2025-04-30	2018-08-01		2024-04-11	M D Anderson Cancer Center, Houston, Texas, 77030, United States
NCT00093782	Temsirolimus in Treating Patients With Metastatic Neuroendocrine Carcinoma	https://clinicaltrials.gov/study/NCT00093782		COMPLETED	This phase II trial is studying how well CCI-779 works in treating patients with progressive metastatic neuroendocrine tumors. Drugs used in chemotherapy, such as CCI-779, work in different ways to stop tumor cells from dividing so they stop growing or die.	YES	Metastatic Gastrointestinal Carcinoid Tumor|Pulmonary Carcinoid Tumor|Recurrent Gastrointestinal Carcinoid Tumor|Recurrent Islet Cell Carcinoma	DRUG: temsirolimus|OTHER: laboratory biomarker analysis	Objective Tumor Response Rate (Defined as Partial or Complete Response as Defined by the RECIST Criteria), Per Response Evaluation Criteria In Solid Tumors Criteria (RECIST v1.0) for target lesions and assessed by MRI: Complete Response (CR), Disappearance of all target lesions; Partial Response (PR), \>=30% decrease in the sum of the longest diameter of target lesions; Overall Response (OR) = CR…	Stable Disease Rate Defined by RECIST Criteria, Potential association between variables will be measured using Pearson correlation coefficients, chi-square tests, one- or two-sample t-tests or logistic regression analyses as appropriate. Ninety-five percent confidence intervals will be constructed and selected results will be illustrated using figures and plots., Up to 8 years|Median Survival Tim…		National Cancer Institute (NCI)		ALL	ADULT, OLDER_ADULT	PHASE2	36	NIH	INTERVENTIONAL	Allocation: NA|Intervention Model: SINGLE_GROUP|Masking: NONE|Primary Purpose: TREATMENT	NCI-2012-03053|PHL-021|6171|N01CM17105|N01CM17107|N01CM17102	2003-12	2011-04	2011-04	2004-10-08	2016-12-12	2017-02-07	Princess Margaret Hospital Phase 2 Consortium, Toronto, Ontario, M5G 2M9, Canada
NCT06206382	Surgical Results of Resection of Locally Advanced Pancreatic Cancer	https://clinicaltrials.gov/study/NCT06206382		NOT_YET_RECRUITING	The aim is to compare the surgical outcomes between upfront surgery and surgery after neoadjuvant chemotherapy in terms of morbidity and mortality	NO	Pancreas Cancer	PROCEDURE: Whipple operation	Mortality, Patient death, 3 years	Morbidity, Surgical complications, 6 months		Assiut University		ALL	ADULT, OLDER_ADULT		80	OTHER	OBSERVATIONAL	Observational Model: |Time Perspective: p	Borderline pancreatic cancer	2024-01-05	2025-09	2025-10	2024-01-16		2024-01-16
NCT01569282	Double Bypass Versus Stent-treatment in Irresectable Pancreatic Cancer	https://clinicaltrials.gov/study/NCT01569282		WITHDRAWN	Double bypass (hepaticojejunostomy + gastrojejunostomy) is compared to stent strategy in patients planned for curative pancreatic resection in whom peroperative findings makes resection impossible.	NO	Pancreatic Cancer|Periampullary Tumor	PROCEDURE: Hepaticojejunostomy and gastroenterostomy|PROCEDURE: Stent strategy	Morbidity, Initial morbidity in association to the laparotomy using the Clavien-Dindo Classification., Day 1-30 after randomization	Quality of life, Using the EORTC:s QLQ-C30 and QLQ-PAN26 questionaries, Preop, 1 month postop and every third month|Numbers of readmissions to hospital, Up to two years after the laparotomy|The numbers of Surgical, Radiological or Endoscopical therapeutic re-interventions, The numbers of surgical, radiological or endoscopical interventions due to jaundice or gastric outlet obstruction from date o…		GÃ¶teborg University		ALL	ADULT, OLDER_ADULT	NA	0	OTHER	INTERVENTIONAL	Allocation: RANDOMIZED|Intervention Model: SINGLE_GROUP|Masking: NONE|Primary Purpose: TREATMENT	Double bypass vs Stent	2011-10	2015-04-30	2015-10-31	2012-04-03		2019-03-22	Department of Surgery, Sahlgrenska University Hospital, Gothenburg, 413 45, Sweden|Department of surgery, University Hospital, LinkÃ¶ping, Sweden|Department of Surgery, Skane University Hospital, Lund, Sweden|Gastro Center Surgery, Karolinska University Hospital, Stockholm, Sweden|Department of Surgery, University Hospital, UmeÃ¥, Sweden|Department of Surgery, University Hospital, Ã–rebro, Sweden
NCT02591082	Intra-Arterial Treatment of Pancreatic Cancer Using the RenovoCathâ„¢ RC120 Catheter	https://clinicaltrials.gov/study/NCT02591082		COMPLETED	This is an observational study to assess patient survival and clinical outcomes after the RenovoCathâ„¢ RC120 catheter is used to deliver chemotherapeutic agents to pancreatic tumors.	NO	Pancreatic Neoplasms	DEVICE: RenovoCathâ„¢ R120 Catheter	Survival, Duration of survival in patients diagnosed with pancreatic cancer who undergo intra-arterial delivery of chemotherapeutic agents to the pancreas, 2 Years	Tumor response, Time to tumor response in the primary site of application as assessed by imaging., 6 months		RenovoRx		ALL	ADULT, OLDER_ADULT		25	INDUSTRY	OBSERVATIONAL	Observational Model: |Time Perspective: p	RR2	2015-12	2021-02-26	2021-02-26	2015-10-29		2021-10-20	Good Samaritan Hospital, San Jose, California, 95154, United States|Fawcett Memorial Hospital, Port Charlotte, Florida, 33952, United States|Florida Hospital, Tampa, Florida, 33613, United States|Montefiore Hospital, Bronx, New York, 10461, United States|East Carolina University, Greenville, North Carolina, 27834, United States
NCT00667082	NPI-0052 and Vorinostat in Patients With Non-small Cell Lung Cancer, Pancreatic Cancer, Melanoma or Lymphoma	https://clinicaltrials.gov/study/NCT00667082		COMPLETED	This is a clinical trial examining the safety, pharmacokinetics, pharmacodynamics and efficacy of IV NPI-0052 (a proteasome inhibitor) in combination with oral vorinostat (Zolinza; a HDAC inhibitor) in patients with non-small cell lung cancer, pancreatic cancer, melanoma or lymphoma. Proteasome inhibitors block the breakdown of proteins by cells and HDAC inhibitors block modification of proteins …	NO	Non-Small Cell Lung Cancer|Pancreatic Cancer|Melanoma|Lymphoma|Multiple Myeloma	DRUG: NPI-0052 (marizomib) + vorinostat	To determine the Maximum tolerated Dose (MTD) and/or Recommended Phase 2 Dose (RP2D) of the combination NPI-0052 and Vorinostat, continuously	To evaluate the pharmacokinetics and pharmacodynamics of NPI-0052 and vorinostat, continuous|To evaluate the safety and toxicity profile of the combination of NPI-0052 and vorinostat, continuous|To evaluate the anti-tumor activity of NPI-0052 and vorinostat, continuous		Celgene		ALL	ADULT, OLDER_ADULT	PHASE1	22	INDUSTRY	INTERVENTIONAL	Allocation: NA|Intervention Model: SINGLE_GROUP|Masking: NONE|Primary Purpose: OTHER	NPI-0052-103	2008-03	2010-01	2010-01	2008-04-25		2017-11-22	Royal Adelaide Hospital, Adelaide, South Australia, 5000, Australia|The Queen Elizabeth Hospital, Woodville South, South Australia, 5011, Australia|Sir Charles Gairdner Hospital and University of Western Australia, Nedlands, Western Australia, 6009, Australia
NCT04406831	The Role of MicroRNA in the Diagnosis, Prognosis and Response to Treatment in Pancreatic Cancer	https://clinicaltrials.gov/study/NCT04406831		RECRUITING	Aberrant miRNA production has been linked to a wide range of human cancers and shown to play important roles in their genesis and growth. These miRNA can be detected in the blood and tumors of patients with cancer. The investigators hypothesize that the detection of certain miRNAs present in the blood/serum of patients with pancreatic cancer may be important to the early diagnosis of the disease.…	NO	Pancreatic Cancer Stage III|Pancreatic Cancer Stage IV|Pancreatic Ductal Adenocarcinoma|Pancreatic Neoplasms	PROCEDURE: Blood draw	Analysis of miRNA profile, Analyze the miRNA profiles present at each time point., Through study completion, up to 5 years	PCR miRNA validation, Determine miRNAs that may distinguish pancreatic patients from unaffected individuals. This could be developed into a diagnostic test., Through study completion, up to 5 years|miRNA PCR expression, Determine miRNAs whose levels correlate with treatment response, both in patients with and without elevations in the serum tumor marker CA 19-9., Through study completion, up to 5…		Nuvance Health		ALL	ADULT, OLDER_ADULT		200	OTHER	OBSERVATIONAL	Observational Model: |Time Perspective: p	15-10	2015-04	2025-04	2027-04	2020-05-28		2024-04-01	Nuvance Health, Norwalk, Connecticut, 06856, United States
NCT01726582	Pancreas Cancer: Molecular Profiling as a Guide to Therapy Before and After Surgery ("Personalized Medicine")	https://clinicaltrials.gov/study/NCT01726582		COMPLETED	In this clinical trial, if the doctor knows or suspects that a growth in the pancreas is cancer (adenocarcinoma), then a sample of the growth is tested (the test is called molecular profiling). The results of the test are used by the doctor to recommend therapy (chemotherapy and radiation therapy) that the patient will receive before having surgery to remove the adenocarcinoma. When the patient g…	YES	Pancreatic Adenocarcinoma	DRUG: Milestone 1: Targeted chemotherapy prior to surgery|RADIATION: Milestone 2: Chemoradiotherapy (cXRT)|DRUG: Milestone 3: Targeted chemotherapy prior to surgery|RADIATION: Milestone 3: Chemoradiotherapy (cXRT)|DRUG: Milestone 4: standard FOLFIRINOX chemotherapy prior to surgery|RADIATION: Milestone 4: Chemoradiotherapy (cXRT)|DRUG: Milestone 5: Targeted chemotherapy after surgery|RADIATION: M…	Number of Subjects Completing Therapy Including Surgical Resection., This outcome measure is the number of subjects completing therapy up to and including surgical resection. In this context, surgical excision of residual tumor is an option in the progression of usual care. Surgery was contraindicated for some participants. This measure is the number of subject who were eligible for and completed…	Overall Survival in Months, This measure is the median time of survival (in months) at five years from the initiation of therapy. Results will be presented for two cohorts: subjects completing neoadjuvant therapy and surgical resection; and subjects completing neoadjuvant therapy but without surgical resection., 5 years|Progression-free Survival, This measure is the number of subjects not experie…		Medical College of Wisconsin	University of Cincinnati	ALL	ADULT, OLDER_ADULT	PHASE2	229	OTHER	INTERVENTIONAL	Allocation: NA|Intervention Model: SINGLE_GROUP|Masking: NONE|Primary Purpose: TREATMENT	MCW 15565|Advancing a Healthier WI|FP 7718	2011-11	2018-06	2022-04-11	2012-11-15	2023-08-14	2023-08-14	University of Cincinnati Cancer Center, Cincinnati, Ohio, 45221, United States|Froedtert and The Medical College of Wisconsin, Milwaukee, Wisconsin, 53226, United States	Study Protocol and Statistical Analysis Plan, https://cdn.clinicaltrials.gov/large-docs/82/NCT01726582/Prot_SAP_000.pdf|Informed Consent Form, https://cdn.clinicaltrials.gov/large-docs/82/NCT01726582/ICF_001.pdf
NCT02682082	EUS Guided Neurolysis Celiac Block w/wo Bupivacaine in Patient Being Treated Palliatively for Pancreatic Cancer	https://clinicaltrials.gov/study/NCT02682082	EUS-CPN	TERMINATED	The goal of this project is to determine if EUS-CPN without Bupivacaine (versus EUS-CPN with Bupivacaine) can reduce pain scores and improve quality of life in patients with inoperable pancreatic cancer by reducing the morbidity due to narcotic side effects (e.g. nausea, excessive sedation, constipation).	NO	Pancreatic Cancer	PROCEDURE: Endoscopic ultrasound-guided celiax plexus neurolysis|DRUG: Bupivacaine	Difference in pain scores at 1 month and end of the trial, 1 month and 120 days post procedure	Difference in quality of life scores at 1 month and end of the trial, Quality of life will be measured using the DDQ 15 quality of life instrument (a validated 15-question instrument specific for diseases of the digestive system), 1 month and 120 days post procedure|Difference in cumulative narcotic usage at 1 month and end of the trial, 1 month and 120 days post procedure|Difference in survival,…		Centre hospitalier de l'UniversitÃ© de MontrÃ©al (CHUM)		ALL	ADULT, OLDER_ADULT	NA	22	OTHER	INTERVENTIONAL	Allocation: RANDOMIZED|Intervention Model: PARALLEL|Masking: DOUBLE (PARTICIPANT, OUTCOMES_ASSESSOR)|Primary Purpose: SUPPORTIVE_CARE	CE 15.246	2016-05-27	2019-06-14	2019-06-14	2016-02-15		2020-05-14	CHUM, Montreal, Quebec, Canada
NCT01362582	Comparing Parenteral Nutrition vs Best Supportive Nutritional Care in Patients With Pancreatic Cancer	https://clinicaltrials.gov/study/NCT01362582	PANUSCO	TERMINATED	A randomised multicentre clinical phase IIIb trial for patients suffering from pancreatic adenocarcinoma receiving defined second or higher line chemotherapy and additionally parenteral nutrition (study arm A) or best supportive nutritional care (study arm B).	NO	Pancreatic Cancer	DRUG: SMOF Kabiven	Questionnaire EORTC - Quality of Life, The following questionnaires will be given to subjects: * EORTC QLQ-C30 (every 1st and 22nd day of a cycle) * EORTC QLQ Pan-26 (every 1st and 22nd day of a cycle), every 1st and 22nd day of a cycle	Assessment of nutritional status, * BIA: Phase angle, BCM and Extracellular Mass (ECM)/BCM ratio (every 1st and 22nd day of a cycle) * BMI (every 1st and 22nd day of a cycle) * Biceps size(every 1st and 22nd day of a cycle) * Hand-grip-strength(every 1st and 22nd day of a cycle) * PINI-Index (every 1st and 22nd day of a cycle), every 1st and 22nd day of a cycle)		National Center for Tumor Diseases, Heidelberg	Heidelberg University	ALL	ADULT, OLDER_ADULT	PHASE3	32	OTHER	INTERVENTIONAL	Allocation: RANDOMIZED|Intervention Model: PARALLEL|Masking: NONE|Primary Purpose: TREATMENT	NCT-2008-11-03-1018|60516908	2010-03	2014-08	2014-09	2011-05-30		2014-09-25	Onkologische Schwerpunktpraxis und Tagesklinik, Bad Soden, 65812, Germany|Krankenhaus Nordwest Frankfurt, Frankfurt am Main, 60488, Germany|University Hospital of Heidelberg / National Center for Tumordiseases, Heidelberg, 69120, Germany|Asklepios Klinik WeiÃŸenfels, WeiÃŸenfels, 06667, Germany
NCT01214720	A Study of Avastin (Bevacizumab) Added to a Chemotherapeutic Regimen in Patients With Metastatic Pancreatic Cancer	https://clinicaltrials.gov/study/NCT01214720		COMPLETED	This study will evaluate efficacy, safety and tolerability of Avastin versus placebo added to a chemotherapeutic regimen in patients with metastatic pancreatic cancer. The anticipated time of study treatment is until confirmed evidence of disease progression, and the target sample size is 500+ individuals.	YES	Pancreatic Cancer	DRUG: bevacizumab [Avastin]	Duration of Overall Survival - Percentage of Participants With an Event, Duration of overall survival (OS) was defined as the time between date of randomization and date of death due to any cause. Participants without an event were censored at the date last known to be alive. Participants who were randomized but not exposed to study drug and had no further follow up were censored at the date of r…	Clinical Benefit Response (CBR), Randomization, Weeks 1-8 of Cycle 1, Weeks 1-3 of consecutive cycles, 28 days and 3 months after lst treatment, and every 3 months for up to 18 months from last participant randomized|Progression-Free Survival (PFS) - Percentage of Participants With an Event, PFS was defined as the time between the date of randomization and the date of documented progressive disea…		Hoffmann-La Roche		ALL	ADULT, OLDER_ADULT	PHASE3	607	INDUSTRY	INTERVENTIONAL	Allocation: RANDOMIZED|Intervention Model: PARALLEL|Masking: DOUBLE|Primary Purpose: TREATMENT	BO17706	2005-07	2008-10	2008-10	2010-10-05	2014-08-13	2014-08-13	Adelaide, 5011, Australia|Camperdown, 2050, Australia|Footscray, 3011, Australia|Heidelberg, 3084, Australia|Kurralta Park, 5037, Australia|Melbourne, 3002, Australia|Melbourne, 3128, Australia|St. Leonards, 2065, Australia|Sydney, 2031, Australia|Sydney, 2217, Australia|Graz, 8036, Austria|Innsbruck, 6020, Austria|Salzburg, 5020, Austria|Wien, 1090, Austria|Antwerpen, 2020, Belgium|Bruxelles, 10…
NCT04975620	Comparison of Two Types of Biopsy Needles for EUS-FNB in Solid Pancreatobiliary Mass Lesions	https://clinicaltrials.gov/study/NCT04975620		COMPLETED	EUS-guided tissue acquisition is an established modality to diagnose malignancies of the pancreas and extrahepatic bile ducts. In the recent years fine needle biopsy (FNB) needles have largely replaced fine needle aspiration (FNA) for EUS-guided tissue acquisition. The Acquire FNB needle is a Franseen needle which has three symmetric cutting edges to obtain core tissue specimens. The Trident FNB …	NO	Pancreatic Neoplasms	DEVICE: Fine needle biopsy	Comparison of EUS-FNB sensitivity using two types of FNB needles, Comparison of EUS-FNB sensitivity using two types of FNB needles, 6 months	Comparing per-pass sensitivity in two types of FNB needles, Comparing per-pass sensitivity in two types of FNB needles, 6 months|Comparing the adequacy of specimen for each pass in two types of FNB needles, Comparing the adequacy of specimen for each pass in two types of FNB needles, 6 months|Comparing the rate of core tissue acquisition for each pass in two types of FNB needles, Comparing the ra…		University of Tehran		ALL	ADULT, OLDER_ADULT	NA	114	OTHER	INTERVENTIONAL	Allocation: RANDOMIZED|Intervention Model: PARALLEL|Masking: SINGLE (OUTCOMES_ASSESSOR)|Primary Purpose: DIAGNOSTIC	IR.TUMS.DDRI.REC.1400.008	2021-08-01	2022-06-15	2022-06-30	2021-07-23		2023-05-16	Digestive Diseases Research Institute, Shariati Hospital, North Kargar Ave.,, Tehran, 1411713135, Iran, Islamic Republic of
NCT01369420	NanoKnife Low Energy Direct Current (LEDC) System in Subjects With Locally Advanced Unresectable Pancreatic Cancer	https://clinicaltrials.gov/study/NCT01369420		COMPLETED	The purpose of this study is to evaluate the safety and feasibility of the NanoKnife Low Energy Direct Current (LEDC) System when used to treat unresectable pancreatic adenocarcinoma. Safety will be reviewed by means of analysis of adverse events, including serious adverse events, laboratory data, physician exam findings, and vital signs.	NO	Pancreatic Adenocarcinoma	DEVICE: NanoKnife Low Energy Direct Current (LEDC) System Ablation	Safety, * reported adverse events and adverse effects/events (serious and non serious), * unanticipated adverse events and device complaints, * safety laboratory tests (hematology, chemistry, amylase, lipase), * vital signs, * physical findings (including symptoms, vital signs and weight changes), 90 days	Efficacy, Evaluation of short term efficacy based upon tumor evaluation and symptomatic response as defined by: * imaging will be used to evaluate changes in tumor size in addition to evaluating the completeness of ablation, * tumor evaluation by evaluating changes in CA-19-9 marker, * symptomatic changes of quality of life questionnaires, * physician assessment of the performance status of the s…		Angiodynamics, Inc.		ALL	ADULT, OLDER_ADULT	PHASE2	10	INDUSTRY	INTERVENTIONAL	Allocation: NA|Intervention Model: SINGLE_GROUP|Masking: NONE|Primary Purpose: TREATMENT	ONC-208	2011-05	2011-12	2012-09	2011-06-09		2016-11-08	Policlinico "G.B. Rossi", University of Verona, Department of Surgery, Verona, 37134, Italy
NCT05215574	Study of NGM831 as Monotherapy and in Combination With Pembrolizumab or Pembrolizumab and NGM438 in Advanced or Metastatic Solid Tumors	https://clinicaltrials.gov/study/NCT05215574		RECRUITING	Study of NGM831 as Monotherapy and in Combination with Pembrolizumab or Pembrolizumab and NGM438 in Advanced or Metastatic Solid Tumors	NO	Pancreatic Cancer|Breast Cancer|Gastric Cancer|Non-small Cell Lung Cancer|Cervical Cancer|Endocervical Cancer|Squamous Cell Carcinoma of Head and Neck|Bladder Urothelial Cancer|Colorectal Carcinoma|Esophageal Cancer|Ovarian Cancer|Renal Cell Carcinoma|Prostate Cancer|Melanoma|Mesothelioma|Cholangiocarcinoma	DRUG: NGM831|DRUG: NGM831 plus pembrolizumab (KEYTRUDAÂ®)|DRUG: NGM831 and NGM438 plus pembrolizumab (KEYTRUDAÂ®)	Number of Patients with Dose-limiting Toxicities, A DLT is defined as an AE that meets at least one of the criteria listed in protocol, according to National Cancer Institute (NCI) common terminology criteria for AE (CTCAE) version 5.0 and is considered by the Investigator to be clinically relevant and attributed to the study treatment during the first 21 days after the first dose of study treatm…	Maximum Observed Serum Concentration (Cmax) of NGM831, Cmax is defined as the observed maximum serum concentration post drug administration. Will be measured for Cycle 1 and Cycle 3., Baseline up to approximately 9 weeks|Time to Maximum Observed Serum Concentration (Tmax) of NGM831, Tmax is defined as the time to reach the observed maximum serum concentration (Cmax) post drug administration. Will…		NGM Biopharmaceuticals, Inc	Merck Sharp & Dohme LLC	ALL	ADULT, OLDER_ADULT	PHASE1	130	INDUSTRY	INTERVENTIONAL	Allocation: NON_RANDOMIZED|Intervention Model: SINGLE_GROUP|Masking: NONE|Primary Purpose: TREATMENT	831-IO-101|KEYNOTE-E13	2022-03-31	2025-07	2026-03	2022-01-31		2024-02-15	NGM Clinical Study Site, Gilbert, Arizona, 85234, United States|NGM Clinical Study Site, Los Angeles, California, 90025, United States|NGM Clinical Study Site, Sarasota, Florida, 34232, United States|NGM Clinical Study Site, Tampa, Florida, 33612, United States|NGM Clinical Study Site, Grand Rapids, Michigan, 49546, United States|NGM Clinical Study Site, New York, New York, 10016, United States|N…
NCT03716531	Electron Beam Intraoperative Radiation Therapy Following Chemoradiation in Patients With Pancreatic Cancer With Vascular Involvement	https://clinicaltrials.gov/study/NCT03716531	PACER	RECRUITING	This research study is studying an intervention as a possible treatment for pancreatic cancer.	NO	Pancreas Cancer	RADIATION: IORT	2 Year Overall Survival, Overall survival is defined as the time from IORT to death due to any cause, or is censored at the date of last follow-up, when applicable., 2 years	Median Progression Free Survival, Progression-free survival is defined as the time from the date of IORT until the first evidence of local progression or distant metastasis (determined by imaging or biopsy) or death, and is censored at date of last follow-up when applicable., 2 years|Local Control, Local control is the absence of local failure, defined as evidence of growth or regrowth of the pri…		Massachusetts General Hospital	IntraOp/Mobetron	ALL	ADULT, OLDER_ADULT	NA	200	OTHER	INTERVENTIONAL	Allocation: NA|Intervention Model: SINGLE_GROUP|Masking: NONE|Primary Purpose: TREATMENT	18-267	2019-03-19	2023-11	2023-11	2018-10-23		2022-09-08	University of California, Irvine, Irvine, California, 92697, United States|Mayo Clinic, Jacksonville, Jacksonville, Florida, 32224, United States|Massachusetts General Hospital Cancer Center, Boston, Massachusetts, 02215, United States|Mayo Clinic, Rochester, Rochester, Minnesota, 55905, United States|University of North, Carolina Chapel Hill, Chapel Hill, North Carolina, 27514, United States|Ohi…
NCT02872831	Beacon BNXâ„¢ Endoscopic Ultrasound (EUS)-Needle vs SharkCoreâ„¢ Needle	https://clinicaltrials.gov/study/NCT02872831		TERMINATED	The primary objective of this proposed prospective randomized, multi-center study is to evaluate the capability of the new 22G SharkCoreâ„¢ needle to obtain tissue specimens and to compare its performance against the standard 22G BNX Endoscopic Ultrasound Fine needle aspiration (Beacon Endoscopic, Newton, MA) needle in the evaluation of solid mass lesions in the pancreas and gastrointestinal trac…	NO	Pancreatic Cancer|Lymphadenopathy|Cholangiocarcinoma	DEVICE: 22G SharkCoreâ„¢ needle|DEVICE: 22G BNX EUS-FNA Needle	Diagnostic Accuracy of the 22G SharkCoreâ„¢ and the 22G BNX EUS-FNA needle, The primary endpoint measures of the study is to evaluate the diagnostic accuracy of the 22G SharkCoreâ„¢ needle system or the 22G BNX EUS-FNA needle for the diagnosis malignancy in solid lesions of the pancreas and gastrointestinal tract. Diagnostic accuracy of the EUS needles for the diagnosis of malignancy is calculate…	Sensitivity of the EUS Needles, Sensitivity is expressed in percentage and defines the proportion of true positive subjects with malignancy in a total group of subjects with malignancy., 12 months|Complications of the EUS Needles, Complications will be defined as any deviation from the clinical course after EUS-guided sampling as observed by the endosonographer or recovery suite nurse or as repor…		Thomas Jefferson University		ALL	ADULT, OLDER_ADULT	NA	376	OTHER	INTERVENTIONAL	Allocation: RANDOMIZED|Intervention Model: PARALLEL|Masking: SINGLE (INVESTIGATOR)|Primary Purpose: TREATMENT	15G.533	2016-07	2017-07	2017-11	2016-08-19		2024-02-22	Thomas Jefferson University Hospital, Philadelphia, Pennsylvania, 19107, United States
NCT00732082	Lag-3 and Gemcitabine for Treatment of Advanced Pancreas Cancer	https://clinicaltrials.gov/study/NCT00732082		TERMINATED	The overall purpose of this research is to evaluate the safety and toxicity of an investigational medication, IMP321, in patients being treated with gemcitabine. IMP321 is a synthetic protein (made in the laboratory to simulate a protein that your body makes on its own) and was designed to stimulate the immune system with the overall objective of improving the body's capacity to react to your pan…	NO	Pancreatic Neoplasms	DRUG: Gemcitabine|BIOLOGICAL: LAG-3	To evaluate the safety and tolerability of repeated IMP321 subcutaneous injections in patients being treated with gemcitabine for advanced pancreas cancer., 6 months|To determine the dose limiting toxicities of IMP321 in patients being treated with gemcitabine for advanced pancreas cancer., 6 months	To describe the pharmacokinetics of the last IMP321 subcutaneous injection compared to the first one, in a limited number of patients., Performed only in patients enrolled in dose level 3 and 4., Pre-dose, 2 hours, 4 hours, 8 hours, 24 hours, 72 hours, and 96 hours after IMP321 administration|To determine the pharmacodynamics of IMP321 therapy, 1. Quantify peripheral blood Treg (CD4+ CD25+ Fox P3…		Washington University School of Medicine		ALL	ADULT, OLDER_ADULT	PHASE1	18	OTHER	INTERVENTIONAL	Allocation: NON_RANDOMIZED|Intervention Model: SINGLE_GROUP|Masking: NONE|Primary Purpose: TREATMENT	07-0265	2009-02	2010-02	2012-09	2008-08-11		2013-06-12	Washington University, St. Louis, Missouri, 63110, United States
NCT06108531	Tumor Exosome Liquid Biopsy Strategy to Diagnose Pancreatic Cancer	https://clinicaltrials.gov/study/NCT06108531		ENROLLING_BY_INVITATION	This is an observational study of patients diagnosed with pancreatic cancer by pathology, with a control group of patients with pathology suggestive of benign pancreatic lesions and normal subjects, and the diagnostic ability of exosomes to identify patients with pancreatic cancer was assessed through the detection of exosomes in the peripheral blood.	NO	Pancreatic	OTHER	Characterization of proteins in tumor exosomes from patients with pancreatic cancer, We will select specific protein A from circulating exosomes of pancreatic cancer patients for further analysis., Up to 2 years from start of study|The expression of protein A in the circulating exosomes from patients, By detecting the expression of protein A in circulating exosomes of patients. the ROC curve of A…			Shanghai Jiao Tong University School of Medicine		ALL	ADULT, OLDER_ADULT		400	OTHER	OBSERVATIONAL	Observational Model: |Time Perspective: p	IIT-2023-0118	2023-11-01	2025-08-01	2026-08-01	2023-10-31		2023-10-31	Xinhua Hospital, Affiliated to Shanghai Jiao Tong University, School of Medicine, Shanghai, Shanghai, 20092, China
NCT00942682	Sorafenib in Combination With RAD001 in Patients With Advanced Neuroendocrine Tumors	https://clinicaltrials.gov/study/NCT00942682		COMPLETED	The purpose of this research study is to find out more about the combination of RAD001 and sorafenib such as the safest dose to use, the side effects it may cause, and if the drug is effective for treating neuroendocrine tumors.	NO	Neuroendocrine Tumor|Carcinoid Tumor|Pancreatic Neuroendocrine Tumor	DRUG: Sorafenib|DRUG: RAD001	To determine the maximum tolerated dose (MTD) for sorafenib in combination with RAD001 in patients with advanced neuroendocrine tumors., 2 years|To determine the dose-limiting toxicities of sorafenib combined with RAD001 in patients with advanced neuroendocrine tumors, 2 years	To determine the safety and tolerability of the combination of sorafenib and RAD001 in patients with advanced neuroendocrine tumors., 2 years|To make a preliminary assessment of the anti-tumor activity of the combination of sorafenib and RAD001 in patients with advanced neuroendocrine tumors., 2 years		Dana-Farber Cancer Institute	Novartis|Bayer	ALL	ADULT, OLDER_ADULT	PHASE1	21	OTHER	INTERVENTIONAL	Allocation: NA|Intervention Model: SINGLE_GROUP|Masking: NONE|Primary Purpose: TREATMENT	09-094	2009-07	2013-03	2013-03	2009-07-21		2014-04-29	Dana-Farber Cancer Institute, Boston, Massachusetts, 02115, United States
NCT03788382	Failure to Adjuvant Therapy After Pancreatic Resection for Pancreatic Cancer	https://clinicaltrials.gov/study/NCT03788382	FOUNTAIN	COMPLETED	This study aims to evaluate the rate of patients submitted to pancreatic resection for pancreatic cancer, who fail to access to adjuvant therapy or do not complete adjuvant therapy. The purpose is to give an overview concerning the most frequent conditions and/or reasons associated with failure or omission of adjuvant therapy.	NO	Pancreatic Malignant Neoplasm Primary		Rate of patients who fail to receive adjuvant therapy and reasons for that, The amount of patients who will not receive adjuvant therapy after pancreatic resection for malignancy (when do indication exists) will be recorded, 6 months|Rate of patients who fail to complete adjuvant therapy and reasons for that, The amount of patients who will not complete adjuvant therapy after pancreatic resection…	Disease free survival of patients enrolled, 18 months		Universita di Verona		ALL	ADULT, OLDER_ADULT		317	OTHER	OBSERVATIONAL	Observational Model: |Time Perspective: p	FOUNTAIN	2019-01-01	2024-02-28	2024-02-28	2018-12-27		2024-05-07	University of Verona Hospital, Verona, 37134, Italy
NCT00390182	Low Dose Upper Abdominal Radiation Therapy (LD-UART) + Gemcitabine in Patients With Advanced, Unresectable Pancreatic Cancer (PC)	https://clinicaltrials.gov/study/NCT00390182	GCC0319	COMPLETED	The purposes of this study are: 1. To assess the maximum tolerated dose of low-dose UART(Upper Abdominal Radiation Therapy ) or WART(Whole Abdominal Radiation Therapy) given in combination with standard fixed dose-rate Gemcitabine in patients with advanced gastrointestinal (GI) or ovarian tumors (Phase I). 2. To assess response rate and survival in advanced upper GI tumors following completion of…	YES	Gastrointestinal Neoplasms|Ovarian Neoplasms	DRUG: Gemcitabine	Overall Response, Per Response Evaluation Criteria In Solid Tumors Criteria (RECIST v1.0) for target lesions and assessed by MRI: Complete Response (CR), Disappearance of all target lesions; Partial Response (PR), \>=30% decrease in the sum of the longest diameter of target lesions; Overall Response (OR) = CR + PR., 3 weeks		Percentage of Participants With Distant Mestastases - Liver, Patients with distant mestastases to the liver, Participants were followed for an average of 8 years|Time of Advanced/Recurrent Disease Without Distant Metastases., Locally advanced/recurrent disease without distant metastases., Participants were followed for an average of 8 years	University of Maryland, Baltimore	Eli Lilly and Company	ALL	ADULT, OLDER_ADULT	PHASE1|PHASE2	38	OTHER	INTERVENTIONAL	Allocation: NA|Intervention Model: SINGLE_GROUP|Masking: NONE|Primary Purpose: TREATMENT	HP-00042314	2003-10	2011-05	2011-05	2006-10-19	2014-04-09	2020-03-18	University of Maryland & Baltimore VA medical centre, Baltimore, Maryland, 21201, United States|Juravinski Cancer Centre, Hamilton, Ontario, L8V 5C2, Canada
NCT02910882	PEGPH20 Plus Gemcitabine With Radiotherapy in Patients With Localized, Unresectable Pancreatic Cancer	https://clinicaltrials.gov/study/NCT02910882	HALO-IST	TERMINATED	This is a single arm phase II trial assessing the potential activity of combination PEGPH20 plus Gemcitabine with radiotherapy in ten patients with localized, unresectable pancreatic adenocarcinoma.	NO	Pancreatic Adenocarcinoma Non-resectable	DRUG: PEGylated Recombinant Human Hyaluronidase (PEGPH20)|DRUG: Gemcitabine|RADIATION: Radiation	Number of Participants with Treatment Related Adverse Events (AEs), Adverse events will be assessed weekly, from Day1 Treatment through up to 8 weeks after the end of treatment. Safety will be assessed during the study by evaluation of AEs, clinical safety laboratory tests (hematology, blood chemistry (including C-reactive protein \[CRP\]), coagulation, urinalysis, and PEGPH20 immunogenicity), vi…	Overall Tumor Response Rate, CT Chest/Abdomen/Pelvis will be completed at End of Study Visit. End of Study visit will be done 6-8 weeks after the last day of radiotherapy. The evaluation of overall lesion response will be a composite of the target lesion response, non-target lesion response and presence of new lesions, per RECIST 1.1 criteria., Change from Baseline through 8 Weeks After End of Ra…		Scripps Health		ALL	CHILD, ADULT, OLDER_ADULT	PHASE2	4	OTHER	INTERVENTIONAL	Allocation: NA|Intervention Model: SINGLE_GROUP|Masking: NONE|Primary Purpose: TREATMENT	PEGPH20-GEM-XRT	2017-01-03	2018-08-31	2018-08-31	2016-09-22		2019-04-11	Scripps Cancer Center, La Jolla, California, 92037, United States
NCT02546531	Defactinib Combined With Pembrolizumab and Gemcitabine in Patients With Advanced Cancer	https://clinicaltrials.gov/study/NCT02546531		COMPLETED	In pancreatic cancer, targeting the tumor microenvironment has become a promising therapeutic strategy. Focal adhesion kinase (FAK) pathway activation is essential for promoting a fibrotic and inflammatory tumor microenvironment, and FAK inhibitors have demonstrated reasonable anti-tumor activity in the preclinical setting. Furthermore, a maximal synergetic effect was achieved when a FAK inhibito…	NO	Advanced Solid Tumors|Solid Tumors|Pancreatic Cancer	BIOLOGICAL: Defactinib|BIOLOGICAL: Pembrolizumab|DRUG: Gemcitabine	Recommended phase II dose, * The recommended phase II dose will be determined from the maximum tolerated dose (MTD) found in the dose escalation cohort. * The maximum tolerated dose (MTD) is defined as the dose level immediately below the dose level at which 2 patients of a cohort (of 2 to 6 patients) experience dose-limiting toxicity during the first cycle (21 days). Dose escalations will procee…	Safety and toxicity as measured by NCI Common Terminology Criteria for Adverse Events (CTCAE) Version 4.0, 30 days after completion of treatment (estimated average of 7 months)|Objective response rate (ORR) in dose escalation cohort, * The definition of ORR is the proportion of patients who achieved a complete response or a partial response * The definition of complete response (CR) is the disapp…		Washington University School of Medicine	The Foundation for Barnes-Jewish Hospital|Merck Sharp & Dohme LLC|Verastem, Inc.	ALL	ADULT, OLDER_ADULT	PHASE1	43	OTHER	INTERVENTIONAL	Allocation: NON_RANDOMIZED|Intervention Model: PARALLEL|Masking: NONE|Primary Purpose: TREATMENT	201510157	2016-02-03	2017-11-17	2021-01-11	2015-09-11		2021-07-20	Mayo Clinic, Rochester, Minnesota, 55905, United States|Washington University School of Medicine, Saint Louis, Missouri, 63110, United States
NCT03616431	Pancreatic Cancer Dietary Assessment Study	https://clinicaltrials.gov/study/NCT03616431	PanDA	COMPLETED	This is a prospective observational study which aims to evaluate; The prevalence of pancreatic insufficiency in patients with pancreatic malignancies (adenocarcinoma and neuroendocrine tumours). The most appropriate diagnostic strategy. The impact that an adequate diagnosis and treatment may have on patients' outcome.	NO	Pancreatic Neoplasm|Pancreas Adenocarcinoma|Well-Differentiated Neuroendocrine Carcinoma|Malignant Neoplasm of Pancreas	DIAGNOSTIC_TEST: Pancreo-KIT breath test	Determine prevalence of pancreatic enzyme insufficiency in patients with pancreatic neoplasms., Prevalence will be given as a percentage of all patients with pancreatic neoplasms with evidence of pancreatic enzyme insufficiency, 2 years	To determine the prevalence of PEI-related symptoms at first oncological referral., Percentage of patients with documented biochemical evidence of pancreatic enzyme insufficiency with related symptoms, 1 year|To evaluate nutritional status of patients at the time of oncological referral (using a panel of 'standard of care' blood tests parameters)., Using defined dietetic endpoints, 1 year|To asse…		The Christie NHS Foundation Trust	Pancreatic Cancer UK	ALL	ADULT, OLDER_ADULT		112	OTHER	OBSERVATIONAL	Observational Model: |Time Perspective: p	15_DOG03_309	2018-07-03	2020-10-30	2021-05-31	2018-08-06		2023-08-25	The Christie NHS Foundation Trust, Manchester, M20 4BX, United Kingdom
NCT05327582	An Open-label, Phase I/II Study of PLENA Regimen in Patients With Unresectable Pancreatic Cancer or BTC	https://clinicaltrials.gov/study/NCT05327582		UNKNOWN	Immunotherapy of cancer based on PD-1/PD-L1 blockade has prompted a revolution in cancer clinical management, albeit as yet immunotherapy-based treatment approaches in pancreatic cancer and biliary tract cancer (BTC) remain to have proven value, highlights the urgency for designing novel therapeutic strategies to combat these deadly diseases. The immunomodulatory effect of lenvatinib (Lenvatinib …	NO	Pancreatic Cancer|Biliary Tract Cancer	DRUG: Durvalumab|DRUG: Lenvatinib|DRUG: Nab paclitaxel	Number of Subjects with treatment-related adverse events (AEs), Incidence, nature, and severity of adverse events graded according to the NCI CTCAE v5.0. AEs were considered to be treatment-related if they had started or worsened within the interval from first study drug administration until the follow-up visit., 6 months|Object response rate (ORR), ORR is defined as the proportion of subjects wh…	Disease control rate (DCR), DCR is defined as the proportion of subjects who achieved a stable disease (SD), partial response (PR) or complete response (CR) according to Response Evaluation Criteria in Solid Tumors (RECIST) version 1.1., 12 months|Progression-free survival (PFS), PFS time was measured from study entry to the first documentation of disease progression or death. Disease progression…		Chinese PLA General Hospital		ALL	ADULT, OLDER_ADULT	PHASE1|PHASE2	65	OTHER	INTERVENTIONAL	Allocation: NA|Intervention Model: SINGLE_GROUP|Masking: NONE|Primary Purpose: TREATMENT	CHN-PLAGH-BT-070	2022-04-12	2023-04-30	2024-04-30	2022-04-14		2022-04-14	Biotherapeutic Department of Chinese PLA General Hospital, Beijing, Beijing, 100083, China
NCT05431582	Phase I Study of ZN-c3 and Bevacizumab Â± Pembrolizumab in Metastatic CCNE1 Amplified and TP53 Mutant Solid Tumors	https://clinicaltrials.gov/study/NCT05431582		WITHDRAWN	Primary Objectives are to determine the maximum tolerated dose (MTD)/recommended phase 2 dose (RP2D) of ZN-c3 and ZN-c3 and bevacizumab or ZN-c3 and bevacizumab plus pembrolizumab in metastatic CCNE1 amplified and TP53 mutant solid tumors as well to evaluate antitumor activity of ZN-c3 and bevacizumab or ZN-c3 and bevacizumab plus pembrolizumab in metastatic CCNE1 amplified and TP53 mutant solid …	NO	Tumors|Ovarian Cancer|Breast Cancer|Lung Cancer|Pancreatic Cancer	DRUG: ZN-c3|DRUG: Bevacizumab|DRUG: Pembrolizumab	To establish the maximum tolerated dose (MTD)/recommended phase 2 dose (RP2D) of ZN-c3 ., through study completion, an average of 1 year|To establish the maximum tolerated dose (MTD)/recommended phase 2 dose (RP2D) ZN-c3 and bevacizumab., through study completion, an average of 1 year			M.D. Anderson Cancer Center	Zentalis Pharmaceuticals	ALL	ADULT, OLDER_ADULT	PHASE1	0	OTHER	INTERVENTIONAL	Allocation: NA|Intervention Model: SINGLE_GROUP|Masking: NONE|Primary Purpose: TREATMENT	2021-0175|NCI-2022-05251	2022-12-14	2022-12-14	2022-12-14	2022-06-24		2023-06-15
NCT00919282	Gemcitabine (GFF) in Patients With Pancreatic Cancer	https://clinicaltrials.gov/study/NCT00919282	GFF	COMPLETED	The purpose of this study is to examine the efficacy and safety of the drug combination GFF in patients with advanced pancreatic cancer (APC).	NO	Metastatic Pancreatic Cancer	DRUG: gemcitabine, folinic acid, 5-FU	overall survival, 1 year	safety of treatment, 1 year		CONKO-Studiengruppe	Eli Lilly and Company	ALL	ADULT, OLDER_ADULT	PHASE2	78	OTHER	INTERVENTIONAL	Allocation: NON_RANDOMIZED|Intervention Model: SINGLE_GROUP|Masking: NONE|Primary Purpose: TREATMENT	CONKO 002 pilot	1997-09	2000-07	2002-12	2009-06-12		2009-06-12	UniversitÃ¤tsmedizin Berlin, Berlin, 13353, Germany
NCT01266720	HLA-A*0201 Restricted Peptide Vaccine Therapy With Gemcitabine With Gemcitabine in Patient Pancreatic Cancer (Phase1)	https://clinicaltrials.gov/study/NCT01266720		UNKNOWN	The purpuse of this study is to assess toxicities of angiogenic peptide vaccine therapy with gemcitabine in treating HLA-A\*0201 restricted patient with non-resectable pancreatic cancer.	NO	Pancreatic Cancer	BIOLOGICAL: VEGFR1, VEGFR2|DRUG: Gemcitabine	Toxicities as assessed by NCI-CACAE ver3, 3 months	Differences of peptide specific CTL response in vitro among sequence of gemcitabine and peptide vaccine administration, 3 months|CD8 population, 3 months|Change in level of regulatory T cells, 3 months|Objective response rate, 1 year|Feasibility, 1 year|Survival, 1 year		Fukushima Medical University	Human Genome Center, Institute of Medical Science, University of Tokyo	ALL	ADULT, OLDER_ADULT	PHASE1	6	OTHER	INTERVENTIONAL	Allocation: NA|Intervention Model: SINGLE_GROUP|Masking: NONE|Primary Purpose: TREATMENT	689	2008-04	2010-03	2012-03	2010-12-24		2010-12-24	Fukushima Medical University Hospital, Fukushima, 960-1295, Japan
NCT05239182	9-ING-41 Plus Retifanlimab and Gemcitabine/Nab-Paclitaxel in Patients With Advanced Pancreatic Adenocarcinoma	https://clinicaltrials.gov/study/NCT05239182	RiLEY	ACTIVE_NOT_RECRUITING	This trial examines how Pancreatic Adenocarcinoma reacts to the addition of 9-ING-41 and retifanlimab to the standard of care chemotherapy treatment, to see if using this combination will help and is able to effect disease progression.	NO	Pancreatic Adenocarcinoma	DRUG: 9-ING-41|DRUG: Retifanlimab|DRUG: Gemcitabine|DRUG: Abraxane	Disease Control Rate (DCR), Percentage of patients with stable disease for â‰¥ 16 weeks, Complete Response (CR), or Partial Response (PR) during treatment. Per RECIST v1.1: Complete Response (CR): Disappearance of all target lesions. Any pathological lymph nodes (target or nontarget) with reduction in short axis to \<10 mm. Partial Response (PR): â‰¥30% decrease in the sum of diameters of target …	Overall Response Rate (ORR), Percentage of patients with Complete Response (CR) or Partial Response (PR) per RECIST v1.1 Per RECIST v1.1: Complete Response (CR): Disappearance of all target lesions. Any pathological lymph nodes (target or nontarget) with reduction in short axis to \<10 mm. Partial Response (PR): â‰¥30% decrease in the sum of diameters of target lesions, taking as reference the ba…		Anwaar Saeed	Actuate Therapeutics Inc.|Incyte Corporation	ALL	ADULT, OLDER_ADULT	PHASE2	32	OTHER	INTERVENTIONAL	Allocation: NA|Intervention Model: SINGLE_GROUP|Masking: NONE|Primary Purpose: TREATMENT	HCC 22-194	2022-01-26	2024-12-30	2025-06-30	2022-02-14		2023-10-23	Kansas University Cancer Center, Fairway, Kansas, 66205, United States|UPMC Hillman Cancer Center, Pittsburgh, Pennsylvania, 15232, United States
NCT01796782	QYHJ Granules Versus Xeloda in Metastatic Pancreatic Cancer	https://clinicaltrials.gov/study/NCT01796782		UNKNOWN	Primary End Point: - To compare the overall survival (OS) using QYHJ Granules or Xeloda as the second therapy in patients with metastatic pancreatic cancer. Secondary End Points: * Compare clinical efficacy by other measures including PFS,tumor response,and changes in quality of life (QOL) between these two groups. * Examine the feasibility and assess the side effects of treatment using QYHJ Gran…	NO	Metastatic Pancreatic Cancer	DRUG: Xeloda|DRUG: QYHJ Granules	overall survival (OS), up to 3 years	Progression free survivalï¼ˆPFSï¼‰, up to 3 years|Tumor responseï¼ˆORRã€DCRï¼‰, up to 3 years|Clinical benefit rate ï¼ˆCBRï¼‰and QOL assessment, up to 3 years|Number of adverse events of QYHJ Formula, up to 3 years		Fudan University		ALL	ADULT, OLDER_ADULT	PHASE2	60	OTHER	INTERVENTIONAL	Allocation: RANDOMIZED|Intervention Model: PARALLEL|Masking: NONE|Primary Purpose: TREATMENT	TCM-002	2013-01	2015-08	2015-12	2013-02-22		2013-02-22
NCT02706782	A Study of Mesothelin Redirected Autologous T Cells for Advanced Pancreatic Carcinoma	https://clinicaltrials.gov/study/NCT02706782	meso-CART	UNKNOWN	Pancreatic carcinoma typically has a high recurrence rate and very poor prognosis. Surgery is the best choice for the treatment of pancreatic cancer, but for those advanced pancreatic cancer patientsï¼Œwhen surgery is not availableï¼Œchemotherapy combined with radiation therapy or interventional therapy is commonly used in the treatmentï¼Œbut the prolonging survival effect is not obvious. And now…	NO	Pancreatic Cancer	DRUG: TAI-meso-CART	Number of patients with adverse event, asverse event is evaluated with CTCAE, version 4.0, 6 weeks	Number of patients with tumor response, summarize tumor response by overal response rates, 8 weeks|Detection of transferred T cells in the circulation using quantitative -PCR, 8 weeks		Shanghai GeneChem Co., Ltd.		ALL	ADULT, OLDER_ADULT	PHASE1	30	INDUSTRY	INTERVENTIONAL	Allocation: NA|Intervention Model: SINGLE_GROUP|Masking: NONE|Primary Purpose: TREATMENT	Genechem meso-CART	2016-03	2018-02	2018-09	2016-03-11		2016-03-11	Renji Hospital, Shanghai Jiao Tong University School of Medicine, Shanghai, Shanghai, China
NCT04011982	PATAKESS Protocol : Clinical and Biological Analysis of Exocrine Pancreatic Tumors	https://clinicaltrials.gov/study/NCT04011982	PATAKESS	RECRUITING	PATAKESS is a monocentric non interventional cohort study (prospective (alive patients) and retrospective (dead patients with biological material from surgery and/or biopsies already collected)). PATAKESS consists of clinical and biological analyses of exocrine pancreatic tumors. Data are derived from tumor samples taken for routine health care purposes in patients managed at Centre LÃ©on BÃ©rard…	NO	Exocrine Pancreatic Cancer		Determination of the correlation between clinical characterizations and biological characterizations of patients suffering from exocrine pancreatic cancer, Clinical characteristics of patients are consistent with tumor response at each treatment line and disease stage at diagnosis ; Biological characteristics will describe molecular alterations of the tumor by sequencing techniques like Next Gene…	Comparison of different tumor stroma : from surgery specimen of primitive tumor with preoperative chemotherapy, versus from surgery specimen of primitive tumor without preoperative chemotherapy, versus from biopsies done before chemotherapy, Comparative characterization of the different stroma by immunological detection, Up to 72 months|Comparison of different tumor stroma : from surgery specimen…		Centre Leon Berard		ALL	ADULT, OLDER_ADULT		300	OTHER	OBSERVATIONAL	Observational Model: |Time Perspective: p	ET19-033 (PATAKESS)	2020-09-01	2028-04	2028-04	2019-07-09		2023-04-18	Centre LÃ©on BÃ©rard, Lyon, France
NCT02850874	HIPEC as Neoadjuvant Treatment for Resectable Pancreatic Adenocarcinoma	https://clinicaltrials.gov/study/NCT02850874		WITHDRAWN	This single-center, prospective proof-of-concept study is designed to evaluate the surgical outcomes and clinicopathologic results of neoadjuvant hyperthermic intraperitoneal chemotherapy (HIPEC) in conjunction with perioperative systemic chemotherapy (SCT; neoadjuvant and adjuvant) and pancreaticoduodenectomy (PD) in a small cohort of patients having T1-T3 resectable pancreatic ductal adenocarci…	NO	Pancreatic Neoplasms|Pancreatic Adenocarcinoma	PROCEDURE: Hyperthermic intraperitoneal chemotherapy|PROCEDURE: Open pancreaticoduodenectomy|DRUG: Gemcitabine	Peritoneal disease-free survival, Peritoneal disease-free survival is defined as the time between staging laparoscopy confirming no peritoneal disease (at the time of HIPEC treatment) and regional recurrence of pancreatic ductal adenocarcinoma on the peritoneal surfaces as determined by diagnostic imaging. This definition is exclusive of recurrence status in the pancreatic remnant after resection…	Overall survival, 1, 2, 3, 5 years|Local disease-free survival, Local disease-free survival is defined as the time between staging laparoscopy (at the time of HIPEC treatment) and local recurrence of pancreatic ductal adenocarcinoma in the pancreatic remnant as determined by diagnostic imaging., 2 years|Postoperative morbidity, 1 and 3 months|Postoperative mortality, 1 and 3 months		Wake Forest University Health Sciences		ALL	ADULT, OLDER_ADULT	PHASE2	0	OTHER	INTERVENTIONAL	Allocation: NON_RANDOMIZED|Intervention Model: PARALLEL|Masking: NONE|Primary Purpose: TREATMENT	02-16-05A	2016-02	2016-12	2016-12	2016-08-01		2022-04-27	Carolinas Medical Center, Charlotte, North Carolina, 28204, United States
NCT03060720	Systematic Hereditary Pancreatic Cancer Risk Assessment and Implications for Personalized Therapy	https://clinicaltrials.gov/study/NCT03060720		ACTIVE_NOT_RECRUITING	This research study is looking at people with cancer of the pancreas to find clinical factors that can explain the presence of genetic mutations	NO	Pancreatic Cancer		We will measure clinical factors (e.g. # of PDAC patients with a personal history of x,y,z; # of PDAC patients with a family history of x,y,z; # PDAC patients with a germline mutation in x,y,z) so as to develop a risk assessment tool, Up to 5 years	Evaluate Patient Experience With Genetic Testing, up to 5 years|Summarize patient satisfaction with Genetic counseling, up to 5 years|Number of patients who disclose genetic testing results to relatives, up to 5 years		Dana-Farber Cancer Institute	National Cancer Institute (NCI)	ALL	ADULT, OLDER_ADULT		271	OTHER	OBSERVATIONAL	Observational Model: |Time Perspective: p	16-448|P50CA127003	2017-02-24	2019-04-07	2026-02	2017-02-23		2024-03-12	Dana Farber Cancer Institute, Boston, Massachusetts, 02215, United States
NCT03102320	Phase 1b Multi-indication Study of Anetumab Ravtansine in Mesothelin Expressing Advanced Solid Tumors	https://clinicaltrials.gov/study/NCT03102320	ARCS-Multi	COMPLETED	The key purpose of the main part of the study is to assess efficacy and safety of anetumab ravtansine as monotherapy or combination therapy for mesothelin expressing advanced solid tumors. The main purpose of the safety lead-in (dose-finding) part of the study is to determine the safety and tolerability of anetumab ravtansine in combination with cisplatin and in combination with gemcitabine, and …	NO	Neoplasms	DRUG: Cisplatin|DRUG: Gemcitabine|DRUG: Anetumab ravtansine (BAY94-9343)	Number of patients in the safety lead-in (SLI) phase who completed Cycle 1 or had a DLT and were not replaced., During SLI, patients with cholangiocarcinoma received anetumab ravtansine in combination with cisplatin and patients with pancreatic adenocarcinoma received anetumab ravtansine in combination with gemcitabine. The highest dose of anetumab ravtansine that can be given so that not more th…	Number of serious and non-serious adverse events (AEs), Include treatment-emergent AEs, SAEs, treatment-related AEs, AEs of special interest, and deaths., Approximately 26 months (Until 30 days after the last day of study treatment, or until later resolution of adverse events or determination by the investigator that the event will not improve)|Disease control rate (DCR), The DCR is defined as th…		Bayer	ImmunoGen, Inc.|MorphoSys AG	ALL	ADULT, OLDER_ADULT	PHASE1	173	INDUSTRY	INTERVENTIONAL	Allocation: NON_RANDOMIZED|Intervention Model: PARALLEL|Masking: NONE|Primary Purpose: TREATMENT	15834|2016-004002-33	2017-05-26	2020-09-16	2021-07-26	2017-04-05		2022-06-30	Mayo Clinic Hospital, Phoenix, Arizona, 85054-4502, United States|University of Southern California, Los Angeles, California, 90033, United States|Stanford Health Care, Stanford, California, 94305, United States|MedStar Georgetown University Hospital, Washington, District of Columbia, 20007, United States|Indiana University School of Medicine, Indianapolis, Indiana, 46202, United States|Ochsner M…
NCT05961982	Evaluation of Endoscopic Ultrasound-Guided Radiofrequency Ablation for the Management of Pancreatic Tumors, ERASE Study	https://clinicaltrials.gov/study/NCT05961982	ERASE	RECRUITING	This clinical trial evaluates the safety and effectiveness of endoscopic ultrasound-guided radiofrequency ablation (EUS-RFA) for the management of patients with pancreatic tumors (including cysts) performed during recommended surveillance endoscopic ultrasound examinations. Pancreatic tumors (cysts) can progress to pancreatic cancer at rate of more than 25% per year risk. Pancreatic cancer is a f…	NO	Pancreatic Neoplasm	PROCEDURE: Chemical Ablation|PROCEDURE: Computed Tomography|OTHER: Electronic Health Record Review|PROCEDURE: Endoscopic Ultrasound-Guided Fine-Needle Aspiration|PROCEDURE: Endoscopic Ultrasound-Guided Radiofrequency Ablation|PROCEDURE: Magnetic Resonance Cholangiopancreatography|PROCEDURE: Magnetic Resonance Imaging	Efficacy of endoscopic ultrasound-guided radiofrequency ablation (EUS-RFA), Defined as at least a 50% decrease in the cyst diameter. Other markers of response to EUS-RFA will be evaluated by cross-sectional imaging and EUS: change in the diameter, morphology of cyst - fibrosis, septations, loculations, wall thickness, intracystic or mural nodules; cyst fluid aspiration (biopsy if there is fibrosi…	Long-term response to EUS-RFA, Defined as at least a 50% decrease in the cyst diameter. Durable response: Continued response with further decrease in cyst diameter beyond the first calendar year. The response will be evaluated by cross-sectional imaging and EUS: change in the diameter, morphology of cyst - fibrosis, septations, loculations, wall thickness, intracystic or mural nodules; cyst fluid…		Ohio State University Comprehensive Cancer Center		ALL	ADULT, OLDER_ADULT	NA	32	OTHER	INTERVENTIONAL	Allocation: NA|Intervention Model: SINGLE_GROUP|Masking: NONE|Primary Purpose: PREVENTION	OSU-22277|NCI-2023-04688	2023-04-24	2024-12-31	2025-12-31	2023-07-27		2023-07-27	Ohio State University Comprehensive Cancer Center, Columbus, Ohio, 43210, United States
NCT05243082	Endoscopic Ultrasound Guided Radio Frequency Ablation of Pancreatic Neuroendocrine Neoplasms	https://clinicaltrials.gov/study/NCT05243082	ERFA-PNET	RECRUITING	A national multicenter prospective study to investigate the feasibility and efficacy of endoscopic ultrasound guided radiofrequency ablation of neuroendocrine pancreatic tumors, WHO Grade 1-2 of 3 cm or less in diameter.	NO	Pancreatic Neuroendocrine Tumors, WHO Grade I-II	DEVICE: Radio frequency ablation	Adverse events, To register number of patient experiencing adverse events to the radiofrequency ablation procedure, Up to 12 months|Residual disease, To register number of patient who develop residual disease in the area of the tumor that has been treated with radiofrequency ablation, Up to 5 years|Metastatic disease, To register number of patient who develop of local or distant metastases, Up to…			Oslo University Hospital	Haukeland University Hospital|St. Olavs Hospital|University Hospital of North Norway	ALL	ADULT, OLDER_ADULT	NA	20	OTHER	INTERVENTIONAL	Allocation: NA|Intervention Model: SINGLE_GROUP|Masking: NONE|Primary Purpose: TREATMENT	280305	2022-01-14	2025-01-14	2029-11-11	2022-02-16		2023-03-30	Oslo University Hospital, Oslo, Norway
NCT02626520	Phase 2 Evaluation of Multi-modality Algorithm for Non-metastatic Adenocarcinoma of Pancreas or Ampulla	https://clinicaltrials.gov/study/NCT02626520		TERMINATED	Patients diagnosed with pancreatic cancer without clinically detectable metastatic disease will be treated with standardized systemic chemotherapy, followed by chemoradiation, and then surgical resection for those with resectable or borderline resectable disease. The primary endpoint is disease-free survival at 1 yr from initiation of treatment.	YES	Ductal Adenocarcinoma of Pancreas|Adenocarcinoma of Ampulla	DRUG: Gemcitabine and nanoparticle albumin bound paclitaxel|DRUG: 5-fluorouracil and irinotecan|RADIATION: Preoperative chemoradiation|PROCEDURE: Definitive resection	Relapse Free Survival, Percentage of patients alive and free of detectable disease 1 yr from start of treatment, 1 yr form onset of treatment	R-0 Rate, Rate of patients having surgery who have negative surgical margins (i.e. R-0 resection), Time of surgery|Overall Survival, Time to death from any cause measured from start of treatment, Up to 3 years from registration		Essentia Health		ALL	ADULT, OLDER_ADULT	PHASE2	11	OTHER	INTERVENTIONAL	Allocation: NON_RANDOMIZED|Intervention Model: PARALLEL|Masking: NONE|Primary Purpose: TREATMENT	PANC-1	2016-05-11	2016-09-20	2017-09-14	2015-12-10	2018-11-13	2018-11-13	Essentia Health Cancer Center, Duluth, Minnesota, 55805, United States
NCT00680420	DNA Microarray Study of Pancreas Cancer	https://clinicaltrials.gov/study/NCT00680420		COMPLETED	Pancreas cancer and precancerous cysts can be difficult to diagnose. Sometimes biopsies do not show cancer when cancer is actually present. We hypothesize that genetic differences exist in tissue that is malignant compared to nonmalignant. When patients present with a pancreas mass or cyst, we biopsy it by fine-needle aspiration during upper endoscopy with ultrasound guidance. We would like to us…	NO	Pancreas Cancer	PROCEDURE: fine needle aspiration biopsy	Gene expression profile is 95% accurate in diagnosis of malignancy, after enrollment of 50 patients			Oregon Health and Science University		ALL	ADULT, OLDER_ADULT		27	OTHER	OBSERVATIONAL	Observational Model: |Time Perspective: p	IRB4191	2008-06	2010-06	2011-06	2008-05-20		2013-03-07	Oregon Health and Science University, Portland, Oregon, 97239, United States
NCT03174574	Two Cancers, One Gene. Why Some People in Families Develop Melanoma or Pancreas Cancer, While Still Others Never Develop Cancer.	https://clinicaltrials.gov/study/NCT03174574	TCOG	COMPLETED	Individuals who are affected with pancreas cancer and melanoma as well as those without either cancer who have been identified as 1st or 2nd degree relatives of family members with pancreas cancer and melanoma will be asked to participate. The participant will be asked to complete a survey about their health and family history of cancer and to give a blood sample for specific gene testing and sto…	NO	Pancreas Cancer|Melanoma		Genomic and risk factor differences among family members who share identical predisposing CDKN2A gene mutations, with different phenotypes; will discover patterns of tumorigenesis, tissue specificity, gene-gene, and gene-environment interactions., Genotypes of potential modifier genes will be identified in multiple kindreds that feature pancreatic cancer and melanoma and known to carry CDKN2A ger…			Mayo Clinic	National Cancer Institute (NCI)	ALL	ADULT, OLDER_ADULT		3	OTHER	OBSERVATIONAL	Observational Model: |Time Perspective: p	16-005414|R01CA208517	2016-08-17	2019-01-25	2019-01-25	2017-06-02		2022-06-16	Mayo Clinic, Rochester, Minnesota, 55902, United States
NCT05799274	Safety of RAD301 in Healthy Human Volunteers and Patients With Pancreatic Cancer	https://clinicaltrials.gov/study/NCT05799274		RECRUITING	The objective of this clinical trial is to determine the safety of an intravenously administered radioisotope, RAD301 (\[68Ga\]-Trivehexin), in either health volunteers or patients with pancreatic cancer. All subjects will undergo: Screening, which entails physical examination and blood samples for standard blood testing. Subjects that successfully pass screening will undergo: Gallium-68 PET scan…	NO	Healthy Volunteers|Pancreatic Ductal Adenocarcinoma	DRUG: RAD301 ([68Ga]-Trivehexin)	Radiation Absorbed Doses in internal organs, in units of mGy and mSv, 5 half-lives of Ga-68 (about 6 hours)|Changes in VSs and ECGs, such as the PR and QTcF intervals; as percentages and absolute values approaching critical safety zones, 1 month|Number of participants with abnormal laboratory test results, 1 month			Radiopharm Theranostics, Ltd		ALL	ADULT, OLDER_ADULT	PHASE1	9	INDUSTRY	INTERVENTIONAL	Allocation: NA|Intervention Model: SINGLE_GROUP|Masking: NONE|Primary Purpose: DIAGNOSTIC	RAD301.2022-001	2023-11-09	2024-06	2024-09	2023-04-05		2023-11-18	Montefiore Medical Center, Bronx, New York, 10461, United States
NCT05795920	Utidelone Injection Combined With Gemcitabine in First-line Chemotherapy for Unresectable Advanced Pancreatic Cancer	https://clinicaltrials.gov/study/NCT05795920		RECRUITING	This trial is an efficacy and safety evaluation of the use of Utidelone injection in combination with gemcitabine for inoperable and locally inappropriate use first-line chemotherapy in the treatment of advanced pancreatic cancer. Main Purpose:To evaluate the use of utidelone in combination with gemcitabine in unresectable, advanced pancreatic cancer without progressionSurvival (PFS), overall sur…	NO	Pancreatic Neoplasms	DRUG: Utidelone injection in combination with gemcitabine	overall survival, Time from enrollment to death (from any cause), From date of randomization until the date of death from any cause assessed up to 100 months|progression free survival progression free survival, Disease progression from baseline assessment of enrollment to first radiographically verifiable disease progression (PD) (RECIST 1.1 standard) or deaths from any cause where progression wa…	Duration of response Duration of Response, That is, from the first time the evaluation results meet CR or PR criteria to the observation of PD or death, Time from complete response/partial response (CR/PR) to progression/death (from any cause), assessed up to 100 months		Shanghai General Hospital, Shanghai Jiao Tong University School of Medicine		ALL	ADULT, OLDER_ADULT	PHASE2	92	OTHER	INTERVENTIONAL	Allocation: NA|Intervention Model: SINGLE_GROUP|Masking: NONE|Primary Purpose: TREATMENT	UTD1-PC-01	2023-03-08	2024-07-08	2025-09-08	2023-04-03		2023-04-03	Shanghai First People's Hospital, Shanghai, Shanghai, China
NCT00267020	Phase 2 Study of Gemcitabine or Gemcitabine + Enzastaurin in Participants With Advanced or Metastatic Pancreatic Cancer	https://clinicaltrials.gov/study/NCT00267020		COMPLETED	The purpose of this research study is to determine the effects and toxicity of gemcitabine alone or gemcitabine plus enzastaurin in participants with pancreatic cancer.	YES	Pancreatic Neoplasm	DRUG: enzastaurin|DRUG: gemcitabine	Overall Survival (OS), OS was the duration from randomization to death. OS was censored at the last contact for participants who were alive, at the cut-off date., Randomization to the date of death from any cause up to 27.7 months	Percentage of Participants With Complete Response (CR) or Partial Response (PR) (Response Rate), Response rate was defined as percentage of responders (best study response recorded as CR or PR) from the qualified number of participants for tumor response analysis. Response defined using Response Evaluation Criteria In Solid Tumors (RECIST, v1.0) criteria: CR was disappearance of all target lesion…		Eli Lilly and Company		ALL	ADULT, OLDER_ADULT	PHASE2	130	INDUSTRY	INTERVENTIONAL	Allocation: RANDOMIZED|Intervention Model: PARALLEL|Masking: NONE|Primary Purpose: TREATMENT	10463|H6Q-US-S002	2005-12	2008-05	2008-05	2005-12-20	2020-08-31	2020-08-31	For additional information regarding investigative sites for this trial, contact 1-877-CTLILLY (1-877-285-4559, 1-317-615-4559), Mon - Fri, 9 AM to 5 PM Eastern Time (UTC/GMT - 5 hours, EST) or speak with your personal physician, Dallas, Texas, United States
NCT02108782	Dovitinib Lactate in Treating Patients With Pancreatic Neuroendocrine Tumors	https://clinicaltrials.gov/study/NCT02108782		WITHDRAWN	This phase II trial studies how well dovitinib lactate works in treating patients with pancreatic neuroendocrine tumors. Dovitinib lactate may stop the growth of tumor cells by blocking some of the enzymes needed for cell growth.	NO	Gastrinoma|Glucagonoma|Insulinoma|Pancreatic Polypeptide Tumor|Recurrent Islet Cell Carcinoma|Somatostatinoma	DRUG: dovitinib lactate|OTHER: pharmacological study|OTHER: laboratory biomarker analysis	Progression-free survival, Confidence intervals for the estimate of 6-month PFS will be calculated using the method of Duffy and Santner., 6 months	Time to treatment failure, Kaplan-Meier methodology will be used to estimate the distribution of survival and provide point estimates at various time points., Calculated as the time between registration and the date of ending treatment, assessed up to 3 years|Time to progression, Kaplan-Meier methodology will be used to estimate the distribution of survival and provide point estimates at various …	Change in circulating growth factors and soluble receptors (e.g., bFGF, VEGF, PLGF, sVEGFR1 and 2, collagen IV, FGF23), The relationship between these biomarkers and clinical outcome in this patient population will be explored. Statistical methods include: two-sample t-tests with adjustment for multiple comparisons of continuous biomarker variables between treatment groups, Wilcoxon and Kruskal-W…	Academic and Community Cancer Research United	National Cancer Institute (NCI)	ALL	ADULT, OLDER_ADULT	PHASE2	0	OTHER	INTERVENTIONAL	Allocation: NA|Intervention Model: SINGLE_GROUP|Masking: NONE|Primary Purpose: TREATMENT	RU021205I|NCI-2013-02388|RU021205I	2014-10	2015-05	2015-05	2014-04-09		2017-07-19
NCT01781520	Study of S-1 Plus DC-CIK for Patients With Unresectable Locally Advanced Pancreatic Cancer	https://clinicaltrials.gov/study/NCT01781520		COMPLETED	The purpose of this study is to evaluate the antitumor effect and safety of clinical effectiveness S-1 plus dendritic cell activated Cytokine induced killer treatment (DC-CIK) for unresectable locally advanced pancreatic cancer.	NO	Pancreatic Cancer	BIOLOGICAL: DC-CIK Treatment|DRUG: S1|OTHER: Best supportive care	Treatment toxicity, Number of participants with treatment-related adverse events as assessed by CTCAE v3.0, 4 years	The disease control rate, the proportion of patients who had a best response rating of complete response, partial response, or stable disease., 4 years|Progression free survivalï¼ˆPFSï¼‰, From starting date of enrollment to this study until date of first documented disease progression or date of death from any cause, whichever comes first., 4 years|Overal survival(OS), From starting date of enrol…		Capital Medical University		ALL	ADULT, OLDER_ADULT	PHASE1|PHASE2	47	OTHER	INTERVENTIONAL	Allocation: NON_RANDOMIZED|Intervention Model: PARALLEL|Masking: NONE|Primary Purpose: TREATMENT	S1+DC CIK-P	2013-06-01	2016-05-30	2017-06-13	2013-02-01		2018-01-18	Capital Medical University Cancer Center, Beijing, Beijing, 100038, China
NCT05727020	Volatile Organic Compound Assessment in Pancreatic Ductal Adenocarcinoma	https://clinicaltrials.gov/study/NCT05727020	VAPOR	RECRUITING	Patients with early pancreatic cancer often have symptoms that could also be caused by many common benign conditions, or no symptoms at all. Jaundice, weight loss and pain are 'red flag' symptoms of pancreatic cancer that are linked to incurable disease. At the moment only patients with 'red flag' symptoms are urgently referred for diagnostic testing to find out if they have the cancer. As a resu…	NO	PDAC - Pancreatic Ductal Adenocarcinoma|Pancreatic Cancer	DIAGNOSTIC_TEST: Breath test|DIAGNOSTIC_TEST: Collection of matched samples of breath, biofluids and pancreatic tissue	Levels of VOCs present in breath of subjects with PDAC and controls, Gas Chromatography-Mass Spectrometry (GC-MS) will be used to identify the levels (measured in parts per billion, ppb) of certain cancer-associated VOCs in breath, 24 months	Levels of volatile metabolites present in headspace of the urine of subjects with PDAC and controls, Headspace sampling techniques will be used for headspace collection from urine samples. GC-MS will be used to determine the levels (measured in parts per billion, ppb) of certain cancer-associated VOCs within the headspace of urine., 24 months|Characterisation of bacterial species in saliva sample…		Imperial College London	Pancreatic Cancer UK|Imperial College Healthcare NHS Trust|Royal Free Hospital NHS Foundation Trust|Liverpool University Hospitals NHS Foundation Trust|The Leeds Teaching Hospitals NHS Trust|Sheffield Teaching Hospitals NHS Foundation Trust|University Hospital Southampton NHS Foundation Trust|Royal Surrey County Hospital NHS Foundation Trust|University Hospital Birmingham NHS Foundation Trust|Man…	ALL	ADULT, OLDER_ADULT		963	OTHER	OBSERVATIONAL	Observational Model: |Time Perspective: p	22HH7787	2022-12-15	2024-07	2025-01	2023-02-14		2023-02-14	Imperial College Healthcare NHS Trust, London, United Kingdom
NCT03767582	Trial of Neoadjuvant and Adjuvant Nivolumab and BMS-813160 With or Without GVAX for Locally Advanced Pancreatic Ductal Adenocarcinomas.	https://clinicaltrials.gov/study/NCT03767582		RECRUITING	The purpose of this study is to evaluate if the combination of nivolumab and a CCR2/CCR5 dual antagonist (BMS-813160) with GVAX is safe in patients with locally advanced pancreatic cancer (LAPC) who have received chemotherapy and radiotherapy, and to see if this combination therapy enhances the infiltration of CD8+CD137+ cells in PDACs .	NO	Locally Advanced Pancreatic Ductal Adenocarcinoma (PDAC)|Pancreatic Ductal Adenocarcinoma	RADIATION: Stereotactic Body Radiation (SBRT)|DRUG: Nivolumab|DRUG: CCR2/CCR5 dual antagonist|DRUG: GVAX	Number of Participants experiencing study drug-related toxicities, Number of participants who experienced study drug-related toxicities as defined by CTCAE v5.0, 3 years|Percentage of participants treated with immunotherapy who achieve an immune response, Percentage of participants who have \>80% increase of infiltration of CD8+CD137+ T cells into the pancreatic ductal adenocarcinoma after treatm…	Overall survival (OS), Number of months from the time of Cycle 1, Day 1 of immunotherapy until death from any cause, 3 years|Metastasis free survival (MFS), Number of months from the time of Cycle 1, Day 1 of immunotherapy until first documented distant metastases on imaging per RECIST 1.1 or death from any cause, whichever occurs first., 3 years|Local progression free survival (LPFS) Time, Numbe…		Sidney Kimmel Comprehensive Cancer Center at Johns Hopkins	Bristol-Myers Squibb	ALL	ADULT, OLDER_ADULT	PHASE1|PHASE2	30	OTHER	INTERVENTIONAL	Allocation: RANDOMIZED|Intervention Model: SEQUENTIAL|Masking: NONE|Primary Purpose: TREATMENT	J18163|IRB00190660	2019-12-12	2024-12-31	2024-12-31	2018-12-06		2024-01-31	Sidney Kimmel Comprehensive Cancer Center, Baltimore, Maryland, 21231, United States
NCT01803282	Study to Evaluate the Safety and Tolerability of Andecaliximab as Monotherapy and in Combination With Chemotherapy in Participants With Advanced Solid Tumors	https://clinicaltrials.gov/study/NCT01803282		COMPLETED	The primary objective of the study is to determine the maximum tolerated dose of andecaliximab monotherapy and to evaluate the safety and tolerability of andecaliximab (formerly GS-5745) alone and in combination with chemotherapy. The study consists of 2 parts (Parts A and B). Participants can only qualify for and participate in 1 part. Part A is a sequential dose escalation to determine the maxi…	YES	Pancreatic Cancer|Non-small Cell Lung Cancer|Esophagogastric Cancer|Colorectal Cancer|Breast Cancer	DRUG: Andecaliximab|DRUG: Gemcitabine|DRUG: Nab-paclitaxel|DRUG: Carboplatin|DRUG: Pemetrexed|DRUG: Leucovorin|DRUG: Oxaliplatin|DRUG: 5-FU|DRUG: Bevacizumab|DRUG: Irinotecan|DRUG: Paclitaxel	Percentage of Participants Experiencing Treatment-Emergent Adverse Events, Part A: First dose date up to 32 weeks plus 30 days; Part B: First dose date up to 181 weeks plus 30 days|Percentage of Participants Experiencing Laboratory Abnormalities, Treatment-emergent laboratory abnormalities were defined as values that increase at least one toxicity grade from baseline. Participants with any labora…			Gilead Sciences		ALL	ADULT, OLDER_ADULT	PHASE1	236	INDUSTRY	INTERVENTIONAL	Allocation: NON_RANDOMIZED|Intervention Model: SEQUENTIAL|Masking: NONE|Primary Purpose: TREATMENT	GS-US-296-0101	2013-03-29	2019-04-23	2019-04-23	2013-03-04	2020-05-04	2020-06-02	Alabama Oncology, Birmingham, Alabama, 35243, United States|Pinnacle Oncology Hematology, Scottsdale, Arizona, 85258, United States|Comprehensive Blood and Cancer Center, Bakersfield, California, 93309, United States|San Diego Pacific Oncology and Hematology Associates, Inc., Encinitas, California, 92024, United States|University of Southern California (USC), Los Angeles, California, 90033, Unite…	Study Protocol, https://cdn.clinicaltrials.gov/large-docs/82/NCT01803282/Prot_000.pdf|Statistical Analysis Plan, https://cdn.clinicaltrials.gov/large-docs/82/NCT01803282/SAP_001.pdf
NCT02451982	Platform Study of Neoadjuvant and Adjuvant Immunotherapy for Patients With Resectable Adenocarcinoma of the Pancreas	https://clinicaltrials.gov/study/NCT02451982		RECRUITING	This platform trial will evaluate various immunotherapy combinations given in the neo-adjuvant and adjuvant setting in patients with surgically resectable pancreatic ductal adenocarcinoma.	NO	Pancreatic Cancer	DRUG: Cyclophosphamide|BIOLOGICAL: GVAX pancreatic cancer|DRUG: Nivolumab|DRUG: Urelumab|DRUG: BMS-986253	IL17A expression, median IL17A expression in lymphoid aggregates from resected tumor (Arms A and B only), 4 years|Intratumoral CD8+CD137+cells, Fold change of intratumoral CD8+CD137+cells before and after neoadjuvant therapy (Arms B and C only), 4 years|Intratumoral granzyme B+PD-1+CD137+ cells, Percent change of intratumoral granzyme B+PD-1+CD137+ cells in surgical (post-treatment) tissue compar…	Drug-Related Adverse Events, Number of participants experiencing study drug-related toxicities, 4 years|Overall Survival, Overall Survival is defined as the time from surgery to death from any cause, 4 years|Disease Free Survival, Disease Free Survival is defined as the time from surgery until evidence of disease recurrence or death from any cause, 4 years		Sidney Kimmel Comprehensive Cancer Center at Johns Hopkins	National Cancer Institute (NCI)|Bristol-Myers Squibb	ALL	ADULT, OLDER_ADULT	PHASE2	76	OTHER	INTERVENTIONAL	Allocation: RANDOMIZED|Intervention Model: PARALLEL|Masking: NONE|Primary Purpose: TREATMENT	J1568|IRB00050517|R01CA197296	2016-03-28	2024-12-31	2025-12-31	2015-05-22		2023-08-28	Sidney Kimmel Comprehensive Cancer Center at Johns Hopkins, Baltimore, Maryland, 21231-2410, United States
NCT01394120	Chemotherapy Selection Based on Therapeutic Targets for Advanced Pancreatic Cancer	https://clinicaltrials.gov/study/NCT01394120		UNKNOWN	In recent years, treatment of advanced pancreatic cancer is changing. Currently, there are several active schedules of chemotherapy that can be used, such as gemcitabine as monotherapy or in combination with capecitabine or erlotinib, and FOLFIRINOX. Moreover, the development of biomarker (therapeutic targets) that can predicte response to treatment is a new important tool to be used in clinical …	NO	Carcinoma, Pancreatic Ductal	DRUG: Targeted Therapy Tailored Treatment|DRUG: Standard Chemotherapy	Overall Survival, 1 year			Sofia Perea, Director Clinical Trials Unit.		ALL	ADULT, OLDER_ADULT	PHASE2	60	OTHER	INTERVENTIONAL	Allocation: RANDOMIZED|Intervention Model: SINGLE_GROUP|Masking: NONE|Primary Purpose: TREATMENT	TARGTHPANC 001|2011-001017-13	2011-08	2012-12	2013-12	2011-07-14		2012-03-27	Centro Integral Oncologico Clara Campal, Madrid, 28050, Spain
NCT01025882	Margin-Intense Combo Therapy in Pts w/Potentially Resectable Pancreatic Cancer	https://clinicaltrials.gov/study/NCT01025882		TERMINATED	RATIONALE: Stereotactic body radiation therapy may be able to send x-rays directly to the tumor and cause less damage to normal tissue. Drugs used in chemotherapy, such as gemcitabine hydrochloride, work in different ways to stop the growth of tumor cells, either by killing the cells or by stopping them from dividing. Giving stereotactic body radiation therapy together with gemcitabine hydrochlor…	NO	Pancreatic Cancer	DRUG: gemcitabine hydrochloride|RADIATION: stereotactic body radiation therapy	Preoperative treatment-related toxicity, defined as adverse events occurring prior to surgical resection|Postoperative surgical morbidity, defined as all other adverse events occurring within 90 days of surgery|Total dose of chemotherapy and radiotherapy delivered|Pre-treatment and post-treatment characteristics of the primary tumor on preoperative axial imaging including, but not limited to, tum…			University of Texas Southwestern Medical Center		ALL	ADULT, OLDER_ADULT	PHASE1	5	OTHER	INTERVENTIONAL	Allocation: NON_RANDOMIZED|Intervention Model: SINGLE_GROUP|Masking: NONE|Primary Purpose: TREATMENT	SCCC-01209|CDR0000657523|NCI-2011-01117	2009-10	2011-02-18	2011-02-18	2009-12-04		2019-02-05	Simmons Comprehensive Cancer Center at University of Texas Southwestern Medical Center - Dallas, Dallas, Texas, 75390, United States
NCT04361682	Preoperative Inflammatory Biomarkers and Postoperative Day 1 Drain Amylase Value Predict Pancreatic Fistula After Pancreaticoduodenectomy	https://clinicaltrials.gov/study/NCT04361682		COMPLETED	Particularly, pancreatic fistula is the most common and serious complication after pancreaticoduodenectomy (PD) and is reported in up to 40% of cases. The aim of this retrospective single-center study was to investigate the utility of the combination of preoperative inflammation biomarkers (PIBs) with postoperative day 1 drains amylase (POD1-d.a.) levels in predicting grade C Pancreatic Fistula (…	NO	Pancreatic Fistula|Pancreas Cancer|Inflammatory Response	PROCEDURE: Surgical Drain Management	Predictive value of PIBs and drains amylase values for Pancreatic Fistula (PF), Predictive Values (PPV) and Negative Predictive Values (NPV) were computed to investigate the probability to develop Pancreatic Fistula (PF) combining PIBs and Postoperative Day 1 Drain Amylase Value, pre-intervention/ Day 1 after the intervention/up to discharge"			Campus Bio-Medico University		ALL	ADULT, OLDER_ADULT		227	OTHER	OBSERVATIONAL	Observational Model: |Time Perspective: p	27/19 OSS ComEt CBM	2005-01-01	2019-12-31	2020-04-01	2020-04-24		2020-04-24
NCT02361320	Computed Tomography in Diagnosing Patients With Pancreatic or Hepatobiliary Cancer	https://clinicaltrials.gov/study/NCT02361320		RECRUITING	This trial studies how well computed tomography works in diagnosing patients with pancreatic or hepatobiliary cancer. Computed tomography may help researchers predict how patients with pancreatic or hepatobiliary cancer may respond to chemotherapy.	NO	Pancreatic Cancer	PROCEDURE: Computed Tomography (CT)|BEHAVIORAL: Questionnaire	Correlation Between Local Control and Changes in Mass Transport by Computed Tomography (CT), Local tumor progression defined by clinical signs or symptoms of local pancreatic tumor growth (e.g., worsening back/abdominal pain, obstruction, jaundice, etc.) that are documented by the attending clinician and research data coordinator and/or diagnostic imaging evidence of tumor growth. Kaplan-Meier me…			M.D. Anderson Cancer Center	National Cancer Institute (NCI)	ALL	ADULT, OLDER_ADULT	NA	259	OTHER	INTERVENTIONAL	Allocation: NA|Intervention Model: SINGLE_GROUP|Masking: NONE|Primary Purpose: DIAGNOSTIC	PA14-0319|NCI-2018-02642|PA14-0319	2015-03-09	2026-06-27	2026-06-27	2015-02-11		2023-10-10	M D Anderson Cancer Center, Houston, Texas, 77030, United States
NCT06340620	EUS Examination Using EndoSound Vision System vs. Standard Echoendoscope	https://clinicaltrials.gov/study/NCT06340620		RECRUITING	This is a randomized trial to compare the standard echoendoscope with the newly developed EndoSound Visual System in the evaluation of lesions in the gastrointestinal tract.	NO	Pancreatic Disease|Pancreatic Cancer|Pancreatic Cyst|Gastrointestinal Tumor|Bile Duct Diseases|Bile Duct Cancer|Lymph Node Disease|Submucosal Tumor of Gastrointestinal Tract|Gastrointestinal Cancer	DEVICE: Endoscopic ultrasound examination	Rate of successful completion of the requisite EUS examination, Rate of successful completion of the requisite examination during EUS between the EndoSound Vision System and standard echoendoscopes will be assessed, compared as a percentage of successfully completed examinations between the standard echoendoscope and Endosound Vision System., 1 day	Ease of maneuverability of the device, The ease of maneuverability during EUS between the EndoSound Vision System and standard echoendoscopes will be assessed, based on a rating scale of 1 to 5 (whereby 1 is the most easy to maneuver and 5 is the most difficult to maneuver)., 1 day|Quality of EUS imaging, The quality of EUS imaging during EUS between the EndoSound Vision System and standard echoe…		Orlando Health, Inc.		ALL	ADULT, OLDER_ADULT	NA	140	OTHER	INTERVENTIONAL	Allocation: RANDOMIZED|Intervention Model: CROSSOVER|Masking: TRIPLE (PARTICIPANT, CARE_PROVIDER, OUTCOMES_ASSESSOR)|Primary Purpose: DIAGNOSTIC	24.017.01	2024-03-25	2026-12	2027-12	2024-04-01		2024-04-01	Orlando Health, Orlando, Florida, 32806, United States
NCT00564720	Gemcitabine Plus Erlotinib Versus Erlotinib Plus Gemcitabine Plus Oxaliplatin, in Pancreatic Cancer	https://clinicaltrials.gov/study/NCT00564720		TERMINATED	This randomized phase II trial will compare the efficacy and toxicity of Gemcitabine plus Erlotinib versus Gemcitabine plus Erlotinib plus Oxaliplatin in patients with pancreatic cancer.	NO	Pancreatic Cancer	DRUG: Gemcitabine|DRUG: Gemcitabine|DRUG: Erlotinib|DRUG: Oxaliplatin	Overall Survival, 1 year survival	Progression free interval, 1 year|Response rate, Objective responses confirmed by CT or MRI on 3rd and 6th cycle|Toxicity profile, Toxicity assessment on each chemotherapy cycle|Symptoms improvement, Assessment every two cycles		Hellenic Oncology Research Group	University Hospital of Crete	ALL	ADULT, OLDER_ADULT	PHASE2	140	OTHER	INTERVENTIONAL	Allocation: RANDOMIZED|Intervention Model: PARALLEL|Masking: NONE|Primary Purpose: TREATMENT	CT/06.13	2006-12	2011-03	2011-03	2007-11-28		2013-02-15	University General Hospital of Alexandroupolis, Department of Medical Oncology, Alexandroupolis, Greece|Air Forces Military Hospital of Athens, Athens, Greece|Errikos Ntynan General Hospital, Athens, Greece|IASO General Hospital of Athens, 1st Department of Medical Oncology, Athens, Greece|Laikon General Hospital, Medical Oncology Unit, Propedeutic Department of Internal Medicine, Athens, Greece|…
NCT05585320	A Phase 1/2a Study of IMM-1-104 in Participants With Previously Treated, RAS-Mutant, Advanced or Metastatic Solid Tumors	https://clinicaltrials.gov/study/NCT05585320		RECRUITING	This is an open-label, dose-exploration and expansion study to determine the safety, tolerability, pharmacokinetics, pharmacodynamics, and preliminary anti-tumor activity of IMM-1-104 when administered as monotherapy or in combination with approved agents in participants with RAS-mutated or RAS/MAPK activated advanced or metastatic solid tumors. The dose exploration will identify the candidate re…	NO	Advanced Solid Tumor|Pancreatic Adenocarcinoma|Malignant Melanoma (Cutaneous)|Non-small Cell Lung Cancer (NSCLC)	DRUG: IMM-1-104 Monotherapy (Treatment Group A)|DRUG: IMM-1-104 + modified Gemcitabine/nab-Paclitaxel (Treatment Group B)|DRUG: IMM-1-104 + modified FOLFIRINOX (Treatment Group C)	Phase 1: Adverse Events, Number of participants with adverse events, From treatment initiation through 30 days following the last IMM-1-104 dose|Phase 1: Dose-Limiting Toxicities, Number of participants with dose-limiting toxicities, The first 21 days of study treatment|Phase 1: Recommended Phase 2 Dose (RP2D) candidate, Selection of candidate RP2D to take forward into Ph2a, Initiation of study t…	Phase 1/2a: Maximum Observed Plasma Concentration of IMM-1-104, Cmax, After 12 weeks (3 Cycles) of study treatment|Phase 1/2a: Time to Reach Maximum Plasma Concentration of IMM-1-104, Tmax, After 12 weeks (3 Cycles) of study treatment|Phase 1/2a: Area Under Plasma Concentration (AUC) Time Curve of IMM-1-104, AUC0-t, After 12 weeks (3 Cycles) of study treatment|Phase 2a: Disease Control Rate (DCR)…		Immuneering Corporation		ALL	ADULT, OLDER_ADULT	PHASE1|PHASE2	210	INDUSTRY	INTERVENTIONAL	Allocation: NON_RANDOMIZED|Intervention Model: PARALLEL|Masking: NONE|Primary Purpose: TREATMENT	IMM1104-101	2022-10-31	2026-06	2027-06	2022-10-18		2024-05-24	City of Hope, Duarte, California, 91010, United States|University of California San Diego, San Diego, California, 92037, United States|Sarcoma Oncology Center, Santa Monica, California, 90403, United States|Sarah Cannon Research Institute, Denver, Colorado, 80218, United States|Florida Cancer Specialists and Research Institute, Lake Mary, Florida, 32746, United States|Northwestern University, Chi…
NCT06024174	A Study of BMS-986466 With Adagrasib With or Without Cetuximab in Participants With Kirsten Rat Sarcoma Virus Glycine 12 to Cysteine (KRAS G12C)-Mutant Solid Tumors	https://clinicaltrials.gov/study/NCT06024174		TERMINATED	The purpose of this study is to find a safe, tolerable, and efficacious dose of BMS-986466 when given orally, in combination with adagrasib with or without cetuximab in participants with advanced KRAS G12C-mutant non-small cell lung cancer (NSCLC), pancreatic duct adenocarcinoma (PDAC), biliary tract cancer (BTC), or colorectal cancer (CRC).	NO	Advanced Solid Tumors	DRUG: BMS-986466|DRUG: Adagrasib|DRUG: Cetuximab	Number of participants with dose limiting toxicity (DLTs), Up to 28 days|Number of participants with adverse events (AEs), Up to approximately 2 years|Number of participants with serious adverse events (SAEs), Up to approximately 2 years|Number of participants with AEs leading to discontinuation, Up to approximately 2 years|Number of participants with deaths, Up to approximately 2 years|Overall r…	Maximum observed plasma concentration (Cmax), Up to approximately 60 days|Time to maximum concentration (Tmax), Up to approximately 60 days|Area under the serum concentration-time curve from time zero to the time of the last quantifiable concentration (AUC[0-T]), Up to approximately 60 days|Progression-free survival (PFS) assessed by BICR as per RECIST v1.1, Up to approximately 4 years|Disease Co…		Bristol-Myers Squibb		ALL	ADULT, OLDER_ADULT	PHASE1|PHASE2	5	INDUSTRY	INTERVENTIONAL	Allocation: RANDOMIZED|Intervention Model: SEQUENTIAL|Masking: NONE|Primary Purpose: TREATMENT	CA126-0015|2023-505070-15	2023-11-09	2024-05-13	2024-05-13	2023-09-06		2024-06-10	Local Institution - 0047, Los Angeles, California, 90067, United States|Local Institution - 0040, Athens, Georgia, 30607, United States|Local Institution - 0025, Hackensack, New Jersey, 07601, United States|Local Institution - 0008, Morristown, New Jersey, 07960, United States|Local Institution - 0053, Westmead, New South Wales, 2145, Australia|Local Institution - 0083, Helsinki, 00029, Finland|L…
NCT01368094	Early (4 Days) Versus Standard Drainage of the Abdominal Cavity After Pancreaticoduodenectomy	https://clinicaltrials.gov/study/NCT01368094		COMPLETED	Around two thousand pancreaticoduodenectomy (PD) are performed each year in France. This intervention is associated with a high rate of postoperative complications including: * pancreatic fistulas (PF); * surgical site infections (intra-abdominal abscess, wound infection); * delayed gastric emptying (gastroparesis); * and hemorrhage. The incidence of SSI (superficial and deep) is about 35% and se…	NO	Pancreatic Disease|Pancreatic Neoplasms	PROCEDURE: Drain removal at D4|PROCEDURE: Standard drain removal	Surgical Site Infection at D30, The outcome measure is the occurrence of surgical site infection (SSI) at D30, as defined by: * surface SSI (wound abscess): infection of the skin, subcutaneous tissue or muscle, above the fascia, located at a surgical incision. * deep SSI (intra-abdominal abscess) infection in operated tissues or in site of intervention (under the fascia)., 30 days after surgical …			Centre Hospitalier Universitaire, Amiens		ALL	ADULT, OLDER_ADULT	NA	141	OTHER	INTERVENTIONAL	Allocation: RANDOMIZED|Intervention Model: PARALLEL|Masking: NONE|Primary Purpose: PREVENTION	PHRCIR10-PR-REGIMBEAU|2010-A01347-32	2011-06	2016-01	2016-01	2011-06-07		2016-05-03	CHU Amiens, Amiens, Picardie, 80000, France|Centre Hospitalier de Beauvais, Beauvais, 60000, France|Centre Hospitalier Saint-Martin, Caen, 14050, France|Centre Hospitalier RÃ©gional Universitaire Claude Huriez, Lille, 59037, France|Centre Hospitalier Charles Nicolle, Rouen, 76 031, France
NCT01291927	Pancreas-sparing Duodenectomy Versus Pancreatoduodenectomy for Early-stage Periampullary Carcinoma	https://clinicaltrials.gov/study/NCT01291927		UNKNOWN	The purpose of this study is to investigate the feasibility, safety, and long-term prognosis of pancreas-sparing duodenectomy with regional lymphadenectomy in the treatment of early-stage (pTis/pT1/pT2) periampullary carcinoma with or without lymph node metastasis	NO	Periampullary Carcinoma Nos	PROCEDURE: Pancreas-sparing duodenectomy|PROCEDURE: Pancreaticoduodenectomy	Disease free survival, It is an average time peroid., 5 years	Number of Patients with early postoperative complications as a Measure of Safety and Tolerability, Early postoperative complications consist of gastrointestinal/abdominal bleeding, pancreatic leakage, encephalopathy, delayed gastric emptying, diabetes mellitus and wound infection, up to 2 weeks		Southwest Hospital, China		ALL	ADULT, OLDER_ADULT	NA	120	OTHER	INTERVENTIONAL	Allocation: NON_RANDOMIZED|Intervention Model: PARALLEL|Masking: NONE|Primary Purpose: TREATMENT	HBS-PSU-001	2005-05	2015-05	2015-05	2011-02-09		2011-02-09	Institute of Hepatobiliary Surgery, Southwest Hospital,Third Military Medical University, Chongqing, Chongqing, 400038, China
NCT02550327	Gemcitabine, Nab-Paclitaxel, Cisplatin and Anakinra Treatment on Patients With Pancreatic Cancer	https://clinicaltrials.gov/study/NCT02550327		COMPLETED	The objective of this study is to improve survival by the addition of anakinra to the chemotherapy combination of nab-paclitaxel, gemcitabine, and cisplatin in patients with resectable or potentially resectable pancreatic adenocarcinoma (PDAC). The primary endpoint of the study is to determine whether the combination of abraxane, gemcitabine, cisplatin, and anakinra will improve disease-free surv…	NO	Pancreatic Adenocarcinoma	DRUG: Nab-paclitaxel|DRUG: Gemcitabine|DRUG: Cisplatin|DRUG: Anakinra	Disease Free Survival (DFS), determine the number of patients who meet or surpass 11.5 months of disease free survival, 2 Years	Overall Survival (OS), The use of a benchmark of 24 months overall survival will be used to determine how many patients meet or exceed this goal., 2 years|Quality of Life, The use of surveys will capture the patients' health-related quality life while on treatment to determine if the addition of anakinra improves this measure., 2 years|Toxicities and Adverse Events will be graded according to the…		Baylor Research Institute		ALL	ADULT, OLDER_ADULT	EARLY_PHASE1	20	OTHER	INTERVENTIONAL	Allocation: NA|Intervention Model: SINGLE_GROUP|Masking: NONE|Primary Purpose: TREATMENT	015-198	2016-01	2021-06-14	2021-06-14	2015-09-15		2021-06-22	Baylor Charles A. Sammons Cancer Center, Dallas, Texas, 75246, United States
NCT05168527	The First Line Treatment of Fruquintinib Combined With Albumin Paclitaxel and Gemcitabine in Pancreatic Cancer Patients	https://clinicaltrials.gov/study/NCT05168527		UNKNOWN	The aim of this study is to evaluate the safety and effectiveness of Fruquintinib combined with Albumin Paclitaxel and Gemcitabine on pancreatic cancer patients with liver metastases. Plan to enrollment 30 patients.	NO	Pancreatic Cancer	DRUG: Fruquintinib,Albumin Paclitaxel,Gemcitabine	ORR, Objective Response Rate, through study completion, an average of 1 year	PFS, Progression-free survival, through study completion, an average of 1 year|DCR, Disease control Rate, through study completion, an average of 1 year|OS, Overall Survival, through study completion, an average of 1 year|DOR, Duration of Remission, through study completion, an average of 1 year		Fudan University		ALL	ADULT, OLDER_ADULT	PHASE2	30	OTHER	INTERVENTIONAL	Allocation: NA|Intervention Model: SINGLE_GROUP|Masking: NONE|Primary Purpose: TREATMENT	HMPL-013-NG	2021-09-03	2024-03-02	2024-05-31	2021-12-23		2022-01-14	Department of Pancreatic Surgery, Fudan University Shanghai Cancer Center; Pancreatic Cancer Institute, Fudan University, Shanghai, Shanghai, 200032, China
NCT03777462	Borderline Resectable Pancreatic Cancer Neoadjuvant Chemoradiotherapy Clinicaltrial-1	https://clinicaltrials.gov/study/NCT03777462	BRPCNCC-1	RECRUITING	This study is to investigate whether neoadjuvant chemotherapy plus SBRT results in better outcomes compared with neoadjuvant chemotherapy alone and also compare the efficacy of gemcitabine plus nab-paclitaxel with SBRT and S-1 plus nab-paclitaxel with SBRT.	NO	Pancreatic Cancer	DRUG: Neoadjuvant gemcitabine plus nab-paclitaxel|DRUG: Neoadjuvant gemcitabine plus nab-paclitaxel with SBRT|DRUG: Neoadjuvant S-1 plus nab-paclitaxel with SBRT	Overall time, The time between operation and the death of patients, From date of randomization until the date of death from any cause, whichever came first, assessed up to 24 months	Disease free time, The time between operation and the relapse or metastasis of tumors, From date of randomization until the date of first documented progression or metastasis, assessed up to 12 months		Changhai Hospital		ALL	ADULT, OLDER_ADULT	PHASE2	150	OTHER	INTERVENTIONAL	Allocation: RANDOMIZED|Intervention Model: PARALLEL|Masking: NONE|Primary Purpose: TREATMENT	ChanghaiH-PP04	2019-04-01	2023-12-31	2023-12-31	2018-12-17		2023-09-01	Changhai Hospital, Shanghai, Shanghai, 200433, China
NCT00711191	A Study On An Immunostimulant Antibody In Combination With Chemotherapy For Advanced Cancer Of The Pancreas	https://clinicaltrials.gov/study/NCT00711191		COMPLETED	This study aims to seek evidence that activation of certain cells of the immune system will be safe and well tolerated in combination with cytotoxic chemotherapy. Preliminary evidence of clinical anti-tumor activity will be sought.	YES	Pancreatic Neoplasm	BIOLOGICAL: monoclonal antibody|DRUG: chemotherapy	Number of Participants With Dose Limiting Toxicities (DLTs), Any of the following during first cycle of treatment and attributable to CP-870893: afebrile Grade (Gr) 4 neutropenia (absolute neutrophil count \[ANC\] \<500 cells/mm\^3) â‰¥7 days or Gr 3 or 4 neutropenia associated with fever (1 oral temperature \>38.5 degrees Celsius (C) or 3 oral temperatures \>38.0 degrees C in a 24-hour period); …	Percentage of Participants With Objective Tumor Response According to Response Evaluation Criteria in Solid Tumors (RECIST), Number of participants with objective response based on assessment of confirmed complete response (CR) or confirmed partial response (PR) according to RECIST. Confirmed CR defined as disappearance of all target lesions. Confirmed PR defined as â‰¥30% decrease in sum of the …	Recommended Phase 2 Dose (RP2D) of CP-870893 in Participants With Advanced Pancreas Cancer, Additional participants enrolled at MTD of CP-870893 to further characterize suitability for phase 2 testing. RP2D confirmed if â‰¤ 3 our of 12 participants in expansion cohort experience DLT in cycle 1., Baseline up to time of determination of maximum tolerated dose (MTD)	Hoffmann-La Roche	University of Pennsylvania	ALL	ADULT, OLDER_ADULT	PHASE1	22	INDUSTRY	INTERVENTIONAL	Allocation: NON_RANDOMIZED|Intervention Model: SINGLE_GROUP|Masking: NONE|Primary Purpose: TREATMENT	A5021005	2008-06	2011-01	2011-01	2008-07-08	2012-06-06	2013-12-24	Pfizer Investigational Site, Indianapolis, Indiana, 46202, United States|Pfizer Investigational Site, Philadelphia, Pennsylvania, 19104, United States
NCT00005594	ISIS 2503 in Treating Patients With Advanced Cancer of the Pancreas	https://clinicaltrials.gov/study/NCT00005594		COMPLETED	RATIONALE: Drugs used in chemotherapy use different ways to stop tumor cells from dividing so they stop growing or die. PURPOSE: Phase II trial to study the effectiveness of ISIS 2503 in treating patients who have advanced cancer of the pancreas.	NO	Pancreatic Cancer	DRUG: ISIS 2503	The primary outcome measure of this study is to estimate the response rate and observe the time to tumor progression of the patients treated on this study., 24 weeks	Determine the duration of response in responding patients. Further characterize the safety profile of ISIS 2503 at the recommended dose and schedule., 24 weeks		University of Alabama at Birmingham	National Cancer Institute (NCI)|Ionis Pharmaceuticals, Inc.	ALL	ADULT, OLDER_ADULT	PHASE2	4	OTHER	INTERVENTIONAL	Allocation: NA|Intervention Model: SINGLE_GROUP|Masking: NONE|Primary Purpose: TREATMENT	CDR0000067701|UAB-9915|ISIS-2503-CS5|UAB-F990526011|NCI-G00-1730	2000-07	2000-12		2004-05-03		2011-01-04	University of Alabama Comprehensive Cancer Center, Birmingham, Alabama, 35294, United States|Norris Cotton Cancer Center, Lebanon, New Hampshire, 03756, United States
NCT01068327	Stereotactic Radiation, Nelfinavir Mesylate & Neoadjuvant Chemotherapy in Locally Advanced Pancreatic Cancer	https://clinicaltrials.gov/study/NCT01068327		COMPLETED	This phase I trial is studying the side effects and best dose of stereotactic radiation therapy and nelfinavir mesylate when given together with gemcitabine hydrochloride, leucovorin calcium, and fluorouracil in treating patients with locally advanced pancreatic cancer. Stereotactic radiation therapy may be able to send x-rays directly to the tumor and cause less damage to normal tissue. Drugs, s…	NO	Adenocarcinoma of the Pancreas|Stage III Pancreatic Cancer	DRUG: gemcitabine hydrochloride|DRUG: leucovorin calcium|DRUG: fluorouracil|DRUG: nelfinavir mesylate|RADIATION: stereotactic body radiation therapy|RADIATION: hypofractionated radiation therapy|PROCEDURE: therapeutic conventional surgery	Dose-limiting toxicity as assessed by National Cancer Institute Common Terminology Criteria for Adverse Events (NCI CTCAE) v3.0, Due to delayed toxicities attributable to radiotherapy, all toxicities observed within 1 month of surgery will be scored. Toxicity will be graded and tabled by dose levels., Within 1 month of surgery|Maximally tolerated dose (MTD) of stereotactic radiotherapy and concur…	Rate of complete surgical resection, At the MTD, the rate of surgical complete resection with 90% exact binomial confidence intervals will be calculated., At the time of surgery (2-3 weeks after completion of SRT)|Pathological response, At the MTD, the rate of pathologic response with 90% exact binomial confidence intervals will be calculated., Pre- to post-treatment|Tumor response on CT/MRI, Pre…		University of Nebraska	National Cancer Institute (NCI)	ALL	ADULT, OLDER_ADULT	PHASE1	46	OTHER	INTERVENTIONAL	Allocation: NA|Intervention Model: SINGLE_GROUP|Masking: NONE|Primary Purpose: TREATMENT	0441-07-FB|NCI-2009-01443|P30CA036727	2007-11-05	2013-08-01	2015-02-01	2010-02-12		2023-10-10	University of Nebraska Medical Center, Omaha, Nebraska, 68198, United States
NCT04105062	LS301 Uptake in Tumors of Patients Undergoing Liver, Pancreas, or Gastric Surgery	https://clinicaltrials.gov/study/NCT04105062		WITHDRAWN	The preclinical data have demonstrated the feasibility of fluorescence-guided tumor resection by the Cancer Vision Googles (CVG) with LS301 in animal models. In this study, the investigators will conduct intraoperative imaging procedures that have minimal interference with ongoing surgery. The underlying hypothesis is that the accurate detection of all cancer cells highlighted by LS301 during sur…	NO	Pancreatic Cancer|Liver Cancer|Gastric Cancer|Gastrointestinal Stromal Cancer|Metastatic Cancer	DRUG: LS301|DEVICE: Cancer Vision Goggles	Phase I only: Safety of LS301 as measured by incidence of related adverse events per patient, * Safety evaluation includes vital signs, clinical laboratory testing and ECG, measured pre- (within 10-15 minutes or 30 minutes of injection) and post-injection (within 30 minutes or/and at \~60 minutes). * Adverse events will be graded using NCI Common Terminology Criteria for Adverse Events (CTCAE) ve…			Washington University School of Medicine		ALL	ADULT, OLDER_ADULT	PHASE1|PHASE2	0	OTHER	INTERVENTIONAL	Allocation: NON_RANDOMIZED|Intervention Model: SEQUENTIAL|Masking: SINGLE (CARE_PROVIDER)|Primary Purpose: DIAGNOSTIC	201911165	2021-12-31	2023-12-31	2023-12-31	2019-09-26		2021-12-09
NCT04119362	PARAGON Platform for Outcome, Quality of Life, and Translational Research on Pancreatic Cancer	https://clinicaltrials.gov/study/NCT04119362	PARAGON	COMPLETED	Due to the generally poor prognosis, with no chance of long-term survival, health related quality of life is a very important objective in the treatment of patients with pancreatic cancer. The non-interventional, prospective, multicentre PARAGON study is desinged to evaluate the health-related quality of life in patients with metastatic pancreatic cancer, by analyzing the course of QoL throughout…	NO	Pancreatic Adenocarcinoma	OTHER: Quality of live questionnaires|OTHER: Optional translational project	The course of Quality of Life (QoL) throughout the entire course of therapy for patients with pancreatic adenocarcinoma, EORTC-QLQC30 according to EORTC scoring manual, through study completion, an average of 1 year|Other patient reported outcome (PRO), Physical performance status patient questionnaire according to ECOG criteria, through study completion, an average of 1 year	Progression- free survival (PFS), As for the main objective, there is no formal secondary endpoint in a registry study. Therfore, in this section we will explain the main data to be collected and the main outcome measures., through study completion, an average of 1 year|Disease-free survival (DFS), As for the main objective, there is no formal secondary endpoint in a registry study. Therfore, in …		Institut fÃ¼r Klinische Krebsforschung IKF GmbH at Krankenhaus Nordwest	Celgene	ALL	ADULT, OLDER_ADULT		469	OTHER	OBSERVATIONAL	Observational Model: |Time Perspective: p	PARAGON|AIO-LQ-0214	2019-10-24	2023-06-30	2023-06-30	2019-10-08		2024-03-07	HELIOS Klinikum Bad Saarow, Bad Saarow, 15526, Germany|MVZ am Oskar-Helene-Heim, Berlin, Germany|Klinikum Coburg, Coburg, Germany|Onkozentrum Dresden/Freiberg, Dresden, Germany|Gemeinschaftspraxis HÃ¤matologie und Onkologie, Erfurt, Germany|Institute for Clinical Cancer Research Krankenhaus Nordwest, Frankfurt, 60488, Germany|Klinikum Frankfurt HÃ¶chst, Frankfurt, Germany|UniversitÃ¤tsklinikum Ha…
NCT00841191	A Safety, Efficacy and Pharmacokinetic Study of Siltuximab (CNTO 328) in Participants With Solid Tumors	https://clinicaltrials.gov/study/NCT00841191		COMPLETED	The purpose of this study is to determine the recommended dose of siltuximab monotherapy, in participants with solid malignant (cancerous) tumors (a mass in a specific area) and to estimate the clinical benefit of siltuximab monotherapy in participants with ovarian cancer and with Kirsten rat sarcoma viral oncogene homolog (KRAS) mutant tumors.	NO	Ovarian Neoplasms|Pancreatic Neoplasms|Colorectal Neoplasms|Head and Neck Neoplasms|Lung Neoplasms	DRUG: CNTO 328; Anti-interleukin-6 monoclonal antibody|DRUG: CNTO 328; Anti-interleukin-6 monoclonal antibody|DRUG: CNTO 328; Anti-interleukin-6 monoclonal antibody|DRUG: CNTO 328; Anti-interleukin-6 monoclonal antibody|DRUG: CNTO 328; Anti-interleukin-6 monoclonal antibody|DRUG: CNTO 328; Anti-interleukin-6 monoclonal antibody|DRUG: CNTO 328; Anti-interleukin-6 monoclonal antibody	Percentage of Participants With Clinical Benefit Response (CBR), The CBR is a confirmed complete response (CR), partial response (PR), or stable disease (SD) lasting at least for 6 weeks as per response evaluation criteria in solid tumors (RECIST) criteria. CR: disappearance of all target and non-target lesions and normalization of tumor marker level; PR: at least 30 percent decrease in sum of th…	Percentage of Participants With Overall Response, Overall response is defined as a confirmed CR or PR using RECIST criteria. CR is defined as disappearance of all target lesions and non-target lesions and normalization of tumor marker level, and PR is defined as at least 30 percent decrease in sum of the LD of target lesions, taking as reference the baseline sum LD., Baseline until disease progre…		Centocor, Inc.		ALL	ADULT, OLDER_ADULT	PHASE1|PHASE2	84	INDUSTRY	INTERVENTIONAL	Allocation: NON_RANDOMIZED|Intervention Model: PARALLEL|Masking: NONE|Primary Purpose: TREATMENT	CR015580|CNTO328STM2001|2008-005180-33	2009-03	2011-04	2011-04	2009-02-11		2014-05-14	Philadelphia, Pennsylvania, United States|Houston, Texas, United States|Brussel, Belgium|Wilrijk, Belgium|Caen, France|Lyon, France|Villejuif, France|Barcelona, Spain|Madrid, Spain|Birmingham, United Kingdom|Edinburgh, United Kingdom|Southampton, United Kingdom
NCT06151691	Assessment of Early Pancreatic Cancer Prognosis by Minimal Residual Disease Using Multi-omics Approach	https://clinicaltrials.gov/study/NCT06151691		NOT_YET_RECRUITING	This trial aims to develop a minimal residual disease (MRD) detection model for predicting recurrence of patients with stage I-II pancreatic ductal adenocarcinoma after surgery and adjuvant therapy, based on cfDNA fragmentation and methylation signal.	NO	Pancreatic Ductal Adenocarcinoma	OTHER: Blood collection and Pancreatic ductal adenocarcinoma minimal residual disease detection test	1.5-year disease-free survival, 1.5-year disease-free survival of patients with pancreatic ductal adenocarcinoma receiving post-operative adjuvant chemotherapy., 18 months	Sensitivity of the multi-omics prognostic model, Sensitivity of the multi-omics prognostic model for pancreatic ductal adenocarcinoma based on cfDNA methylation, fragmentation group, and CNV features in patients with recurrence at 95% confidence interval, 18 months|Specificity of the multi-omics prognostic model, Specificity of the multi-omics prognostic model for pancreatic ductal adenocarcinoma…		Fudan University	Shanghai Weihe Medical Laboratory Co., Ltd.	ALL	ADULT, OLDER_ADULT		51	OTHER	OBSERVATIONAL	Observational Model: |Time Perspective: p	PC-MRD	2023-12-01	2025-09-30	2025-11-30	2023-11-30		2023-11-30	Department of Pancreatic and Hepatobiliary Surgery, Fudan University Shanghai Cancer Center; Pancreatic Cancer Institute, Fudan University; 270 Dong An Road, Shanghai 200032, China, Shanghai, 200032, China
NCT06411691	KRAS-Targeted Vaccine Combined With Balstilimab and Botensilimab for Patients With Stage IV MMR-p Colorectal Cancer and Pancreatic Ductal Cancer	https://clinicaltrials.gov/study/NCT06411691		NOT_YET_RECRUITING	Phase 2 study evaluating the efficacy and immune response to a synthetic long peptide mutant KRAS vaccine (SPL mKRASvax) combined with Balstilimab and Botensilimab for unresectable or metastatic mismatch repair-proficient (MMR-p) colorectal cancer (mCRC) or unresectable or metastatic MMR-p pancreatic ductal adenocarcinoma (PDAC) patients with measurable disease following first-line FOLFIRINOX/FOL…	NO	Colorectal Cancer|Pancreatic Cancer	DRUG: KRAS Vaccine with Poly-ICLC adjuvant|DRUG: Balstilimab|DRUG: Botensilimab	Progression-free Survival (PFS), PFS is defined as the number of mPDAC patients free of progression at 4 months since the initiation of therapy - disease progression (progressive disease \[PD\] or relapse from complete response \[CR\] as assessed using RECIST 1.1 criteria) or death due to any cause. Per RECIST 1.1 criteria, CR = disappearance of all target lesions, Partial Response (PR) is =\>30p…	Objective Response Rate (ORR) per RECIST 1.1, ORR is defined as the number of mPDAC patients who are administered at least 1 dose of SLP mKRASvax and balstilimab +/- botensilimab achieving a complete response (CR) or partial response (PR) based on the Response Evaluation Criteria in Solid Tumors (RECIST 1.1) at any time during the study. CR = disappearance of all target lesions, PR is =\>30% decr…		Sidney Kimmel Comprehensive Cancer Center at Johns Hopkins	Agenus Inc.|Private Philanthropic Funds	ALL	ADULT, OLDER_ADULT	PHASE2	50	OTHER	INTERVENTIONAL	Allocation: NA|Intervention Model: SINGLE_GROUP|Masking: NONE|Primary Purpose: TREATMENT	J2456|IRB00427416	2024-08	2027-08	2027-08	2024-05-13		2024-06-07	Sidney Kimmel Comprehensive Cancer Center, Baltimore, Maryland, 21231, United States
NCT03637491	A Study of Avelumab, Binimetinib and Talazoparib in Patients With Locally Advanced or Metastatic RAS-mutant Solid Tumors	https://clinicaltrials.gov/study/NCT03637491		TERMINATED	This Phase 1b/2 study will examine the effects of the study drugs, avelumab, binimetinib and talazoparib when given in a 2 (doublet) or 3 (triplet) drug combination, in patients with locally advanced or metastatic RAS-mutant solid tumors. The Phase 1b part of the study will assess if the different study drugs can be given together safely and which doses to use for further research. Phase 2 will t…	YES	Pancreatic Cancer	DRUG: Avelumab|DRUG: Binimetinib|DRUG: Talazoparib	Number of Participants With Dose Limiting Toxicities (DLTs) During the Primary DLT Evaluation Period (Cycle 1) in Phase 1b, Any adverse events (AEs) occurring in the first cycle of treatment (28 days) which were attributable to study drugs and met DLT criteria. DLT was defined as hematologic: Grade 4 neutropenia lasting\>5 days; febrile neutropenia; neutropenic infection; Grade \>=3 thrombocytope…	Number of Participants With Adverse Events During the On-Treatment Period, An AE was any untoward medical occurrence in a participant who received study drug without regard to possibility of causal relationship. Treatment-emergent adverse event (TEAE) means event between first dose of study treatment and up to 30 days after last dose that were absent before treatment or that worsened relative to …		Pfizer		ALL	ADULT, OLDER_ADULT	PHASE1|PHASE2	36	INDUSTRY	INTERVENTIONAL	Allocation: RANDOMIZED|Intervention Model: SEQUENTIAL|Masking: NONE|Primary Purpose: TREATMENT	B9991033|2018-000124-34	2018-08-15	2020-12-03	2021-02-02	2018-08-20	2022-01-26	2022-01-26	Highlands Oncology Group, Fayetteville, Arkansas, 72703, United States|Highlands Oncology Group, Rogers, Arkansas, 72758, United States|Highlands Oncology Group, Springdale, Arkansas, 72762, United States|California Cancer Associates for Research and Excellence, Inc (cCARE), Encinitas, California, 92024, United States|University of Colorado Denver CTO (CTRC), Aurora, Colorado, 80045, United State…	Study Protocol, https://cdn.clinicaltrials.gov/large-docs/91/NCT03637491/Prot_000.pdf|Statistical Analysis Plan, https://cdn.clinicaltrials.gov/large-docs/91/NCT03637491/SAP_001.pdf
NCT06164691	Blue and Amber Light Exposure in Patients With Rectal and Pancreatic Cancer	https://clinicaltrials.gov/study/NCT06164691		TERMINATED	This study will evaluate light therapy used in combination with standard therapies for pancreatic and rectal cancer. Participants will receive chemotherapy, radiation, and surgical treatments identical to that they had not been involved in the study. The only alteration is that some participants will be exposed additionally to either blue or amber light using commercially available seasonal affec…	YES	Pancreatic Neoplasms|Rectal Neoplasms	DEVICE: Blue light|DEVICE: Amber light|OTHER: Ambient White Light	Clinical Complete Response, Rate of complete response to neoadjuvant chemoradiation upon restaging, Six months	Sleep Quality, The Pittsburgh Sleep Quality Index (PSQI) - seven component scores on scale 0-3 are summed for a total score: Lowest score: 0 (best sleep quality), Highest score: 21 (worst sleep quality)., Six months|Pain Control, The Brief Pain Inventory (BPI) - Lowest score: 0 (lowest pain severity, least interference with function), Highest score: 10 (greatest pain severity, most interference w…		Matthew Neal MD		ALL	ADULT, OLDER_ADULT	NA	2	OTHER	INTERVENTIONAL	Allocation: RANDOMIZED|Intervention Model: PARALLEL|Masking: NONE|Primary Purpose: TREATMENT	STUDY22060036	2022-08-14	2023-04-29	2023-04-29	2023-12-11	2024-05-21	2024-05-21	University of Pittsburgh Medical Center, Pittsburgh, Pennsylvania, 15213, United States	Study Protocol and Statistical Analysis Plan, https://cdn.clinicaltrials.gov/large-docs/91/NCT06164691/Prot_SAP_000.pdf
NCT06271291	Pancreatic Cancer Detection Consortium (PCDC) Prospective Cohorts	https://clinicaltrials.gov/study/NCT06271291		NOT_YET_RECRUITING	This study evaluates individuals without pancreatic cancer, but who have been determined to be at higher-than-average lifetime risk of developing pancreatic cancer to help detect pancreatic cancer or other cancers at an earlier time when they might be more easily treated and cured.	NO	Pancreatic Carcinoma	OTHER: Non-Interventional Study	Develop a biobank of biospecimens and data of subjects without pancreatic cancer who are at high risk for pancreatic cancer, Assessed by the number of specimens collected for subjects at right risk for pancreatic cancer due to a strong family history, a mutation in a known pancreatic cancer predisposition gene, or Fukuoka worrisome or high-risk pancreatic cysts., Baseline (at enrollment)|Follow s…			Mayo Clinic	National Cancer Institute (NCI)	ALL	ADULT, OLDER_ADULT		15000	OTHER	OBSERVATIONAL	Observational Model: |Time Perspective: p	23-000161|NCI-2024-00504|23-000161|P30CA015083|U01CA210138|U24CA274496	2024-07-01	2029-07-01	2029-07-01	2024-02-21		2024-06-03	City of Hope, Duarte, California, 91010, United States|Mayo Clinic in Rochester, Rochester, Minnesota, 55905, United States|University of Pittsburgh, Pittsburgh, Pennsylvania, 15232, United States
NCT03087591	APN401 in Treating Patients With Recurrent or Metastatic Pancreatic Cancer, Colorectal Cancer, or Other Solid Tumors That Cannot Be Removed by Surgery	https://clinicaltrials.gov/study/NCT03087591		COMPLETED	This phase I trial studies the side effects and best dose of APN401 in treating patients with pancreatic cancer, colorectal cancer, or other solid tumors that have spread to other places in the body or have come back. APN401 may stop the growth of tumor cells by blocking some of the enzymes needed for cell growth.	NO	Metastatic Malignant Neoplasm in the Brain|Metastatic Solid Neoplasm|Recurrent Colorectal Carcinoma|Recurrent Pancreatic Carcinoma|Recurrent Solid Neoplasm|Stage IV Colorectal Cancer|Stage IV Pancreatic Cancer|Stage IVA Colorectal Cancer|Stage IVA Pancreatic Cancer|Stage IVB Colorectal Cancer|Stage IVB Pancreatic Cancer|Unresectable Solid Neoplasm	OTHER: Laboratory Biomarker Analysis|BIOLOGICAL: siRNA-transfected Peripheral Blood Mononuclear Cells APN401	Incidence of adverse events Common Terminology Criteria for Adverse Events version 4.0, Will be categorized by organ system and severity, graded according to the National Cancer Institute Common Terminology Criteria for Adverse Events, Up to 1 year	Clinical response as assessed by RECIST, Will be summarized as frequency counts and percentages., Up to 5 years|Immune response as measured by frequency of immune cells, Will be summarized as medians and ranges. The effects of treatment will be analyzed using paired t-tests or the non-parametric counterpart., Up to 1 year|Immune response as measured by interferon production, Will be summarized as…		Wake Forest University Health Sciences	National Cancer Institute (NCI)	ALL	ADULT, OLDER_ADULT	PHASE1	11	OTHER	INTERVENTIONAL	Allocation: NA|Intervention Model: SINGLE_GROUP|Masking: NONE|Primary Purpose: TREATMENT	IRB00041173|NCI-2017-00050|CCCWFU 03716|P30CA012197	2017-04-28	2019-07-31	2020-12-08	2017-03-22		2022-08-10	Comprehensive Cancer Center of Wake Forest University, Winston-Salem, North Carolina, 27157, United States	Informed Consent Form, https://cdn.clinicaltrials.gov/large-docs/91/NCT03087591/ICF_000.pdf
NCT01893294	Gemcitabine Hydrochloride in Treating Patients With Locally Advanced Pancreatic Cancer	https://clinicaltrials.gov/study/NCT01893294		COMPLETED	This phase I trial studies the side effects and best dose of gemcitabine hydrochloride in treating patients with locally advanced pancreatic cancer. Drugs used in chemotherapy, such as gemcitabine hydrochloride, work in different ways to stop the growth of tumor cells, either by killing the cells or by stopping them from dividing.	NO	Duct Cell Adenocarcinoma of the Pancreas|Stage III Pancreatic Cancer|Stage IV Pancreatic Cancer	DRUG: gemcitabine hydrochloride|DRUG: fluorouracil|RADIATION: radiation therapy|OTHER: laboratory biomarker analysis	MTD of gemcitabine hydrochloride defined as the dose at which no more than 3 of 6 patients experience grade 3 or greater adverse events, as graded by the National Cancer Institute (NCI) Common Terminology Criteria for Adverse Events (CTCAE) version 3.0, 4 weeks	Incidence of immediate adverse events associated with this treatment, graded according to the NCI CTCAE version (v)3.0, The maximum grade for each type of toxicity will be recorded for each patient, and frequency tables will be reviewed to determine toxicity patterns., Within 72 hours of EUS|Incidence of delayed adverse events associated with this treatment, graded according to the NCI CTCAE v3.0…		Mayo Clinic	National Cancer Institute (NCI)	ALL	ADULT, OLDER_ADULT	PHASE1	1	OTHER	INTERVENTIONAL	Allocation: NA|Intervention Model: SINGLE_GROUP|Masking: NONE|Primary Purpose: TREATMENT	MC1241|NCI-2013-00798|MC1241|P30CA015083	2013-04	2015-10-30	2015-10-30	2013-07-09		2017-03-22	Mayo Clinic, Rochester, Minnesota, 55905, United States
NCT00088894	Gemcitabine With or Without Bevacizumab in Treating Patients With Locally Advanced or Metastatic Pancreatic Cancer	https://clinicaltrials.gov/study/NCT00088894		COMPLETED	This randomized phase III trial is studying gemcitabine and bevacizumab to see how well they work compared to gemcitabine alone in treating patients with locally advanced or metastatic pancreatic cancer. Drugs used in chemotherapy, such as gemcitabine, work in different ways to stop tumor cells from dividing so they stop growing or die. Monoclonal antibodies such as bevacizumab can locate tumor c…	NO	Adenocarcinoma of the Pancreas|Recurrent Pancreatic Cancer|Stage II Pancreatic Cancer|Stage III Pancreatic Cancer|Stage IV Pancreatic Cancer	DRUG: gemcitabine hydrochloride|BIOLOGICAL: bevacizumab|OTHER: placebo|OTHER: laboratory biomarker analysis|OTHER: pharmacogenomic studies|OTHER: pharmacological study	Overall survival (OS), Based on the stratified logrank test., From trial entry until death, assessed up to 7 years|Discrepancies in the response rate between the two genotypic groups (CT/TT or CC) (Pharmacogenetics portion), This analysis will be done in the context of a two-way multiplicative logistic model with genotype and treatment as the two factors., Up to 7 years|Grade 3-4 neutropenia in t…	Objective response (complete or partial [CR/PR]), Up to 7 years|Duration of response, Time from the first tumor assessment that supports the patient's response to the time of disease progression or death from any cause, assessed up to 7 years|Progression-free survival (PFS), The two-way multiplicative Cox model will be used., From study entry until documented progression of disease or death from …		National Cancer Institute (NCI)		ALL	ADULT, OLDER_ADULT	PHASE3	590	NIH	INTERVENTIONAL	Allocation: RANDOMIZED|Intervention Model: PARALLEL|Masking: DOUBLE (PARTICIPANT, INVESTIGATOR)|Primary Purpose: TREATMENT	NCI-2012-02960|CALGB-80303|CDR0000377542|U10CA031946	2004-06	2006-06		2004-08-05		2013-06-05	Cancer and Leukemia Group B, Chicago, Illinois, 60606, United States
NCT01209962	A Pilot Study of Diffusion MRI in the Assessment of Pancreatic Tumor Response	https://clinicaltrials.gov/study/NCT01209962		COMPLETED	Patients with pancreatic cancer are treated with combinations of surgery, radiation therapy and chemotherapy, depending on the location of the cancer and other individual patient health factors. The goals of therapy are to reduce or eliminate the cancer cells, but without serious damage to normal cells. Investigators at The University of Michigan are conducting a research project, to see if treat…	NO	Pancreatic Cancer		Diffusion MRI, The goal is to develop a functional imaging method that would be a better predictor of pathological response than the current CT standard. Diffusion MRI has the potential to measure early cellular changes that occur in response to successful therapies, such as chemoradiation, and has been demonstrated to be an early predictor not only of therapeutic response, but also of overall su…	Apparent Diffusion Coefficient (ADC), Demonstrate that the distribution of Apparent Diffusion Coefficient in pancreatic tumors, as measured by diffusion MRI, changes in response to neoadjuvant chemoradiotherapy, and characterize the differences in the distributions between histopathologic responders and non-responders., 5 years		University of Michigan Rogel Cancer Center		ALL	ADULT, OLDER_ADULT		20	OTHER	OBSERVATIONAL	Observational Model: |Time Perspective: p	UMCC 2008.034|HUM 20979	2008-05	2015-05-26	2015-05-26	2010-09-27		2017-07-05	University of Michigan Cancer Center, Ann Arbor, Michigan, 48109, United States
NCT00967291	Mitomycin C and Ifosfamide in Treating Patients With Metastatic Pancreatic Cancer	https://clinicaltrials.gov/study/NCT00967291	PACT-11	TERMINATED	RATIONALE: Drugs used in chemotherapy, such as mitomycin C and ifosfamide, work in different ways to stop the growth of tumor cells, either by killing the cells or by stopping them from dividing. Giving more than one drug (combination chemotherapy) may kill more tumor cells. PURPOSE: This phase II trial is studying how well giving mitomycin C together with ifosfamide works in treating patients wi…	NO	Pancreatic Cancer	DRUG: ifosfamide|DRUG: mitomycin C	Progression-free survival at 6 months, CT scan, every 2 months during therapy; every 3 months thereafter	Toxicity, outpatient visit, monthly|Progression-free survival, CT scan, every 2 months during therapy; every 3 months thereafter|Overall survival, outpatient visit or phone interview, monthly		IRCCS San Raffaele		ALL	ADULT, OLDER_ADULT	PHASE2	21	OTHER	INTERVENTIONAL	Allocation: NA|Intervention Model: SINGLE_GROUP|Masking: NONE|Primary Purpose: TREATMENT	CDR0000642574|PACT-11|2006-001163-29	2006-03	2008-06	2008-06	2009-08-27		2012-02-01	Istituto Scientifico H. San Raffaele, Milan, 20132, Italy
NCT03447691	Comparison Between Volatile Anesthetic-desflurane and Total Intravenous Anesthesia With Propofol and Remifentanil on Early Recovery Quality and Long Term Prognosis of Patients Undergoing Pancreatic Cancer and Common Bile Duct Cancer Surgery	https://clinicaltrials.gov/study/NCT03447691		UNKNOWN	Investigators asses whether there is any difference in short term recovery and long term prognosis according to the anesthetic method in patients who undergoing pancreatic cancer and bile duct cancer and undergoing surgery for PPPD or distal pancreatectomy.	NO	Pancreatic Cancer or Distal CBD Cancer	DRUG: Des (volatile anesthetic-desflurane)|DRUG: TIVA (Total intravenous anesthesia with propofol and remifentanil)	score of QoR40 (Quality of Recovery 40), The QoR-40 consists of a total of 40 questionnaires divided into five categories, it is considered to be the most appropriate index to measure the patient's integrated post operation recovery. Our primary outcome is the score of QoR-40 on the third day after surgery, post operative day #3	score of QoR40 (Quality of Recovery 40), post operative day #1|score of QoR40 (Quality of Recovery 40), post operative day #7		Yonsei University		ALL	ADULT, OLDER_ADULT	NA	132	OTHER	INTERVENTIONAL	Allocation: RANDOMIZED|Intervention Model: PARALLEL|Masking: TRIPLE (PARTICIPANT, INVESTIGATOR, OUTCOMES_ASSESSOR)|Primary Purpose: OTHER	4-2017-0662	2017-08-27	2022-08-28	2022-08-28	2018-02-27		2019-01-11	Department of Anesthesiology and Pain Medicine Anesthesia and Pain Research Institute Yonsei University College of Medicine, Seoul, 120-752, Korea, Republic of
NCT05616494	A Study of Docetaxel for Injection (Albumin-bound) in Patients With Pancreatic Cancer	https://clinicaltrials.gov/study/NCT05616494		RECRUITING	This trial is a single-arm, multicenter clinical study to evaluate the efficacy and safety of Docetaxel for Injection (Albumin-bound) in patients with pancreatic cancer.	NO	Pancreatic Cancer	DRUG: Docetaxel for injection (Albumin-bound)	Overall response rate (ORR) by Independent Review Committee (IRC), Up to approximately 2 years	ORR by investigator, Up to approximately 2 years|Overall survival (OS), Up to approximately 2 years|Disease control rate (DCR) by IRC and investigator, Up to approximately 2 years	Duration of Response (DoR) by IRC and investigator, Up to approximately 2 years|Progression-Free-Survival (PFS) by IRC and investigator, Up to approximately 2 years|Incidence of AE and SAE, Up to approximately 2 years|Plasma concentration of docetaxel (free and total), At the end of Cycle 1 (each cycle is 21 days)	CSPC ZhongQi Pharmaceutical Technology Co., Ltd.		ALL	ADULT, OLDER_ADULT	PHASE2	53	INDUSTRY	INTERVENTIONAL	Allocation: NA|Intervention Model: SINGLE_GROUP|Masking: NONE|Primary Purpose: TREATMENT	HB1801-006	2022-12-06	2024-12-31	2025-06-30	2022-11-15		2023-03-22	Fudan University Shanghai Cancer Center, Shanghai, Shanghai, 200032, China
NCT03168594	Study to Compare Irinotecan Combined With Cisplatin (IP) Versus Etoposide Combined With Cisplatin (EP) in Advanced and Metastatic Gastrointestinal Pancreatic and Esophageal Neuroendocrine Carcinoma	https://clinicaltrials.gov/study/NCT03168594		TERMINATED	The study will be conducted to compare the safety and efficacy of irinotecan combined with cisplatin (IP regimen) and etoposide combined with cisplatin (EP regimen) in advanced or metastatic gastrointestinal pancreatic and esophageal neuroendocrine carcinoma. In this prospective randomized phase II study, the investigators aim to compare the survival benefit as well as the safety for irinotecan c…	NO	Neuroendocrine Carcinoma	DRUG: irinotecan cisplatin|DRUG: Etoposide cisplatin	Overall response rate (ORR), CT/MRI will be performed every 2 cycles of treatment by RECIST 1.1, From date of first dose until the date of first documented progression or date of death from any cause, whichever came first, assessed up to 24 months	Progression-free survival, Progression-free survival is defined as the time from the date of first dose to the date of the first documented radiological progression or death due to any cause, baseline, every 8 weeks up to 1 year after last patient first treatment|Overall survival, Overall survival is defined as the time from date of start of treatment to date of death due to any cause, baseline, …		Peking University		ALL	ADULT, OLDER_ADULT	PHASE2	66	OTHER	INTERVENTIONAL	Allocation: RANDOMIZED|Intervention Model: PARALLEL|Masking: NONE|Primary Purpose: TREATMENT	EP vs. IP	2017-04-29	2019-02-20	2019-09-20	2017-05-30		2020-01-22	Beijing Cancer Hospital, Beijing, Beijing, 100142, China
NCT03869294	GS Regimen as the First-line Chemotherapy in Chinese Advanced PC Patients	https://clinicaltrials.gov/study/NCT03869294		COMPLETED	Gemcitabine plus S-1 (GS) prolonged progression-free survival (PFS) and greatly improved objective response rate (ORR) as well as disease control rate (DCR) of Asian patients with locally advanced and metastatic pancreatic cancer (PC). However, limited data of GS regimen exist on the efficacy and safety in the treatment of Chinese patients with advanced PC. To assess the efficacy and safety of ge…	NO	Pancreatic Cancer|Chemotherapy Effect|Chemotherapeutic Toxicity	DRUG: GS	Progression-free survival, the time from the beginning of chemotherapy to the date of disease progression or death from any cause., 2014-01-01 to 2017-12-31|Overall survival, the time from the beginning of chemotherapy to the date of death from any cause., 2014-01-01 to 2017-12-31	Objective response rate, the percentage of patients with CR or PR, 2014-01-01 to 2017-12-31|adverse events, 2014-01-01 to 2017-12-31		Zhejiang University		ALL	ADULT, OLDER_ADULT		96	OTHER	OBSERVATIONAL	Observational Model: |Time Perspective: p	ZYYY-PAC1	2014-01-01	2017-12-31	2017-12-31	2019-03-11		2020-03-04	First affiliated hospital, Zhejiang University, Hangzhou, Zhejiang, 310006, China
NCT01598194	Comparison of a Novel 22-gauge Core Biopsy Needle	https://clinicaltrials.gov/study/NCT01598194		COMPLETED	The goal of this clinical research study is to compare the performance of a newly available needle with reverse bevel design (called the EchoTipÂ® Procoreâ„¢ needle) with standard needles to see which needle gives better diagnostic information for pancreatic lesions.	YES	Solid Pancreatic Mass Lesions|Malignant Neoplasm of Pancreas	DEVICE: Novel 22-gauge Core Biopsy Needle + Standard Biopsy Needle	Comparison of Diagnostic Adequacy Scores With SST vs. CST for Cytologic Diagnosis Using a 22G Core Needle., The main outcome measure of the study was the diagnostic adequacy of the 22Gpc using SST and CST. The cytologic diagnostic adequacy of 22Gpc was also compared to the standard 25 G needle. Each participant underwent 4 study passes, 2 passes with a standard 25 G needle using SST, plus a rando…	Comparison of Diagnostic Adequacy of Single Pass With 22G Core Needle and Standard 25G Needle for Cytologic Diagnosis, The cytologic diagnostic adequacy of 22Gpc was compared to the standard 25G needle. Diagnostic adequacy was defined as the ability to procure cytological aspirates that were sufficient for diagnostic interpretation. Two cytopathologists, blinded to needle type and technique, revi…		M.D. Anderson Cancer Center		ALL	ADULT, OLDER_ADULT	NA	60	OTHER	INTERVENTIONAL	Allocation: NA|Intervention Model: SINGLE_GROUP|Masking: NONE|Primary Purpose: DIAGNOSTIC	2011-0907	2012-01-30	2017-07-06	2017-07-06	2012-05-15	2018-12-27	2018-12-27	University of Texas MD Anderson Cancer Center, Houston, Texas, 77030, United States	Study Protocol and Statistical Analysis Plan, https://cdn.clinicaltrials.gov/large-docs/94/NCT01598194/Prot_SAP_000.pdf
NCT00265876	AZD0530 and Gemcitabine in Locally Advanced/Metastatic Pancreatic Cancer That Cannot Be Removed By Surgery	https://clinicaltrials.gov/study/NCT00265876		COMPLETED	RATIONALE: AZD0530 may stop the growth of tumor cells by blocking some of the enzymes needed for cell growth. Drugs used in chemotherapy, such as gemcitabine, work in different ways to stop the growth of tumor cells, either by killing the cells or by stopping them from dividing. Giving AZD0530 together with gemcitabine may kill more tumor cells. PURPOSE: This phase I/II trial is studying the side…	NO	Pancreatic Cancer	DRUG: AZD0530|DRUG: gemcitabine hydrochloride	Response (complete [CR] and partial response [PR] or stable disease [SD]) at 8 weeks, Response is assessed every other cycle and will be reported on at final analysis, 4 years	Toxicity, Toxicity is assessed from the time of first treatment and final results will be reported at final analysis, 4 years		NCIC Clinical Trials Group	AstraZeneca	ALL	ADULT, OLDER_ADULT	PHASE1|PHASE2	34	NETWORK	INTERVENTIONAL	Allocation: NA|Intervention Model: SINGLE_GROUP|Masking: NONE|Primary Purpose: TREATMENT	I173|CAN-NCIC-IND173|ZENECA-CAN-NCIC-IND173|CDR0000450844	2006-04-26	2009-01-08	2012-01-06	2005-12-15		2023-08-04	BCCA - Vancouver Cancer Centre, Vancouver, British Columbia, V5Z 4E6, Canada|Ottawa Health Research Institute - General Division, Ottawa, Ontario, K1H 8L6, Canada|Algoma District Cancer Program, Sault Ste. Marie, Ontario, P6B 0A8, Canada|Univ. Health Network-Princess Margaret Hospital, Toronto, Ontario, M5G 2M9, Canada
NCT05500027	sCD8, as a Novel Biomarker for Pancreatic Cancer	https://clinicaltrials.gov/study/NCT05500027		RECRUITING	Early detection and early treatment is the most important issue to improve the long-term survival of pancreatic cancer patients. CA199 is the most commonly used biomarker for early detection and to predict survival, however, the overall positive rate for CA199 is only 75%, and what is worse, for the early stage of pancreatic cancer patients, the positive rate is even lower, and for the lewis nega…	NO	Serum Biomarker|Pancreatic Cancer	DIAGNOSTIC_TEST: serum test	Differentiation expression of serum sCD58 and TGfbeta1 among pancreatic cancer and other conditions, Serum sCD58 and TGFbeta1, alone or in combination with CA19-9, has diagnostic and survival predictive value for pancreatic cancer patients, 4 years			Peking Union Medical College Hospital		ALL	ADULT, OLDER_ADULT		2000	OTHER	OBSERVATIONAL	Observational Model: |Time Perspective: p	JS-2954	2021-05-01	2024-12	2025-12	2022-08-12		2022-08-12	Peking Union Medical College Hospital, Beijing, Beijing, 100730, China
NCT01314027	Adjuvant Versus Neoadjuvant Plus Adjuvant Chemotherapy in Resectable Pancreatic Cancer	https://clinicaltrials.gov/study/NCT01314027		TERMINATED	The outcome of patients with resected pancreatic cancer has significantly been improved by adjuvant chemotherapy. However, a large proportion of patients cannot receive adjuvant chemotherapy due to surgical complications. Neoadjuvant chemotherapy has been shown to be safe and effective and can be applied to all patients. This study should test neoadjuvant chemotherapy in a randomized manner. Pati…	NO	Pancreatic Cancer	DRUG: Neoadjuvant Chemotherapy with gemcitabine/oxaliplatin|DRUG: adjuvant chemotherapy with gemcitabine	Progression-free survival, by computed tomography, 9 months after inclusion	Progression-free survival, by computer tomography, 12, 15, 21, 27, 33, 39, ... months after inclusion|histological response, Histology, Pancreatic resection|overall survival, 1, 3 and 5 years after inclusion|complication rates after surgery, 60 days postoperative|feasibility of adjuvant chemotherapy, within 8 postoperative weeks		University of Zurich		ALL	ADULT, OLDER_ADULT	PHASE3	38	OTHER	INTERVENTIONAL	Allocation: RANDOMIZED|Intervention Model: PARALLEL|Masking: NONE|Primary Purpose: TREATMENT	NEOPAC	2009-09	2018-12	2019-05	2011-03-14		2019-07-25	University Hospital of Gent, Gent, Belgium|University Hospital of Marseille, Marseille, France|University Hospital of Strasbourg, Strasbourg, France|University Hospital Mainz, Mainz, 55131, Germany|University Hospital of Zurich, Zurich, Switzerland
NCT00090727	Chemotherapy for Patients With Advanced Solid Tumors or Non-Hodgkin's Lymphoma	https://clinicaltrials.gov/study/NCT00090727		UNKNOWN	The purposes of this study are to determine: * the largest dose of AQ4N that can be safely given once a week for three weeks out of a 4 week cycle * the side effects of AQ4N when given on the above schedule * how much AQ4N is in the blood and urine at specific times after administration and how the body get rids of AQ4N * if AQ4N helps treat cancer	NO	Solid Malignancies|Non-Hodgkin's Lymphoma	DRUG: AQ4N				Novacea		ALL	ADULT, OLDER_ADULT	PHASE1	45	INDUSTRY	INTERVENTIONAL	Allocation: NON_RANDOMIZED|Intervention Model: PARALLEL|Masking: NONE|Primary Purpose: TREATMENT	021-001	2004-08			2004-09-06		2006-11-02	Weiler Hospital of Albert Einstein College of Medicine, Bronx, New York, 10461, United States|Cancer Therapy & Research Center / Institute for Drug Development, San Antonio, Texas, 78229, United States
NCT05627427	Multi-cohort Study of Surufatinib Plus Sintilimab in Metastatic NEN and Pancreatic Carcinoma Who Failed Standard Chemotherapy	https://clinicaltrials.gov/study/NCT05627427		RECRUITING	Neuroendocrine neoplams (NENs) are uncommon, but with a significant increasing incidence and prevalence with advances in diagnostic techniques. NENs can originate from various parts of the body and are highly heterogeneous. Neuroendocrine tumors (NET), dividing into G1, G2, G3, are well-differentiated types with slow growth and neuroendocrine carcinoma (NEC) are poorly-differentiated with high ma…	NO	Neuroendocrine Tumor Grade 3|Neuroendocrine Carcinoma|Pancreatic Carcinoma	DRUG: Surufatinib|DRUG: Sintilimab	Progression-free Survival (PFS) (RECIST1.1), A duration from the date of initial treatment to disease progression or death of any cause., From date of first dose of study drug until disease progression, withdrawal of consent, death, new anticancer therapy (up to approximately 2 years	Overall Survival (OS), Duration from the date of initial treatment to the date of death due to any cause, From date of first dose of study drug until withdrawal of consent or death (up to approximately 2 years)|Objective response rate (ORR)(RECIST1.1), The incidence of confirmed complete response or partial response, From date of first dose of study drug until disease progression, withdrawal of c…		Tianjin Medical University Cancer Institute and Hospital		ALL	ADULT, OLDER_ADULT	PHASE2	60	OTHER	INTERVENTIONAL	Allocation: NA|Intervention Model: SINGLE_GROUP|Masking: NONE|Primary Purpose: TREATMENT	TJGI-004	2022-07-01	2024-04-01	2024-12-31	2022-11-25		2022-11-25	Rui Liu, Tianjin, Tianjin, 300000, China
NCT06177327	Hepato-pancreato-biliary Abnormalities in Fibrous Dysplasia of Bone/McCune Albright Syndrome	https://clinicaltrials.gov/study/NCT06177327	TIM-DYS	RECRUITING	Fibrous dysplasia of bone /McCune Albright syndrome (FD/MAS) is a rare bone disease caused by somatic mutations in GNAS gene. This GNAS mutation predisposes to cancers, including breast cancer, thyroid cancer, chondrosarcoma and osteosarcoma, as well as biliary tract anomalies, liver-tumors or pancreatic tumors - IPMNs. Intraductal papillary and mucinous neoplasms of the pancreas (IPMN) are cysti…	NO	Fibrous Dysplasia of Bone	OTHER: Screening for hepato-bilio-pancreatic abnormalities in Fibrous dysplasia of bone /McCune Albright syndrome , description and characterization of the lesions.	Describe hepato-bilio-pancreatic abnormalities in FD/MAS and estimate the prevalence of IPMN., Hepato-bilio-pancreatic abnormalities (size, number, complications) will be described based on hepato-bilio-pancreatic MRI., hepato-bilio-pancreatic MRI performed from January 2002 until December 2024.			Hospices Civils de Lyon		ALL	ADULT, OLDER_ADULT		545	OTHER	OBSERVATIONAL	Observational Model: |Time Perspective: p	23-5288	2024-01-19	2024-11-30	2025-12-12	2023-12-20		2024-02-29	CHU Angers, Angers, 49100, France|Groupe Hospitalier Pellegrin - Chu, Bordeaux, 33076, France|CHU de Brest - HÃ´pital de la Cavale Blanche, Brest, 29609, France|Chu de Caen Normandie, Caen, 14000, France|Chu de Clermont-Ferrand, Clermont-Ferrand, 63000, France|Chu de Lille, Lille, France|Service Rhumatologie, pavillon F Hopital E. Herriot, Lyon, 69437, France|Assistance Publique - Hopitaux de Mar…
NCT00955773	A Study of the GSK MEK Inhibitor GSK1120212 and Everolimus in Cancer Subjects	https://clinicaltrials.gov/study/NCT00955773	Cancer	COMPLETED	The purpose of this study is to determine the recommended dose and regimen for the orally administered MEK inhibitor GSK1120212 dosed in combination with everolimus in subjects with solid tumors. The escalation part of the study will determine the MTD. The combination will be further explored in the expansion part in subjects with metastatic pancreatic cancer. In addition, subjects with KRAS muta…	NO	Cancer	DRUG: GSK1120212 plus everolimus	AEs and changes in laboratory values and vital signs, 6 months|Response rate, CR + PR of GSK1120212 and everolimus in KRAS-mutant NSCLC., 6 months	GSK1120212 and everolimus PK parameters following repeat-dose (Day 15) administration of GSK1120212 and everolimus, including AUC(0-tau), Ct, Cmax, tmax, and t1/2, data permitting, 6 months|Tumor response as defined by RECIST 1.1., 6 months|CA 19-9 levels compared to radiological response, per RECIST 1.1, over time for each pancreatic cancer subject, 6 months|Population PK parameters, oral cleara…		GlaxoSmithKline		ALL	ADULT, OLDER_ADULT	PHASE1	64	INDUSTRY	INTERVENTIONAL	Allocation: NON_RANDOMIZED|Intervention Model: SINGLE_GROUP|Masking: NONE|Primary Purpose: TREATMENT	112110	2009-08-17	2011-11-08	2011-11-08	2009-08-10		2017-11-09	GSK Investigational Site, Nashville, Tennessee, 37203, United States|GSK Investigational Site, San Antonio, Texas, 78229, United States|GSK Investigational Site, Paris Cedex 20, 75970, France
NCT01332773	The ARTERY FIRST Approach for Resection of Pancreatic Head Cancer	https://clinicaltrials.gov/study/NCT01332773	Artery first	UNKNOWN	To show whether the artery first approach leads to equal or less rate of positive resection margins in pancreatic head cancer than the standard technique (ppWhipple only with standard Kocher's manoeuvre)	NO	Pancreatic Head Cancer	PROCEDURE: Artery first procedure|PROCEDURE: No artery first procedure	Rate of R1 resections, positive resection margins as described by the pathologists of the University of Heidelberg, up to 1.5 years	Exploratory analyses, Exploratory analyses of frequencies of complications and serious adverse events, up to 1.5 years		Heidelberg University		ALL	ADULT, OLDER_ADULT	PHASE3	124	OTHER	INTERVENTIONAL	Allocation: NON_RANDOMIZED|Intervention Model: PARALLEL|Masking: NONE|Primary Purpose: TREATMENT	NNR-7	2010-03	2011-07	2011-07	2011-04-11		2011-04-19	Department of General, Visceral and Transplantation Surgery, University of Heidelberg, Heidelberg, Baden-WÃ¼rttemberg, 69120, Germany
NCT03451773	M7824 (MSB0011359C) in Combination With Gemcitabine in Adults With Previously Treated Advanced Adenocarcinoma of the Pancreas	https://clinicaltrials.gov/study/NCT03451773		TERMINATED	Background: Pancreas cancer ranks 4th in all cancer-related deaths in the United States (U.S.) Gemcitabine is a standard treatment for it. M7824 (MSB0011359C) blocks a pathway that prevents the immune system from effectively fighting cancer. The two drugs together might help people with pancreas cancer. Objective: To test if giving M7824 together with gemcitabine is safe and causes tumors to shri…	YES	Cancer of Pancreas|Pancreas Cancer|Pancreatic Adenocarcinoma|Pancreatic Cancer|Pancreatic Neoplasms	DRUG: M7824|DRUG: Gemcitabine	Phase IB: Number and Severity of Grade 1-2 Adverse Events Possibly, Probably, or Definitely Related to Treatment, Safety and tolerability of M7824 in combination with gemcitabine was assessed by the Common Terminology Criteria for Adverse Events (CTCAE)v5.0. Grade 1 is mild; asymptomatic or mild symptoms. Grade 2 is moderate; minimal non-invasive intervention indicated., 30 days after treatment|P…	Number of Participants With an Immune-related Best Overall Response (irBOR), irBOR is defined as the duration of immune-related best overall response measured from the time measurement criteria are met for Immune-related Complete Response (irCR) or Immune-related Partial Response (irPR) (whichever is first recorded) until the first date that recurrent or progressive disease is objectively documen…	Number of Participants With Serious and Non-serious Adverse Events Assessed by the Common Terminology Criteria for Adverse Events (CTCAE v5.0), Here is the count of participants with serious and non-serious adverse events assessed by the Common Terminology Criteria for Adverse Events (CTCAE v5.0). A non-serious adverse event is any untoward medical occurrence. A serious adverse event is an advers…	National Cancer Institute (NCI)		ALL	ADULT, OLDER_ADULT	PHASE1|PHASE2	7	NIH	INTERVENTIONAL	Allocation: NON_RANDOMIZED|Intervention Model: SEQUENTIAL|Masking: NONE|Primary Purpose: TREATMENT	180061|18-C-0061	2018-05-17	2020-05-05	2020-05-05	2018-03-02	2021-06-16	2021-06-16	National Institutes of Health Clinical Center, Bethesda, Maryland, 20892, United States	Study Protocol and Statistical Analysis Plan, https://cdn.clinicaltrials.gov/large-docs/73/NCT03451773/Prot_SAP_000.pdf|Informed Consent Form, https://cdn.clinicaltrials.gov/large-docs/73/NCT03451773/ICF_001.pdf
NCT03425773	Safety and Tolerability Evaluation Study of BVAC-B in Patients With HER2/Neu(Human Epithelial Growth Factor Receptor 2) Positive Gastric Cancer After Failure to Standard Care	https://clinicaltrials.gov/study/NCT03425773	BVAC-B	COMPLETED	BVAC-B is immunotherapeutic vaccine using B-Cell and Monocytes as antigen presenting cell. This study is Open-label, Accelerated titration, Multiple dosing study to evaluate the safety, tolerability, immune response and pre-efficacy of BVAC-B in patients with progressive or recurrent HER2/neu positive gastric cancer after failure to standard care. 9-27 patients will be enrolled.	NO	Stomach Neoplasms	BIOLOGICAL: BVAC-B	Evaluate Maximum tolerated dose(MTD) for phase 2 trial, Find Serious adverse drug reaction(Grade 3), End of Dose-escalation stage(7 month from study start, Estimated)|Incidence of Serious Adverse Events assessed with CTCAE v4.03, Evaluate safety and tolerability, 14th week from first injection	Serum cytokine, Measure Interferon(IFN)-r, Interleukin(IL)-4, Screening visit, Visit 2 (0 week) , visit 4 (4 week) ,visit 5 (6 week), visit 6 (8 week), visit 8(12 week), Termination visit(16 week)|HER2/neu specific antibody, Measure HER2/neu specific antibody concentration, Screening visit, every 2 weeks after 1st injection(till 16th week)|NKT/NK cell assay, Measure NKT/NK cell activity, Screenin…		Cellid Co., Ltd.		ALL	ADULT, OLDER_ADULT	PHASE1	8	INDUSTRY	INTERVENTIONAL	Allocation: NA|Intervention Model: SINGLE_GROUP|Masking: NONE|Primary Purpose: TREATMENT	BVAC-B-P1	2018-02-26	2019-05-13	2019-05-13	2018-02-08		2020-02-20	Severance Hospital, Seoul, Seodaemun-gu, 03722, Korea, Republic of
NCT06270082	Study of IK-595 in RAS- or RAF-altered Advanced Tumors	https://clinicaltrials.gov/study/NCT06270082		RECRUITING	This is a Phase 1, FIH, Dose Escalation and Dose Expansion study to evaluate the safety, tolerability, pharmacokinetics (PK), pharmacodynamics (PD) effects, and preliminary antitumor activity of IK-595, a MEK/RAF molecular glue, administered orally as monotherapy in patients with advanced solid tumors with gene alterations in the RAS- MAPK pathway for whom there are no further treatment options k…	NO	Solid Tumor, Adult|Colorectal Cancer|Pancreatic Cancer|Malignant Melanoma|Ras (Kras or Nras) Gene Mutation|BRAF Gene Mutation|CRAF Gene Mutation|Non-Small Cell Lung Carcinoma|Thyroid Carcinoma|Gliomas, Malignant	DRUG: IK-595	Treatment-emergent adverse events, including treatment-related adverse events, and serious adverse events, â€¢ Frequency and severity of treatment-emergent adverse events, including treatment-related adverse events, and serious adverse events, From treatment initiation through study completion, average of 36 months|Dose Limiting Toxicities, Number of patients with dose-limiting toxicities (Dose E…	Pharmacokinetics of IK-595: half-life (t1/2), half-life (t1/2), From treatment initiation through dose escalation, approximately 1 year|Pharmacokinetics of IK-595: Area Under the Curve (AUC), AUC, Approximately 1 year|Pharmacokinetics of IK-595: Maximum Plasma Concentration (Cmax), Cmax, Approximately 1 year|Pharmacokinetics of IK-595: Minimum Plasma Concentration (Cmin), Cmin, Approximately 1 ye…	Antitumor activity: Median overall survival (OS) of IK-595 as a single agent, OS, Through study completion, average of 36 months	Ikena Oncology		ALL	ADULT, OLDER_ADULT	PHASE1	150	INDUSTRY	INTERVENTIONAL	Allocation: NA|Intervention Model: SINGLE_GROUP|Masking: NONE|Primary Purpose: TREATMENT	IK595-001	2023-12-18	2027-07	2027-07	2024-02-21		2024-05-16	START Midwest, Grand Rapids, Michigan, 49546, United States|University of Pittsburgh Medical Center- Hillman Cancer Center, Pittsburgh, Pennsylvania, 15232, United States|Sarah Cannon Research Institute, Nashville, Tennessee, 37203, United States|Next Oncology- San Antonio, San Antonio, Texas, 78229, United States|Next Oncology- Virginia Cancer Specialists, Fairfax, Virginia, 22031, United States
NCT01525082	Capecitabine, Temozolomide, and Bevacizumab for Metastatic or Unresectable Pancreatic Neuroendocrine Tumors	https://clinicaltrials.gov/study/NCT01525082		COMPLETED	The purpose of this research is to evaluate the effectiveness and safety of a combination of capecitabine, temozolomide and bevacizumab in the treatment of advanced pancreatic neuroendocrine tumors.	YES	Gastrinoma|Glucagonoma|Insulinoma|Pancreatic Polypeptide Tumor|Recurrent Islet Cell Carcinoma|Recurrent Pancreatic Cancer|Somatostatinoma|Stage III Pancreatic Cancer|Stage IV Pancreatic Cancer	DRUG: Capecitabine|DRUG: Temozolomide|BIOLOGICAL: Bevacizumab	Radiographic Response (RR), Tumor response to treatment with the combination of capecitabine \& temozolomide plus bevacizumab in patients with metastatic or unresectable pancreatic neuroendocrine tumors was assessed per Response Evaluation Criteria in Solid Tumors Criteria (RECIST v1.1) for target lesions. Response is defined as: * Complete Response (CR) = Disappearance of all target lesions * Pa…	Treatment-related Toxicity, Patients will be monitored for hematologic (blood and lymphatic), gastrointestinal (stomach and gut), renal (kidney), liver (metabolic), neurological, and systemic (constitutional) toxicities (treatment-related adverse events). Toxicity events occurring during treatment will be tabulated for each indicated organ system, and listed separated for serious and non-serious …		Shaheen Shagufta	National Cancer Institute (NCI)	ALL	ADULT, OLDER_ADULT	PHASE2	20	OTHER	INTERVENTIONAL	Allocation: NA|Intervention Model: SINGLE_GROUP|Masking: NONE|Primary Purpose: TREATMENT	IRB-22412|NCI-2011-03497|SU-10282011-8571|NET0012|END0012|4593	2012-12	2018-01	2019-12-31	2012-02-02	2020-12-30	2024-02-06	Stanford University Medical Center, Stanford, California, 94305, United States	Study Protocol and Statistical Analysis Plan, https://cdn.clinicaltrials.gov/large-docs/82/NCT01525082/Prot_SAP_000.pdf
NCT00012220	Gemcitabine Alone or in Combination With Other Chemotherapy Drugs in Treating Patients With Metastatic Cancer of the Pancreas	https://clinicaltrials.gov/study/NCT00012220		COMPLETED	RATIONALE: Drugs used in chemotherapy use different ways to stop tumor cells from dividing so they stop growing or die. It is not yet known if gemcitabine is more effective when given alone or in combination with another chemotherapy drug in treating cancer of the pancreas. PURPOSE: Randomized phase II trial to compare the effectiveness of gemcitabine given alone or in combination with other chem…	NO	Pancreatic Cancer	DRUG: cisplatin|DRUG: docetaxel|DRUG: gemcitabine hydrochloride|DRUG: irinotecan hydrochloride	Overall Survival, 4 years post treatment	Time to disease progression, treatment up to 4 years post treatment|Toxicity, treatment and up to 4 years post treatment		Alliance for Clinical Trials in Oncology	National Cancer Institute (NCI)	ALL	ADULT, OLDER_ADULT	PHASE2	259	OTHER	INTERVENTIONAL	Allocation: RANDOMIZED|Intervention Model: PARALLEL|Masking: NONE|Primary Purpose: TREATMENT	CALGB-89904|U10CA031946|CALGB-89904|CDR0000068495	2001-01	2004-06	2009-04	2003-01-27		2016-07-14	Northeast Alabama Regional Medical Center, Anniston, Alabama, 36207, United States|Rebecca and John Moores UCSD Cancer Center, La Jolla, California, 92093-0658, United States|Veterans Affairs Medical Center - San Diego, San Diego, California, 92161, United States|UCSF Comprehensive Cancer Center, San Francisco, California, 94115, United States|Veterans Affairs Medical Center - San Francisco, San …
NCT03875820	Phase I Trial of Defactinib and VS-6766.	https://clinicaltrials.gov/study/NCT03875820	FRAME	ACTIVE_NOT_RECRUITING	This is a multi-centre, investigator-initiated, dose escalation, Phase I trial of the combination of the FAK inhibitor, Defactinib (VS-6063), and the dual RAF/MEK inhibitor, VS-6766 (RO5126766) in patients with advanced solid tumours. VS-6766 (RO5126766) is the same compound as CH5126766. There are two parts to this study, the dose escalation phase and the dose expansion phase. In the dose escala…	NO	NSCLC|Low Grade Serous Ovarian Cancer|Endometrioid Carcinoma|Pancreatic Cancer	DRUG: VS-6766|DRUG: Defactinib	To establish a dose for Phase II evaluation from the maximum tolerated dose of the combination of VS-6766 and Defactinib., To determine the maximum dose at which no more than 1 of 6 patients at the same dose level experience a drug related toxicity (DLT) as specified in the protocol., 12 months|Measure Adverse Events according to CTCAE v4.0., To assess the safety and toxicity profile of VS-6766 a…	To characterise the pharmacokinetic profile of VS-6766 in combination with Defactinib., Determination of the PK parameter Cmax of VS-6766 and Defactinib when dosed together., 12 months|To characterise the pharmacokinetic profile of VS-6766 in combination with Defactinib., Determination of the PK parameter terminal half-life of VS-6766 and Defactinib when dosed together., 12 months|To characterise…	To document any possible anti-tumour activity in patients., Determination of disease response by RECIST criteria version 1.1 and collection of data related to progression free survival., 24 months|To study the pharmacodynamic profile of VS-6766 alone and in combination with Defactinib in pre-treatment and post-treatment biopsies and PBMCs., Quantification of biomarkers such as p-MEK, p-ERK and p-…	Institute of Cancer Research, United Kingdom	Verastem, Inc.	ALL	ADULT, OLDER_ADULT	PHASE1	87	OTHER	INTERVENTIONAL	Allocation: NON_RANDOMIZED|Intervention Model: PARALLEL|Masking: NONE|Primary Purpose: HEALTH_SERVICES_RESEARCH	CCR4642|2017-001035-39	2017-12-12	2023-04-30	2023-10-31	2019-03-15		2023-07-10	The Christie NHS Foundation Trust, Manchester, Greater Manchester, M20 4BX, United Kingdom|The Royal Marsden NHS Foundation Trust, Sutton, Surrey, SM2 5PT, United Kingdom|The Royal Marsden NHS Foundation Trust - Gynecology Unit, London, SW3 6JJ, United Kingdom|The Newcastle Upon Tyne Hospitals NHS Foundation Trust - Freeman Hospital, Newcastle, NE7 7DN, United Kingdom|The Royal Marsden NHS Founda…
NCT00602082	Capecitabine and Streptozocin With or Without Cisplatin in Treating Patients With Unresectable or Metastatic Neuroendocrine Tumors	https://clinicaltrials.gov/study/NCT00602082		COMPLETED	RATIONALE: Drugs used in chemotherapy, such as capecitabine, streptozocin, and cisplatin, work in different ways to stop the growth of tumor cells, either by killing the cells or by stopping them from dividing. It is not yet known whether giving capecitabine together with streptozocin is more effective with or without cisplatin in treating neuroendocrine tumors. PURPOSE: This randomized phase II …	NO	Gastrointestinal Carcinoid Tumor|Islet Cell Tumor	DRUG: capecitabine|DRUG: cisplatin|DRUG: streptozocin|GENETIC: DNA analysis|GENETIC: RNA analysis|GENETIC: protein analysis|GENETIC: proteomic profiling|OTHER: laboratory biomarker analysis	Objective response rate	Overall response rate|Functional response|Toxicity|Progression-free survival|Overall survival|Molecular markers predictive of response to chemotherapy|Quality of life		Cambridge University Hospitals NHS Foundation Trust		ALL	ADULT, OLDER_ADULT	PHASE2	84	OTHER	INTERVENTIONAL	Allocation: RANDOMIZED|Intervention Model: |Masking: |Primary Purpose: TREATMENT	CRCA-CCTC-NET-01|CDR0000582315|EUDRACT-2004-005202-71|EU-207102|ISRCTN35124268	2005-08	2009-12	2009-12	2008-01-28		2013-08-07	Basildon University Hospital, Basildon, England, SS16 5NL, United Kingdom|Addenbrooke's Hospital, Cambridge, England, CB2 2QQ, United Kingdom|Cookridge Hospital, Leeds, England, LS16 6QB, United Kingdom|Leicester Royal Infirmary, Leicester, England, LE1 5WW, United Kingdom|Aintree University Hospital, Liverpool, England, L9 7AL, United Kingdom|UCL Cancer Institute, London, England, NW3 2QG, Unite…
NCT04476082	Nutrition in Gastrointestinal Tumors	https://clinicaltrials.gov/study/NCT04476082	NutriGIT	COMPLETED	Malnutrition and loss of muscle mass frequently occur in patients undergoing chemotherapy and can negatively effect therapy outcome. Especially patients with cancer of the gastrointestinal tract are often affected by malnutrition. Therefore, this study aims to examine changes in nutritional status of patients with cancer of the gastrointestinal tract during chemotherapy. Findings of this study wi…	NO	Pancreatic Cancer|Oesophageal Cancer|Colon Cancer|Liver Cancer|Rectal Cancer|Bile Duct Cancer|GIST, Malignant|Neuroendocrine Tumors|Small Intestine Cancer|Gastric Cancer	OTHER: No intervention - observational study only	Prevalence of Malnutrition According to the Global Leadership Initiative on Malnutrition criteria (GLIM criteria), Change in prevalence of malnutrition according to the GLIM criteria, 3 months after study enrollment	Prevalence of Malnutrition According to the European Society for Clinical Nutrition and Metabolism criteria (ESPEN criteria), Change in prevalence of malnutrition according to the ESPEN criteria, 3 months after study enrollment|Skeletal Muscle Mass, Changes in the skeletal muscle mass measured by Bioelectrical Impedance Analysis (BIA), 3 months after study enrollment|Fat Free Mass, Changes in the…		University Medicine Greifswald		ALL	ADULT, OLDER_ADULT		66	OTHER	OBSERVATIONAL	Observational Model: |Time Perspective: p	BB 071/20	2020-06-25	2022-12-06	2022-12-06	2020-07-17		2023-01-25	University Medicine Greifswald, Greifswald, 17475, Germany
NCT01048320	Gemcitabine and Oxaliplatin (Gem-Ox) Plus Glivec in Gemcitabine-refractory Pancreatic Cancer	https://clinicaltrials.gov/study/NCT01048320	RPGOG1	COMPLETED	The main research objective is to work out the optimal doses of the novel combination of gemcitabine, oxaliplatin and imatinib mesylate (glivec) in patients with advanced pancreatic cancer that has progressed during or after treatment with first-line gemcitabine.	NO	Advanced Pancreatic Cancer	DRUG: Gemcitabine|DRUG: Oxaliplatin|DRUG: Imatinib	The primary outcome measure for the study is to establish the Maximum Tolerated Dose of the drug regimen based on the endpoint of dose-limiting toxicity, 1 year	Progression free survival|Overall survival|Response rate for those with measurable disease|Characterise safety profile of Gemcitabine Plus Oxaliplatin in Combination with imatinib mesylate (Glivec) in Patients with Gemcitabine-Refractory Advanced Adenocarcinoma of the Pancreas		Royal Marsden NHS Foundation Trust		ALL	ADULT, OLDER_ADULT	PHASE1	36	OTHER	INTERVENTIONAL	Allocation: NON_RANDOMIZED|Intervention Model: SINGLE_GROUP|Masking: NONE|Primary Purpose: TREATMENT	CCR2731|EudraCT No: 2005-004022-99	2006-07	2010-12	2010-12	2010-01-13		2012-09-25	Royal Marsden NHS Foundation Trust, Sutton, Surrey, SM2 5PT, United Kingdom
NCT00003531	Antineoplaston Therapy in Treating Patients With Stage IV Pancreatic Cancer	https://clinicaltrials.gov/study/NCT00003531		TERMINATED	Current therapies for Stage IV Pancreatic Cancer provide very limited benefit to the patient. The anti-cancer properties of Antineoplaston therapy suggest that it may prove beneficial in the treatment of Stage IV Pancreatic Cancer. PURPOSE: This study is being performed to determine the effects (good and bad) that Antineoplaston therapy has on patients with Stage IV Pancreatic Cancer.	YES	Stage IV Pancreatic Cancer	DRUG: Antineoplaston therapy (Atengenal + Astugenal)	Number of Participants With Objective Response and Stable Disease, An objective response can be complete or partial. A complete response is complete disappearance of all tumor(s) by physical examination and radiographic studies for a minimum of 4 weeks. A partial response is \> 50% reduction in the sum of the products of the greatest perpendicular diameters of all measurable lesions compared to t…			Burzynski Research Institute		ALL	ADULT, OLDER_ADULT	PHASE2	15	OTHER	INTERVENTIONAL	Allocation: NA|Intervention Model: SINGLE_GROUP|Masking: NONE|Primary Purpose: TREATMENT	CDR0000066578|BC-PA-2	1996-04-10	2005-07-18	2005-07-18	2003-01-27	2020-12-17	2021-01-07	Burzynski Clinic, Houston, Texas, 77055-6330, United States
NCT05006131	Pancreatic Cancer Screening for At-risk Individuals	https://clinicaltrials.gov/study/NCT05006131	PancreasScan	RECRUITING	The investigators' goal is to conduct a prospective multicenter study to evaluate the yield and outcomes of screening of pancreas cancer in individuals who are at-risk for pancreatic cancer. We plan to use International Cancer of the Pancreas Screening (CAPS3) Consortium recommendations to standardize study population, screening methodology, and study outcomes.	NO	Pancreatic Cancer, Adult	OTHER: Screening for pancreatic cancer	Proportion of screening patients found to have high-risk pancreatic lesions amenable to treatment, Proportion of patients who meet CAPS 3 or updated national screening guidelines criteria who are found at screening to have high-risk pancreatic lesions amenable to treatment. These are defined as the following: Lesions with high-grade dysplasia (HGD), High-grade pancreatic intraepithelial neoplasia…	Proportion of screening patients found to have high-risk pancreatic lesions, Proportion of patients who meet CAPS screening eligibility criteria, who are found at screening to have high-risk pancreatic lesions amenable to treatment, From year 1 screening to year 8 screening (annually)|Proportion of screening patients found to have low or moderate-risk pancreatic lesions by screening, Proportion o…		Beth Israel Deaconess Medical Center	Wake Forest University Health Sciences|Washington University School of Medicine|Zucker School of Medicine at Hofstra/Northwell|University of Arkansas|Rush University Medical Center|Central Arkansas Veterans Healthcare System|W.G. Bill Hefner Medical Center	ALL	ADULT, OLDER_ADULT		500	OTHER	OBSERVATIONAL	Observational Model: |Time Perspective: p	2020P000872	2020-07-10	2027-03-10	2028-03-10	2021-08-16		2024-03-19	Beth Israel Deaconess Medical Center, Boston, Massachusetts, 02215, United States
NCT01019382	A Study of the Effect of Gemcitabine With Fish Oil in Patients With Advanced Pancreatic Cancer	https://clinicaltrials.gov/study/NCT01019382		COMPLETED	Over 7000 patients are diagnosed with pancreas cancer every year in the UK. Only 10% have it caught early enough to have surgery to cure it. The rest at best can undergo chemotherapy to extend survival, but current treatments offer at best an improvement of only a few months compared to no treatment at all. In addition only about a quarter of patients will respond to the treatment. In addition th…	NO	Pancreatic Neoplasms	DRUG: Lipidem fish oil infusion + Gemcitabine chemotherapy	Objective response rate (complete and partial response) on CT according to RECIST criteria, Every 2 months	Overall survival, measured once for each patient|Progression free survival, Measured once for each patient|Safety / tolerability of fish oil and gemcitabine, weekly|Quality of life scores, weekly|brief pain inventory scores, weekly|Pharmacokinetic analysis of blood samples, weekly (before and after treatment)		University Hospitals, Leicester	B. Braun Medical Inc.	ALL	ADULT, OLDER_ADULT	PHASE2	50	OTHER	INTERVENTIONAL	Allocation: NON_RANDOMIZED|Intervention Model: SINGLE_GROUP|Masking: NONE|Primary Purpose: TREATMENT	09/H0408/51|EudraCT number 2009-009470027|UHL trial number 10720	2009-10	2014-06	2014-06	2009-11-25		2014-12-04	University Hospitals of Leicester : Leicester Royal Infirmary, Leicester, Leicestershire, LE1 5WW, United Kingdom
NCT03848182	Analyzing Childhood Recall Antigens in Patients With Pancreatic Cancer	https://clinicaltrials.gov/study/NCT03848182		TERMINATED	The investigator is developing an immune therapy against pancreatic cancer. Immune cells, known as "T cells with tumor killing capacity", are involved in this immune therapy. In mice with pancreatic cance there is evidence that one tetanus toxoid (TT) vaccination (that patients receive from childhood) combined with Gemcitabine activates these killer T cells. (Gemcitabine improves T cell responses…	YES	Pancreatic Cancer	DRUG: Gemcitabine|BIOLOGICAL: TT vaccine booster	Change in CD4 T Cell Responses Before TT Booster, The relative difference in CD4 T cell counts before and after administration of the TT booster vaccine (Day 8) will be compared. The number of cells per microliter (cells/ÂµL) will be determined. The proportion of at least 3-fold increase will be reported along with its 95% CI. The actual magnitude of change will be examined by taking a log scale …	Change in CD8 T Cell Responses Before TT Booster, The relative difference in CD8 T cell counts before and after administration of the TT booster vaccine (Day 8) will be compared. The number of cells per microliter (cells/ÂµL) will be determined. The proportion of at least 3-fold increase will be reported along with its 95% CI. The actual magnitude of change will be examined by taking a log scale …	Change in Myeloid-derived Suppressor Cells, Day 8	Albert Einstein College of Medicine	Pancreatic Cancer Action Network	ALL	ADULT, OLDER_ADULT	PHASE2	10	OTHER	INTERVENTIONAL	Allocation: NA|Intervention Model: SINGLE_GROUP|Masking: NONE|Primary Purpose: SCREENING	2016-7197|422247	2017-07-21	2018-11-23	2019-11-11	2019-02-20	2024-04-18	2024-04-18	Albert Einstein College of Medicine, Bronx, New York, 10461, United States	Study Protocol and Statistical Analysis Plan, https://cdn.clinicaltrials.gov/large-docs/82/NCT03848182/Prot_SAP_001.pdf
NCT00661882	Pancreatic Cancer Collaborative Registry	https://clinicaltrials.gov/study/NCT00661882		COMPLETED	RATIONALE: Gathering information about patients with cancer may help doctors learn more about the disease and plan early diagnosis and treatment. PURPOSE: This clinical trial is studying computer tools for improving early diagnosis and treatment in patients with pancreatic cancer, are at risk for pancreatic cancer, or have a non-cancerous pancreatic disorder.	NO	Pancreatic Cancer	OTHER: medical chart review|OTHER: questionnaire administration|OTHER: study of socioeconomic and demographic variables|PROCEDURE: biopsy	Development of the Pancreatic Cancer Collaborative Registry (PCCR) infrastructure as a repository for socio-demographic, environmental, clinical, and family history data, Ongoing registry., Yearly			University of Nebraska	National Cancer Institute (NCI)	ALL	ADULT, OLDER_ADULT		379	OTHER	OBSERVATIONAL	Observational Model: |Time Perspective: p	0405-02-FB|5T32CA009476	2003-02	2013-09-09	2013-09-09	2008-04-21		2023-09-06	Eppley Cancer Center, University of Nebraska Medical Center, Omaha, Nebraska, 68198-6805, United States
NCT04494282	The Economic Impact of the Pancreatography in the Endoscopic Treatment of Pancreatic Pseudocysts	https://clinicaltrials.gov/study/NCT04494282		COMPLETED	Pancreatic pseudocysts (PP) present as a complication that occurs in 5-15% of acute pancreatitis and 26-40% of chronic pancreatitis (1-3). To date the endoscopic drainage with endoscopic ultrasound (EUS) has replace the surgical treatment due to the similar success and complication rate but with a lower cost and short hospital stay (4-6). Regarding recurrence, it is important to know the anatomy …	NO	Pseudocyst Pancreas|Pancreatic Duct Disorder	PROCEDURE: Endoscopic retrograde pancreatography	The impact of the pancreatography in the endoscopic treatment of pancreatic pseudocysts, Determine the impact of the timing performing an endoscopic pancreatography in relation of the drainage of pancreatic pseudocyst, 6 weeks			Instituto Nacional de Ciencias Medicas y Nutricion Salvador Zubiran		ALL	ADULT, OLDER_ADULT	NA	50	OTHER	INTERVENTIONAL	Allocation: RANDOMIZED|Intervention Model: PARALLEL|Masking: SINGLE (PARTICIPANT)|Primary Purpose: DIAGNOSTIC	INCMNSZ	2015-08	2020-05	2020-05	2020-07-31		2024-03-06
NCT05841420	Gemcitabine Versus Reduced-dose Combination Chemotherapy in Fragile Patients With Non-resectable Pancreatic Cancer	https://clinicaltrials.gov/study/NCT05841420		RECRUITING	The aim of the study is to compare the efficacy and toxicity of full-dose Gemcitabine and reduced-dose combination chemotherapy in patients with non-resectable pancreatic cancer, who are unfit for full-dose combination chemotherapy. The patients will be equally randomized to arm A or arm B: Arm A: Full-dose single agent treatment with Gemcitabine 1000 mg/m2 weekly on days 1, 8,and 15 every 4 week…	NO	Pancreas Cancer|Non-Resectable Pancreas Carcinoma	DRUG: Gemcitabine|DRUG: Nab paclitaxel	PFS (Progression Free Survival), PFS is defined in the ITT population as the date of the randomization to the date of disease progression or date of death, whichever comes first. The date of PD is the date of scan, if progression is found on a CT scan, or date of visit at which clinical progression is found. PD at CT is defined according to RECIST version 1.1., 1 year from end of study accrual.	OS (Overall Survival), OS is defined in the ITT population as the date of randomization to date of death of all causes., 1 year from end of study accrual.|RR (Response rate), In patients with measurable disease at baseline, RECIST version 1.1 will be used for evaluation of complete response (CR), partial response (PR), stable disease (SD) or PD. ORR will be calculated as the percentage of patient…		Morten Ladekarl	Aarhus University Hospital|Odense University Hospital|Herlev and Gentofte Hospital|GÃ¸dstrup Hospital|Vejle Hospital	ALL	ADULT, OLDER_ADULT	PHASE2	98	OTHER	INTERVENTIONAL	Allocation: RANDOMIZED|Intervention Model: PARALLEL|Masking: NONE|Primary Purpose: TREATMENT	DPCG-01	2023-06-12	2025-06	2025-06	2023-05-03		2023-07-27	Department of Oncology, Aalborg University Hospital, Aalborg, 9000, Denmark
NCT00359320	A Randomized Trial of Two Surgical Techniques for Pancreaticojejunostomy in Patients Undergoing Pancreaticoduodenectomy	https://clinicaltrials.gov/study/NCT00359320		TERMINATED	The purpose of this trial is to determine whether a mucosa-to-mucosa technique of pancreaticojejunostomy will improve the pancreatic fistula rate.	NO	Pancreatic Neoplasms|Biliary Tract Neoplasms|Pancreatitis, Chronic|Duodenal Neoplasms	PROCEDURE: pancreaticojejunostomy	The primary endpoint will be the pancreatic fistula rate., 1 year	Length of hospitalization, 1 year|Percutaneous intervention rates, 1 year|Reoperation rates, 1 year|Morbidity, 1 year|Death, 1 year		Thomas Jefferson University		ALL	ADULT, OLDER_ADULT	NA	54	OTHER	INTERVENTIONAL	Allocation: NA|Intervention Model: SINGLE_GROUP|Masking: NONE|Primary Purpose: TREATMENT	06U.198	2006-05-25	2008-07-12	2008-07-12	2006-08-02		2018-06-13	Thomas Jefferson University Hospital, Philadelphia, Pennsylvania, 19107, United States
NCT00826982	Minimally Invasive Detection of Lymphatic Micrometastases in Pancreatic Cancer	https://clinicaltrials.gov/study/NCT00826982	Sonoma	COMPLETED	The major goal of this project is to reduce unnecessary pancreatic resections, namely resection in those patients with non-regional lymph node metastatses that cannot be cured with surgical resection. By combined minimally invasive methods for non-surgical biopsy and highly sensitive molecular assays for cancer cells, we believe we can increase the ability to detect distant lymph node metastases …	NO	Pancreatic Cancer		To determine the if molecular biomarkers increase the sensitivity by at least 5% for detection of malignant lymph nodes in patients with pancreatic ductal adenocarcinoma as compared to EUS-FNA cytology of lymph nodes alone., End of study	To determine the degree of RNA overexpression of pancreas cancer specific biomarkers in the pre-operative fine needle aspirate of lymph nodes and tumors of patients with pancreatic cancer using a set of pancreas cancer specific biomarkers, End of study		Mayo Clinic		ALL	ADULT, OLDER_ADULT		90	OTHER	OBSERVATIONAL	Observational Model: |Time Perspective: p	07-006640|MCR SPORE (CA102701-05DJ)|ACG (FNDT-1)	2008-01	2011-08		2009-01-22		2022-04-11	Mayo Clinic, Jacksonville, Florida, 32224, United States
NCT03621982	Study of ADCT-301 in Patients With Selected Advanced Solid Tumors	https://clinicaltrials.gov/study/NCT03621982		TERMINATED	This study evaluates ADCT-301 in patients with Selected Advanced Solid Tumors. Patients will participate in a Treatment Period with 3-week cycles and a Follow-up Period every 12 weeks for up to 1 year after treatment discontinuation.	YES	Head and Neck Cancer Squamous Cell Carcinoma|Non-small Cell Lung Cancer|Gastric Cancer|Esophageal Cancer|Pancreas Cancer|Bladder Cancer|Renal Cell Carcinoma|Melanoma|Triple-negative Breast Cancer|Ovarian Cancer|Colo-rectal Cancer|Fallopian Tube Cancer	DRUG: ADCT-301|BIOLOGICAL: Pembrolizumab	Number of Participants Who Experienced Treatment-emergent Adverse Events (TEAEs), An adverse event (AE) is defined as any untoward medical occurrence in a participant or clinical investigation participant administered a pharmaceutical product, which does not necessarily have to have a causal relationship with this treatment. A TEAE is defined as an AE that occurs or worsens in the period extendin…	Overall Response Rate (ORR) According to the Response Evaluation Criteria In Solid Tumors (RECIST) v1.1., The ORR was defined as the percentage of participants with a best overall response (BOR) of complete response (CR) or partial response (PR). The overall response category was derived based on response assessment performed on or before the start of subsequent anti-cancer therapy., Up to 3 year…		ADC Therapeutics S.A.		ALL	ADULT, OLDER_ADULT	PHASE1	78	INDUSTRY	INTERVENTIONAL	Allocation: NON_RANDOMIZED|Intervention Model: SEQUENTIAL|Masking: NONE|Primary Purpose: TREATMENT	ADCT-301-103|2019-003132-23	2018-11-09	2022-12-14	2022-12-14	2018-08-09	2024-06-13	2024-06-13	Stanford Cancer Center, Palo Alto, California, 94304, United States|Smilow Cancer Hospital Phase 1 Unit, New Haven, Connecticut, 06511, United States|Oregon Health and Science University, Portland, Oregon, 97239, United States|The Sarah Cannon Research Institute, Nashville, Tennessee, 37203, United States|The START Center for Cancer Care, San Antonio, Texas, 78229, United States|Institut Jules Bo…	Study Protocol, https://cdn.clinicaltrials.gov/large-docs/82/NCT03621982/Prot_000.pdf|Statistical Analysis Plan, https://cdn.clinicaltrials.gov/large-docs/82/NCT03621982/SAP_001.pdf
NCT00331682	Docetaxel and Flavopiridol in Treating Patients With Refractory Metastatic Pancreatic Cancer	https://clinicaltrials.gov/study/NCT00331682		COMPLETED	Drugs used in chemotherapy, such as docetaxel and flavopiridol, work in different ways to stop the growth of tumor cells, either by killing the cells or by stopping them from dividing. Giving more than one drug (combination chemotherapy) may kill more tumor cells. Flavopiridol may also help docetaxel work better by making tumor cells more sensitive to the drug. This phase II trial is studying how…	YES	Adenocarcinoma of the Pancreas|Recurrent Pancreatic Cancer|Stage IV Pancreatic Cancer	DRUG: alvocidib|DRUG: docetaxel	Objective Response Rate as Measured by RECIST Criteria, Objective response rate as measured by RECIST criteria, Up to 2 years	Time to Progression, Will be computed using Kaplan-Meier methods., Between the start of treatment until the criteria for progression are met, assessed up to 2 years|Overall Survival, Will be computed using Kaplan-Meier methods., Between the start of treatment until patient death, assessed up to 2 years		National Cancer Institute (NCI)		ALL	ADULT, OLDER_ADULT	PHASE2	10	NIH	INTERVENTIONAL	Allocation: NA|Intervention Model: SINGLE_GROUP|Masking: NONE|Primary Purpose: TREATMENT	NCI-2012-01471|05-136|MSKCC-05136|NCI-6366|CDR0000472413|R01CA067819	2006-03	2008-05	2008-05	2006-05-31	2014-01-10	2014-05-28	Memorial Sloan-Kettering Cancer Center, New York, New York, 10065, United States
NCT03536182	Trial of Carbon Ion Versus Photon Radiotherapy for Locally Advanced, Unresectable Pancreatic Cancer	https://clinicaltrials.gov/study/NCT03536182	CIPHER	WITHDRAWN	To determine if carbon ion radiotherapy improves overall survival versus photon therapy in patients with locally advanced, unresectable pancreatic cancer	NO	Locally Advanced Pancreatic Adenocarcinoma	RADIATION: Carbon Ion Radiation Therapy (CIRT)|RADIATION: Intensity Modulated Radiation Therapy (IMRT)	Over all Survival, To compare the efficacy of carbon ion-based chemoradiotherapy with x-ray-based chemoradiotherapy for the treatment of locally advanced pancreatic adenocarcinoma by comparison of overall survival following treatment., 2 Years	Progression-free survival, To compare progression-free survival between x-ray-based and carbon-ion-based chemoradiotherapy treatment courses for locally advanced pancreatic adenocarcinoma, 2 Years|Patterns-of-failure, To compare patterns-of-failure between x-ray-based and carbon-ion-based chemoradiotherapy treatment courses for locally advanced pancreatic adenocarcinoma, 2 years|Quality-of-life C…		University of Texas Southwestern Medical Center		ALL	ADULT, OLDER_ADULT	PHASE3	0	OTHER	INTERVENTIONAL	Allocation: RANDOMIZED|Intervention Model: PARALLEL|Masking: NONE|Primary Purpose: TREATMENT	STU 022016-002	2019-05-29	2021-07-01	2023-07-01	2018-05-24		2021-05-26	University of Texas Southwestern Medical Center, Dallas, Texas, 75390, United States|National Institute of Radiological Sciences,4-9-1, Anagawa, Inage-ku,, Chiba, 263-8555, Japan
NCT04799431	Neoantigen-Targeted Vaccine Combined With Anti-PD-1 Antibody for Patients With Stage IV MMR-p Colon and Pancreatic Ductal Cancer	https://clinicaltrials.gov/study/NCT04799431		WITHDRAWN	Phase 1 study evaluating feasibility, safety, and immune response to a personalized neoantigen vaccine combined with retifanlimab for MMR-p mCRC and mPDAC patients with measurable disease following first-line FOLFIRINOX/FOLFOXIRI (FFX).	NO	Pancreatic Cancer Metastatic|Colorectal Cancer Metastatic	DRUG: Neoantigen Vaccine with Poly-ICLC adjuvant|DRUG: Retifanlimab	Percentage of patients who receive at least one dose of personalized neoantigen vaccine, Percentage of patients that receive at least one dose of personalized neoantigen vaccine in the maintenance setting among the total number of patients who achieved disease response (eligible for vaccine generation)., 9 months|Number of participants experiencing study drug-related toxicities, Number of partici…	Objective Response Rate (ORR) per RECIST 1.1, ORR is defined as the number of patients who are administered at least 1 dose of personalized neoantigen vaccine achieving a complete response (CR) or partial response (PR) based on the Response Evaluation Criteria in Solid Tumors (RECIST 1.1) at any time during the study. CR = disappearance of all target lesions, PR is =\>30% decrease in sum of diame…		Sidney Kimmel Comprehensive Cancer Center at Johns Hopkins	Incyte Corporation|National Cancer Institute (NCI)	ALL	ADULT, OLDER_ADULT	PHASE1	0	OTHER	INTERVENTIONAL	Allocation: NA|Intervention Model: SINGLE_GROUP|Masking: NONE|Primary Purpose: TREATMENT	J2114|IRB00270405|5P50CA062924	2023-05-03	2023-05-03	2023-05-03	2021-03-16		2023-05-09
NCT02782182	Perioperative FOLFIRINOX for Patients With Resectable Pancreatic Adenocarcinoma: A Pilot Study	https://clinicaltrials.gov/study/NCT02782182		TERMINATED	The purpose of this study is to see whether it is possible to give 8 doses of a combination of chemotherapy called FOLFIRINOX before surgery in subjects whose pancreas cancer can be removed with surgery.	NO	Pancreatic Ductal Adenocarcinoma (PDAC)	DRUG: FOLFIRINOX (oxaliplatin, leucovorin, irinotecan)	Percentage of patients able to complete 4 months of preoperative chemotherapy and undergo a resection, Measured by percentage of successes/failures, 4 months	The extent of preoperative chemotherapy, surgery, and adjuvant chemotherapy., Reported as a yes/no for each element of therapy., 6 months|Presence of adverse events, Presence of grade 3 and 4 toxicities measured according to NCI CTCAE version 4.0., 6 months|Intraoperative and post-op complications, Any unexpected events as determined by surgical oncologist, Within 6 weeks post surgery|R0/R1 resec…		University of Chicago		ALL	ADULT, OLDER_ADULT	PHASE1	1	OTHER	INTERVENTIONAL	Allocation: NA|Intervention Model: SINGLE_GROUP|Masking: NONE|Primary Purpose: TREATMENT	IRB15-1630	2016-06-28	2018-03-29	2018-03-29	2016-05-25		2019-03-19	University of Chicago Comprehensive Cancer Center, Chicago, Illinois, 60637, United States
NCT05669482	Study of Avutometinib (VS-6766) +Defactinib With Gemcitabine and Nab-paclitaxel in Patients With Pancreatic Cancer	https://clinicaltrials.gov/study/NCT05669482	RAMP205	RECRUITING	This study will assess the safety and efficacy of avutometinib (VS-6766) and defactinib in combination with gemcitabine and nab-paclitaxel in patients with Pancreatic Ductal Adenocarcinoma (PDAC) who have been previously untreated.	NO	KRAS Activating Mutation|Metastatic Cancer|Pancreas Cancer|Neoplasms Pancreatic|Malignant Neoplasm of Pancreas	DRUG: avutometinib (VS-6766) and defactinib in combination with gemcitabine and nab-paclitaxel	Part A: To determine RP2D for avutometinib (VS-6766) and defactinib in combination gemcitabine and nab-paclitaxel, Assessment of Dose-limiting toxicities (DLTs), 28 days|To determine the efficacy of the RP2D identified in Part A, Confirmed overall response rate (ORR) (partial response \[PR\] + complete response \[CR\] defined according to Response Evaluation Criteria in Solid Tumors version 1.1 \…	Duration of Response (DOR), Time of first response to PD as assessed per RECIST 1.1, 24 months|Disease Control Rate (DCR), CR + PR + SD as assessed per RECIST 1.1, 24 months|Progression Free Survival (PFS), From the time of first dose of study intervention to PD as assessed per RECIST 1.1 or death from any cause, 24 months|Overall Survival (OS), From the time of first dose of study intervention t…		Verastem, Inc.		ALL	ADULT, OLDER_ADULT	PHASE1|PHASE2	40	INDUSTRY	INTERVENTIONAL	Allocation: NON_RANDOMIZED|Intervention Model: SEQUENTIAL|Masking: NONE|Primary Purpose: TREATMENT	VS-6766-205	2023-03-22	2025-05-31	2025-12-31	2022-12-30		2024-05-22	UCSF Helen Diller Family Comprehensive Cancer Center, San Francisco, California, 94158, United States|University of Chicago, Chicago, Illinois, 60637, United States|Dana Farber Cancer Institute, Boston, Massachusetts, 02115, United States|Washington University School of Medicine, Saint Louis, Missouri, 63110, United States|Laura & Isaac Perlmutter Cancer Center at NYU Langone Health, New York, Ne…
NCT01155882	Registry Study - Whipple at the Splenic Artery	https://clinicaltrials.gov/study/NCT01155882	WATSA	COMPLETED	The purpose of this study is to determine how effective Whipple at the Splenic Artery (WATSA).	NO	Pancreas Cancer	PROCEDURE: Whipple at the Splenic Artery (WATSA)	Effectivity of the Whipple at the Splenic Artery, To determine how effective Whipple at the Splenic Artery (WATSA) is at resecting tumors with negative microscopic margins (R0) at the resection line on the pancreas and at the tangential posterior, uncinate, and venous margins., By CT scan at 8 weeks post surgery|To determine range of morbidity and mortality, To determine if Whipple at the splenic…	Survival/recurrence at 2 years, To determine the survival/recurrence rates at 2 years., 2 years|Effect of occlusion of the splenic vein at the confluence., To determine the effect of occlusion of the splenic vein at the confluence., By CT scan at 8 weeks		Washington University School of Medicine		ALL	ADULT, OLDER_ADULT		13	OTHER	OBSERVATIONAL	Observational Model: |Time Perspective: p	10-0767 / 201105335	2010-09-20	2019-01-16	2019-01-16	2010-07-02		2019-01-22	Washington University School of Medicine, Saint Louis, Missouri, 63110, United States
NCT03281382	Phase 1 Trial of Interleukin 12 Gene Therapy for Metastatic Pancreatic Cancer	https://clinicaltrials.gov/study/NCT03281382		COMPLETED	This phase 1 trial will investigate the toxicity of combining interleukin 12 gene therapy with standard chemotherapy in metastatic pancreatic cancer.	NO	Metastatic Pancreatic Cancer	BIOLOGICAL: Ad5-yCD/mutTKSR39rep-hIL12	Toxicity of the gene therapy, grade 1 - 5 CTCAE adverse events, 21 days	>= grade 3 adverse events, grade 3 - 5 CTCAE adverse events, 21 days|PET imaging, HSV-1 TK gene expression via \[18F\]-FHBG administration and PET imaging, 14 days		Henry Ford Health System		ALL	ADULT, OLDER_ADULT	PHASE1	12	OTHER	INTERVENTIONAL	Allocation: NA|Intervention Model: SINGLE_GROUP|Masking: NONE|Primary Purpose: TREATMENT	11260	2017-07-01	2019-05-28	2019-05-28	2017-09-13		2022-03-02	Henry Ford Hospital, Detroit, Michigan, 48202, United States
NCT00526331	Evaluation of Arterial Pressure Based Cardiac Output for Goal-Directed Perioperative Therapy	https://clinicaltrials.gov/study/NCT00526331		COMPLETED	The purpose of this study is to determine whether the early identification and more precise intervention of operating room (OR) patient fluid administration optimization using arterial pressure-based cardiac output (APCO) yields comparable patient outcome as fluid administration optimization using a global standard care method.	YES	Esophageal Diseases|Gastrointestinal Diseases|Disorder of the Genitourinary System|Gynecologic Diseases|Kidney Diseases|Liver Diseases|Pancreatic Diseases|Prostate Cancer|Spinal Disease	DEVICE: Vigileo Monitor|DEVICE: FloTrac Sensor	Length of Hospital Stay (LOS) by Participant, Length of hospital stay of arterial pressure-based cardiac output (APCO) monitor participants versus the participants using the global standard care guided by esophageal Doppler, measured in days., From baseline (first day of hospital stay) to release from hospital (anticipate 5 days minimally)			M.D. Anderson Cancer Center	Edwards Lifesciences	ALL	ADULT, OLDER_ADULT	PHASE4	49	OTHER	INTERVENTIONAL	Allocation: RANDOMIZED|Intervention Model: PARALLEL|Masking: SINGLE (PARTICIPANT)|Primary Purpose: TREATMENT	2007-0231	2007-08	2008-09	2008-09	2007-09-10	2012-01-16	2012-01-16	U.T.M.D. Anderson Cancer Center, Houston, Texas, 77030, United States
NCT00352131	Maytansinoid DM4-Conjugated Humanized Monoclonal Antibody huC242 in Treating Patients With Solid Tumors	https://clinicaltrials.gov/study/NCT00352131		COMPLETED	RATIONALE: Monoclonal antibodies, such as maytansinoid DM4-conjugated humanized monoclonal antibody huC242, can block tumor growth in different ways. Some block the ability of tumor cells to grow and spread. Others find tumor cells and help kill them or carry tumor-killing substances to them. PURPOSE: This phase I trial is studying the side effects and best dose of maytansinoid DM4-conjugated hum…	NO	Non-colorectal Cancer|Pancreatic Cancer	DRUG: HuC242-DM4	Dose-limiting toxicity, for the duration of the trial|Maximum tolerated dose, for the duration of the trial	Toxicity, for the duration of the trial|Pharmacokinetics, for the duration of the trial|Antitumor activity, for the duration of the trial		ImmunoGen, Inc.		ALL	ADULT, OLDER_ADULT	PHASE1	50	INDUSTRY	INTERVENTIONAL	Allocation: NON_RANDOMIZED|Intervention Model: SINGLE_GROUP|Masking: NONE|Primary Purpose: TREATMENT	CDR0000491224|IMMUNO-101|IMMUNO-045-5011-228|UTHSC-IDD-0504	2005-02	2009-12	2009-12	2006-07-14		2010-03-17	South Texas Accelerated Research Therapeutics, San Antonio, Texas, 78229, United States|UT Health Science Center, San Antonio, Texas, 78245-3217, United States
NCT00310882	Involvement of Endogenous Digitalis-like Compounds in Breast Cancer	https://clinicaltrials.gov/study/NCT00310882		WITHDRAWN	The endogenous digitalis-like compounds (DLC)are steroid hormones synthesized and released from the adrenal gland.They are integrated in the feed-back system of the Hypothalami-Pituitary-Adrenal gland axis.One of their remarkable function is to induce apoptosis in malignant cells. Recently, accumulating data point to the possibility of using synthetic DLC as new anti-cancer drugs. Less is known a…	NO	Breast Neoplasms|Fibrocystic Disease of Breast|Mammaplasty					Hadassah Medical Organization		FEMALE	ADULT, OLDER_ADULT		250	OTHER	OBSERVATIONAL	Observational Model: |Time Perspective: p	297-31.3-06-HMO-CTIL	2006-05		2008-05	2006-04-05		2011-04-08	Hadassah Hebrew University Medical Centers, Jerusalem, Israel
NCT00059982	Perifosine in Treating Patients With Locally Advanced, Unresectable, or Metastatic Pancreatic Cancer	https://clinicaltrials.gov/study/NCT00059982		COMPLETED	RATIONALE: Perifosine may stop the growth of tumor cells by blocking the enzymes necessary for tumor cell growth. PURPOSE: Phase II trial to study the effectiveness of perifosine in treating patients who have locally advanced, unresectable, or metastatic pancreatic cancer.	NO	Pancreatic Cancer	DRUG: perifosine				Eastern Cooperative Oncology Group	National Cancer Institute (NCI)	ALL	ADULT, OLDER_ADULT	PHASE2		NETWORK	INTERVENTIONAL	Allocation: |Intervention Model: |Masking: NONE|Primary Purpose: TREATMENT	CDR0000298994|ECOG-E1202	2003-07		2005-08	2003-05-07		2013-06-24	CCOP - Carle Cancer Center, Urbana, Illinois, 61801, United States|CCOP - Northern Indiana CR Consortium, South Bend, Indiana, 46601, United States|CCOP - Iowa Oncology Research Association, Des Moines, Iowa, 50309-1016, United States|Tufts - New England Medical Center, Boston, Massachusetts, 02111, United States|CCOP - Duluth, Duluth, Minnesota, 55805, United States|Mayo Clinic Cancer Center, Ro…
NCT04423731	Neoadjuvant Chemotherapy in Borderline Resectable and Locally Advanced Pancreatic Cancer	https://clinicaltrials.gov/study/NCT04423731		ACTIVE_NOT_RECRUITING	This is a Norwegian prospective observational study that evaluates the resectability rate in patients with borderline resectable and locally advanced pancreatic cancer who received neoadjuvant chemotherapy in a population based cohort. Eligible patients are treated with neoadjuvant chemotherapy possibly followed by surgical exploration and resection. All Norwegian centres performing pancreatic su…	NO	Locally Advanced Pancreatic Adenocarcinoma|Chemotherapy Effect|Borderline Resectable Pancreatic Adenocarcinoma|Pancreatectomy	DRUG: Folfirinox	Rate of resectability in both groups (borderline and locally advanced pancreatic cancer), Patients who undergo surgical resection will be documented, 5 years	Overall survival from time of inclusion (intention to treat), Overall survival rate at 5 years using Kaplan-Meier survival analysis|Number of participants with treatment-related adverse events as assessed by CTCAE v4.0, 1 year after inclusion|Overall survival following resection, Overall survival rate at 5 years using Kaplan-Meier survival analysis|Overall survival after 1, 2, 3 and 5 years, 1, 2…		Oslo University Hospital	Haukeland University Hospital|St. Olavs Hospital|University Hospital of North Norway|Helse Stavanger HF	ALL	ADULT, OLDER_ADULT		251	OTHER	OBSERVATIONAL	Observational Model: |Time Perspective: p	2017/1382/REK nord	2018-01-01	2022-10-31	2025-12-31	2020-06-09		2022-09-27	Oslo University Hospital, Oslo, 0268, Norway
NCT04949282	Spanish Series of Patients Treated With the Radionuclide Lutetium177	https://clinicaltrials.gov/study/NCT04949282	SEPTRALU	RECRUITING	This study aims to pool the clinical experience of Spanish centers treating patients with 177Lu-DOTATATE to evaluate the efficacy, tolerance, and safety of the drug in routine clinical practice and to learn about the profiles of patients and tumors treated and the results in each type of patient and tumor.	NO	Neuroendocrine Tumors|Intestinal Neoplasms|Pancreatic Neoplasms|Stomach Neoplasms|Neuroectodermal Tumors|Neoplasms, Germ Cell and Embryonal|Neoplasms by Histologic Type|Neoplasms|Neoplasms, Nerve Tissue|Gastrointestinal Neoplasms|Digestive System Neoplasms|Neoplasms by Site|Endocrine Gland Neoplasms|Digestive System Diseases|Gastrointestinal Disease|Intestinal Diseases|Pancreatic Disease|Endocrin…	DRUG: Lutetium [177Lu] oxodotreotide/dotatate|DEVICE: Lutetium [177Lu] oxodotreotide/dotatate	Progression Free Survival (PFS), Defined as the time, in months, from LutatheraÂ® treatment initiation to the date of first objective tumour progression, determined according to Response Evaluation Criteria in Solid Tumours (RECIST) Criteria, Version 1.1, or death due to any cause, whichever comes first., Up to 12 months|Overall survival (OS), Defined as the time, in months, from LutatheraÂ® trea…	Characteristics of the population ., Description of the main characteristics of the population studied, treatments received (before and after lutetium) and evolution., Up to 12 months|Adverse Events (AEs), Toxicity will be collected according to grades (NCT-CTCAE) and consequences., Up to 12 months|Prognostic factors, Correlation of possible prognostic factors with clinical effectiveness outcomes…		Sociedad EspaÃ±ola de Medicina Nuclear e Imagen Molecular		ALL	ADULT, OLDER_ADULT		5000	OTHER	OBSERVATIONAL	Observational Model: |Time Perspective: p	SEM-LUT-2020-01	2021-05-10	2034-12-31	2035-12-31	2021-07-02		2022-12-23	Hospital ClÃ­nico Universitario de Santiago, Santiago De Compostela, A CoruÃ±a, 15706, Spain|Hospital Universitario Virgen de las Nieves, Granada, Andalucia, 18014, Spain|Hospital Universitario Central de Asturias, Oviedo, Asturias, 33011, Spain|Hospital Universitari de Bellvitge, Hospitalet de Llobregat, Barcelona, 08907, Spain|Hospital Unviersitari Son Espases, Palma De Mallorca, Islas Baleares…
NCT06381882	The Role of the Human Microbiome in Patients After Pancreatic Resection.	https://clinicaltrials.gov/study/NCT06381882	MiPac	NOT_YET_RECRUITING	The goal of this observational study is to classify patients that undergo pancreatic resection for presumed pancreatic or periampullary malignancy into high and low risk groups for postoperative complications based on longitudinal saliva, rectal/faecal, tumor, blood and/or bile microbiome profiles. To identify the dynamics of the microbiome, as well as the possibly related short-term and long-ter…	NO	Pancreas Cancer|Pancreas Neoplasm|Pancreas Adenocarcinoma|Periampullary Cancer|Periampullary Carcinoma|Microbial Colonization	PROCEDURE: Pancreatic resection	Risk stratification postoperative complications, The primary objective of this study is to classify patients that undergo pancreatic resection into high and low risk groups for postoperative complications, based on saliva, blood, tumor, bile and/or rectal/faecal microbiome profiles., - (Before start chemotherapy), peroperative, preoperative, postoperative day 1/3, +/- 2 weeks post-discharge	Long time oncological outcomes - site of recurrence, Secondary objectives include, but are not limited to, finding associations between microbiome profiles and long term oncological outcomes (e.g. site of recurrence)., - (Before start chemotherapy), peroperative, preoperative, postoperative day 1/3, +/- 2 weeks post-discharge|Long time oncological outcomes - disease free survival, Secondary objec…		St. Antonius Hospital		ALL	ADULT, OLDER_ADULT		200	OTHER	OBSERVATIONAL	Observational Model: |Time Perspective: p	MiPac	2024-05-01	2026-05-01	2026-11-01	2024-04-24		2024-04-24
NCT03012282	CT Perfusion Images in Assessing Treatment Response in Patients With Pancreatic Cancer	https://clinicaltrials.gov/study/NCT03012282		TERMINATED	This pilot clinical trial studies how well computed tomography (CT) perfusion images work in assessing treatment response in patients with pancreatic cancer. Analyzing specific measurements on the CT perfusion images may help doctors better determine how a tumor responds to chemotherapy and/or radiation therapy and may help guide treatment for patients with pancreatic cancer.	NO	Pancreatic Ductal Adenocarcinoma	DIAGNOSTIC_TEST: Computed Tomography Perfusion Imaging	Correlation between pre-treatment computed tomography (CT) tumor perfusion parameters and percentage of patients who achieve curative (R0) surgical resection after neoadjuvant chemotherapy, Assessed using logistic regression. Receiver operating characteristic (ROC) curve analysis will be used to examine the sensitivity and specificity of different thresholds for each parameter., Up to 4 years|Cor…			University of Washington		ALL	ADULT, OLDER_ADULT	NA	70	OTHER	INTERVENTIONAL	Allocation: NA|Intervention Model: SINGLE_GROUP|Masking: NONE|Primary Purpose: OTHER	9625|NCI-2016-01780|9625|RG3017007	2017-06-22	2022-06-01	2022-06-01	2017-01-06		2022-07-06	Fred Hutch/University of Washington Cancer Consortium, Seattle, Washington, 98109, United States
NCT02648282	Study With CY, Pembrolizumab, GVAX Pancreas Vaccine, and SBRT in Patients With Locally Advanced Pancreatic Cancer	https://clinicaltrials.gov/study/NCT02648282		COMPLETED	This study will be looking at whether combining cyclophosphamide, pembrolizumab (an antibody that blocks negative signals to T cells), GVAX (pancreatic cancer vaccine), and SBRT (focused radiation) is effective (anti-tumor activity) and safe in patients with locally advanced pancreatic cancer.	YES	Pancreatic Cancer	DRUG: Cyclophosphamide|DRUG: GVAX Pancreatic Cancer Vaccine|DRUG: Pembrolizumab|RADIATION: SBRT	Distant Metastasis Free Survival (DMFS), DMFS is defined as the duration of time from start of treatment to identification of distant metastases on imaging or death, whichever occurs first. Estimation based on the Kaplan-Meier curve., 62 months	Number of Participants Experiencing a Grade 3 or Above Treatment Related Toxicities, When calculating the incidence of AEs, each AE (as defined by NCI CTCAE v4.03) will be counted only once for a given subject., 41 months		Sidney Kimmel Comprehensive Cancer Center at Johns Hopkins	Merck Sharp & Dohme LLC	ALL	ADULT, OLDER_ADULT	PHASE2	58	OTHER	INTERVENTIONAL	Allocation: NA|Intervention Model: SINGLE_GROUP|Masking: NONE|Primary Purpose: TREATMENT	J15237|IRB00083132	2016-07-18	2022-06-01	2022-06-01	2016-01-07	2023-02-28	2023-02-28	The Sidney Kimmel Comprehensive Cancer at Johns Hopkins, Baltimore, Maryland, 21231, United States	Study Protocol and Statistical Analysis Plan, https://cdn.clinicaltrials.gov/large-docs/82/NCT02648282/Prot_SAP_000.pdf
NCT01475331	The CHARM Trial: Chemotherapy for Ablation and Resolution of Mucinous Pancreatic Cysts	https://clinicaltrials.gov/study/NCT01475331		COMPLETED	The purpose of this study is to evaluate the efficacy of a chemotherapeutic cocktail with or without prior ethanol lavage for ablation of premalignant pancreatic cysts using endoscopic ultrasound-guided fine needle injection (EUS-FNI) for agent delivery.	YES	Mucinous Pancreatic Cysts	DRUG: Ethanol|DRUG: Normal Saline|DRUG: Chemotherapy	Number of Participants With the Changing in Cyst Volume, The primary outcome of interest will be change in cyst size, as measured on initial, 6, and 12 month CT/MRI, or as determined necessary to evaluate cyst resolution. Cyst size was calculated by measuring x and y diameters and calculating cyst volume using the formula:4/3xpxr3 where r is the average of the cyst radius as measured on the initi…			Milton S. Hershey Medical Center		ALL	ADULT, OLDER_ADULT	PHASE2	46	OTHER	INTERVENTIONAL	Allocation: RANDOMIZED|Intervention Model: PARALLEL|Masking: DOUBLE (PARTICIPANT, INVESTIGATOR)|Primary Purpose: TREATMENT	IRB 33751	2011-11	2017-01	2017-01	2011-11-21	2018-03-20	2018-03-20	Penn State Milton S. Hershey Medical Center, Hershey, Pennsylvania, 17033, United States
NCT01333631	Valproic Acid With Chemoradiotherapy for Pancreatic Cancer	https://clinicaltrials.gov/study/NCT01333631		UNKNOWN	This is non-randomized phase 2 study to evaluate toxicity and efficacy of valproic acid (VA) with concurrent chemoradiotherapy (CCRT) containing weekly gemcitabine in patients with unresectable locally advanced pancreatic cancer (ULAPC). All patients will be planned for three-dimensional conformal radiotherapy (3-DCRT). A total dose of 54 Gy will be delivered using 2 Gy daily fractions given over…	NO	Pancreatic Cancer	DRUG: Valproic acid	Number of the patients with side effects, 2 years	Number of the patients survived, 2 years		Soroka University Medical Center		ALL	ADULT, OLDER_ADULT	PHASE2	20	OTHER	INTERVENTIONAL	Allocation: NON_RANDOMIZED|Intervention Model: SINGLE_GROUP|Masking: NONE|Primary Purpose: TREATMENT	SOR513511CTIL	2011-06	2013-06	2015-07	2011-04-12		2011-04-12
NCT05558982	BXCL701 and Pembrolizumab in Patients With Metastatic Pancreatic Ductal Adenocarcinoma	https://clinicaltrials.gov/study/NCT05558982	EXPEL PANC	RECRUITING	Single-arm, open label study to determine the 18 week progression-free survival rate of the combination of BXCL701 and pembrolizumab in patients with pancreatic ductal adenocarcinoma in the second-line metastatic setting.	NO	Metastatic Pancreatic Ductal Adenocarcinoma	DRUG: BXCL701|DRUG: Pembrolizumab	Progression-free survival at 18 weeks, 18 weeks	Incidence of Adverse events, Adverse events as per CTCAE v. 5.0, From start of intervention until 30 days following discontinuation of intervention|Objective response rate, Objective response by iRECIST v. 1.1, Through study completion, on average 18 weeks|Median Duration of response (DOR), 24 months|Median Progression-free survival (PFS), 24 months|Median Overall survival (OS), 24 months|Change …		Georgetown University	BioXcel Therapeutics Inc|Merck Sharp & Dohme LLC	ALL	ADULT, OLDER_ADULT	PHASE2	43	OTHER	INTERVENTIONAL	Allocation: NA|Intervention Model: SINGLE_GROUP|Masking: NONE|Primary Purpose: TREATMENT	STUDY00005453	2023-08-16	2026-11	2027-11	2022-09-29		2023-08-21	Georgetown Lombardi Comprehensive Cancer Center, Washington, District of Columbia, 20007, United States
NCT04529265	Methylene Blue and Postoperative Neurocognitive Disorders	https://clinicaltrials.gov/study/NCT04529265		COMPLETED	Postoperative Neurocognitive Disorders are the most common neurological complications after major surgery, which are associated with higher increased mortality and morbidity in elderly patients undergoing major surgery. Until now highly effective intervention has not been established yet. Recent preclinical studies suggest mithochiondrial dysfunction may be linked to pathogensis of (postoperative…	NO	Postoperative Delirium|Postoperative Cognitive Dysfunction	DRUG: Methylene Blue|DRUG: Placebo	Incidence of postoperative delirium(POD), the effectiveness of MB in reducing the incidence of POD compared with placebo in patients undergoing pancreatic tumor surgery., Participants will be followed for the duration of hospital stay, an expected average of 7 days.	Incidence of postoperative cognitive dysfunction (POCD), the effectiveness of MB in reducing the incidence of POCD compared with placebo in patients undergoing pancreatic tumor surgery., Up to the 7th day after surgery|Safety Assessments: incidence of perioperative adverse events, the incidence of perioperative adverse events to reflect safety of MB administration, the whole perioperative period|…		Fudan University		ALL	ADULT, OLDER_ADULT	NA	314	OTHER	INTERVENTIONAL	Allocation: RANDOMIZED|Intervention Model: PARALLEL|Masking: SINGLE (OUTCOMES_ASSESSOR)|Primary Purpose: PREVENTION	2008222-Exps	2021-05-01	2023-04-30	2023-10-30	2020-08-27		2024-02-13	Shanghai Cancer Center, Fudan University, Shanghai, China
NCT01489865	ABT-888 With Modified FOLFOX6 in Patients With Metastatic Pancreatic Cancer	https://clinicaltrials.gov/study/NCT01489865		UNKNOWN	People are being asked to participate in this study who have metastatic pancreatic cancer (cancer that has spread to other parts of the body). The purpose of this study is to test the efficacy (effectiveness) of a new combination of drugs, ABT-888 and mFOLFOX-6 (modified 5-Fluorouracil and Oxaliplatin) for patients with metastatic pancreatic cancer. ABT-888 inhibits an enzyme called "PARP" which …	NO	Metastatic Pancreatic Cancer	DRUG: ABT-888 and mFOLFOX-6	Dose limiting toxicities, Adverse events will be graded according to NCICTAE version 4, 28 days	Objective Response, Complete response + Partial response, 6 months		Georgetown University	Abbott	ALL	ADULT, OLDER_ADULT	PHASE1|PHASE2	64	OTHER	INTERVENTIONAL	Allocation: NA|Intervention Model: SINGLE_GROUP|Masking: NONE|Primary Purpose: TREATMENT	LCCC 2009-608	2011-02	2020-12	2020-12	2011-12-12		2020-03-03	Georgetown Lombardi Comprehensive Cancer Center, Washington, District of Columbia, 20007, United States
NCT00987766	Gemcitabine Hydrochloride, Oxaliplatin, and Erlotinib Hydrochloride in Treating Patients With Advanced Biliary Tract Cancer, Pancreatic Cancer, Duodenal Cancer, or Ampullary Cancer	https://clinicaltrials.gov/study/NCT00987766		COMPLETED	RATIONALE: Drugs used in chemotherapy, such as gemcitabine hydrochloride and oxaliplatin, work in different ways to stop the growth of tumor cells, either by killing the cells or by stopping them from dividing. Erlotinib hydrochloride may stop the growth of tumor cells by blocking some of the enzymes needed for cell growth. Giving gemcitabine hydrochloride and oxaliplatin together with erlotinib …	NO	Extrahepatic Bile Duct Cancer|Gallbladder Cancer|Liver Cancer|Pancreatic Cancer|Periampullary Adenocarcinoma|Small Intestine Cancer	DRUG: erlotinib hydrochloride|DRUG: gemcitabine hydrochloride|DRUG: oxaliplatin|OTHER: laboratory biomarker analysis	Maximum tolerated dose and recommended phase II dose of erlotinib hydrochloride in combination with gemcitabine hydrochloride and oxaliplatin, 28 days	Antitumor activity, 30 days after completing treatment.|E-cadherin, vimentin, fibronectin, amphiregulin, and Kras status in the tumors and their relationship to response, 30 days after completing treatment.		Vanderbilt-Ingram Cancer Center	National Cancer Institute (NCI)	ALL	ADULT, OLDER_ADULT	PHASE1	28	OTHER	INTERVENTIONAL	Allocation: NA|Intervention Model: SINGLE_GROUP|Masking: NONE|Primary Purpose: TREATMENT	VICC GI 0906|P30CA068485	2009-11	2013-07	2016-10	2009-10-01		2017-07-02	Vanderbilt-Ingram Cancer Center, Nashville, Tennessee, 37232-6838, United States
NCT02510066	Efficacy and Mechanisms of Acupuncture for Patients With Advanced Pancreatic Cancer Pain	https://clinicaltrials.gov/study/NCT02510066		UNKNOWN	This study compares the effect of acupuncture and placebo acupuncture on advanced pancreatic cancer pain and then investigates its potential mechanism of peripheral blood.	NO	Pancreatic Cancer|Pain	DEVICE: Acupuncture|DEVICE: Placebo acupuncture	Pain scores, assessed with numeric rating scale (NRS), 1 week	Karnofsky performance status (KPS) score, 1 week|Blood levels of Î²-endorphin, 1 week|Blood levels of nerve growth factor, 1 week		Shanghai Cancer Hospital, China		ALL	ADULT, OLDER_ADULT	PHASE3	62	OTHER	INTERVENTIONAL	Allocation: RANDOMIZED|Intervention Model: PARALLEL|Masking: SINGLE (PARTICIPANT)|Primary Purpose: TREATMENT	12401905600	2015-07	2017-06	2017-06	2015-07-28		2015-07-28	Shanghai Cancer Hospital, Shanghai, Shanghai, 200032, China
NCT00664482	A Single-Patient Study Using AGS 006	https://clinicaltrials.gov/study/NCT00664482		COMPLETED	Argos Therapeutics, Inc., (Argos) proposes to study AGS-006 in a subject with newly diagnosed resectable pancreatic cancer. The AGS 006 immunotherapeutic may potentially offer a desired additional option to conventional treatments for pancreatic carcinoma.	NO	Pancreatic Cancer	BIOLOGICAL: AGS-006	Treatment-emergent changes in vital signs (blood pressure, heart rate, respiratory rate, and body temperature) from baseline values obtained prior to each investigative treatment|Incidence of treatment-emergent adverse events graded according to the Common Terminology Criteria for Adverse Events|Treatment-emergent adenopathy, tenderness, or inflammation (inguinal and axillary) assessed before and…	Assessment of progression-free survival (PFS) estimated from the date of subject registration - Standard Response Evaluation Criteria in Solid Tumors (RECIST) definitions of progressive disease (PD) will contribute to estimating the interval for PFS.|T cell response to RNA-electroporated DCs will be assessed by flow cytometry using blood cells collected according to protocol time and events|Posit…		Argos Therapeutics		MALE	ADULT, OLDER_ADULT	NA	1	INDUSTRY	INTERVENTIONAL	Allocation: NON_RANDOMIZED|Intervention Model: SINGLE_GROUP|Masking: NONE|Primary Purpose: TREATMENT	AGS-006-001	2007-05	2011-10	2011-10	2008-04-23		2013-01-29	Rockefeller University, New York, New York, 10021, United States
NCT05746182	Genetic Predisposition Testing Program for Pancreatic Neuroendocrine Neoplasms	https://clinicaltrials.gov/study/NCT05746182	PanNEN	RECRUITING	This is a prospective observational multi-center pilot study of germline testing for participants receiving care at University of California participating locations with a new or existing diagnosis of Pancreatic Neuroendocrine Neoplasms (PanNEN). This protocol is an extension of existing Genetic Testing Station efforts at University of California, San Francisco (UCSF)	NO	Pancreatic Neuroendocrine Neoplasm	DIAGNOSTIC_TEST: Hereditary Cancer Panel	Rate of overall pathogenic germline mutations, The overall percentage of participants with pathogenic, or likely pathogenic germline mutations will be reported with 95% confidence intervals, Up to 2 years	Rates of different types of pathogenic mutations, The percentage of participants with each identified type of pathogenic, or likely pathogenic, will be reported with 95% confidence intervals, Up to 2 years|Rates of different types of variants of uncertain significance (VUS), The percentage of participants with identified variants of uncertain significance will be reported with 95% confidence inte…		University of California, San Francisco	University of California Pancreatic Cancer Consortium (UCPCC)	ALL	ADULT, OLDER_ADULT		300	OTHER	OBSERVATIONAL	Observational Model: |Time Perspective: p	224513|NCI-2023-01566	2023-04-07	2025-12-31	2025-12-31	2023-02-27		2024-05-08	University of California, Los Angeles, Los Angeles, California, 90095, United States|Univeristy of California, San Diego, San Diego, California, 92093, United States|University of California, San Francisco, San Francisco, California, 94143, United States
NCT05802420	The Value of Molecular Residual Disease Monitoring Based on ctDNA in Advanced or Metastatic Pancreatic Cancer	https://clinicaltrials.gov/study/NCT05802420	MAP-01	RECRUITING	The goal of this clinical trial is to explore the value of molecular residual disease (MRD) monitoring based on ctDNA in advanced or metastatic pancreatic cancer. The main questions it aims to answer are: * prognostic value of baseline MRD; * the role of MRD dynamic changes after treatment in guiding treatment. Peripheral blood derived from participants will be obtained for MRD test before first-…	NO	Pancreatic Cancer|Advanced Cancer|Metastatic Cancer	DRUG: Later-line therapy	Progression-free survival, The date of first-line chemotherpay initiation to tumor progression or death due to any cause in the absence of progression., Baseline until death from any cause (up to approximately 24 months)	Overall survival, The date of first-line chemotherpay initiation to death due to any cause., Baseline until death from any cause (up to approximately 24 months)	The prognostic value of MRD, The prognostic value of baseline MRD and dynamic MRD changes, Baseline until death from any cause (up to approximately 24 months)|The prognostic role of targeted therapy selected based on MRD, The prognostic role of targeted therapy selected based on MRD, Baseline until death from any cause (up to approximately 24 months)	Peking Union Medical College Hospital		ALL	ADULT, OLDER_ADULT	NA	100	OTHER	INTERVENTIONAL	Allocation: RANDOMIZED|Intervention Model: PARALLEL|Masking: NONE|Primary Purpose: TREATMENT	K3378-01	2023-02-01	2025-02-01	2025-02-01	2023-04-06		2023-04-12	Peking Union Medical College Hospital, Beijing, Beijing, 100730, China
NCT04306874	Whipple Protein Study	https://clinicaltrials.gov/study/NCT04306874	WPS	COMPLETED	Study investigators aim to assess the effect of providing high-protein nutritional supplementation before and after surgery	NO	Pancreatic Cancer|Malnutrition	DIETARY_SUPPLEMENT: Ensure Max Protein	Complications, All complications within 30 days of surgery, 30 days	Overall Survival, Overall survival time since surgery, 6 months|Prealbumin level, Serum prealbumin level (normal 15-36 mg/dL). Lower levels indicate acute malnutrition., 30 days		Thomas Jefferson University		ALL	ADULT, OLDER_ADULT	NA	22	OTHER	INTERVENTIONAL	Allocation: RANDOMIZED|Intervention Model: PARALLEL|Masking: NONE|Primary Purpose: SUPPORTIVE_CARE	19D.669	2019-08-20	2022-05-10	2022-11-15	2020-03-13		2023-03-03	Thomas Jefferson University, Philadelphia, Pennsylvania, 19107, United States
NCT05244174	Impact of Pancreatic Endoscopic Drainage on Exocrine Pancreatic Function in Unresectable Pancreatic Cancer	https://clinicaltrials.gov/study/NCT05244174	DEPARA	RECRUITING	Background: exocrine pancreatic insufficiency (IPE), frequent in patients with pancreatic cancer, plays a major role in malnutrition and cachexia with a significant impact on survival, quality of life and tumor progression. IPE due to obstruction of the main pancreatic duct and atrophy of pancreatic parenchyma proximal to the tumor could be corrected by insertion of a pancreatic stent for improvi…	NO	Pancreatic Neoplasm Malignant Head Primary|Pancreatic Exocrine Insufficiency	DEVICE: Pancreatic stent	Level of Fecal elastase-1, Evaluation of the efficacy of the endoscopic insertion of biliopancreatic stent compared to biliary stent in the improvement of pancreatic secretion measured by FE-1 test in patients with unresectable pancreatic cancer, 1 month after ERCP	Quality of life (QoL), Quality of life and differences between both groups. It will be assessed using the European Organization for Research and Treatment of Cancer (EORTC) QLQ-PAN26 scale. Minimun of the scale 25 points, maximum 100. Higher puntuations are related to worse outcome., At 3 and 6 months after ERCP|Nutritional status, Nutritional status in each treatment group using the Patient-Gene…		Hospital Clinico Universitario de Santiago		ALL	ADULT, OLDER_ADULT	NA	82	OTHER	INTERVENTIONAL	Allocation: RANDOMIZED|Intervention Model: PARALLEL|Masking: TRIPLE (PARTICIPANT, INVESTIGATOR, OUTCOMES_ASSESSOR)|Primary Purpose: TREATMENT	2021-006397-22	2022-01-25	2023-11-01	2024-05-01	2022-02-17		2023-03-02	Daniel de la Iglesia, Santiago de Compostela, A CoruÃ±a, 15705, Spain
NCT00079365	Fluorouracil, External-Beam Radiation Therapy, and Gemcitabine With or Without Brachytherapy Using Phosphorus P32 in Treating Patients With Locally or Regionally Advanced Unresectable Adenocarcinoma of the Pancreas	https://clinicaltrials.gov/study/NCT00079365		UNKNOWN	RATIONALE: Drugs used in chemotherapy, such as fluorouracil and gemcitabine, work in different ways to stop tumor cells from dividing so they stop growing or die. Radiation therapy uses high-energy x-rays to damage tumor cells. Fluorouracil may make the tumor cells more sensitive to radiation therapy. Brachytherapy uses radioactive material, such as phosphorus P32, placed directly into or near a …	NO	Pancreatic Cancer	DRUG: fluorouracil|DRUG: gemcitabine hydrochloride|RADIATION: brachytherapy|RADIATION: phosphorus P32|RADIATION: radiation therapy				University of South Florida		ALL	ADULT, OLDER_ADULT	NA		OTHER	INTERVENTIONAL	Allocation: RANDOMIZED|Intervention Model: |Masking: |Primary Purpose: TREATMENT	CDR0000355400|USFPG-6034	2001-05			2004-03-10		2013-12-04	USF Physician's Group, Tampa, Florida, 33606, United States
NCT05613465	Adjuvant Chemotherapy Plus Codonopsis Pilosula Nnannf /Placebo	https://clinicaltrials.gov/study/NCT05613465		RECRUITING	Pancreatic carcinoma patients got benefit from adjuvant therapy after radical surgery. Gemcitabine combined with albumin-paclitaxel was recommended as the first-line regimen for adjuvant chemotherapy by NCCN guidelines. The most common non-hematological adverse events associated with gemcitabine combined with albumin-paclitaxel treatment were fatigue (54%), followed by alopecia (50%), and grade 3…	NO	Pancreatic Carcinoma|Adjuvant Chemotherapy|Cancer-related Fatigue	DRUG: Codonopsis|DRUG: Placebo	Cancer-related fatigue, The revised Piper fatigue scale (PFSâƒR) was used for accessing Cancer-related fatigue, 9 weeks	Immunologic function, Number of T cell subgroupsã€B cells and NK cells count in plasma were measured every three weeks, 9 weeks		Zhejiang Provincial People's Hospital		ALL	ADULT, OLDER_ADULT	NA	100	OTHER	INTERVENTIONAL	Allocation: RANDOMIZED|Intervention Model: PARALLEL|Masking: DOUBLE (PARTICIPANT, INVESTIGATOR)|Primary Purpose: TREATMENT	ZJPPHGIP-RCT202210	2022-10-25	2024-10-30	2024-12-30	2022-11-14		2022-11-14	Zhejiang Provincial People'S Hospital, Hangzhou, Other (Non U.s.), 314000, China
NCT03190265	Study of CRS-207, Nivolumab, and Ipilimumab With or Without GVAX Pancreas Vaccine (With Cy) in Patients With Pancreatic Cancer	https://clinicaltrials.gov/study/NCT03190265		COMPLETED	The purpose of this study is to study the safety and clinical activity of nivolumab and ipilimumab in combination with either sequential administration of CY/GVAX pancreas vaccine followed by CRS-207 (Arm A) or with administration of CRS-207 alone (Arm B) in patients with pancreatic cancer.	YES	Pancreatic Cancer	DRUG: Cyclophosphamide|DRUG: Nivolumab|DRUG: Ipilimumab|DRUG: GVAX Pancreas Vaccine|DRUG: CRS-207|DRUG: CRS-207	Objective Response Rate (ORR) Using Response Evaluation Criteria for Solid Tumors (RECIST 1.1), Objective Response Rate (ORR) is defined as the number of patients achieving a complete response (CR) or partial response (PR) based on RECIST 1.1 criteria. CR = disappearance of all target lesions, PR is =\>30% decrease in sum of diameters of target lesions. Participants who discontinue due to toxicit…	Number of Participants Experiencing Grade 3 or Above Study Drug-related Adverse Events (AEs), When calculating the incidence of AEs, each AE (as defined by NCI CTCAE v4.03) will be counted only once for a given subject. Laboratory abnormalities that were asymptomatic and not clinically significant were excluded., 21 months		Sidney Kimmel Comprehensive Cancer Center at Johns Hopkins	Aduro Biotech, Inc.|Bristol-Myers Squibb|National Cancer Institute (NCI)	ALL	ADULT, OLDER_ADULT	PHASE2	61	OTHER	INTERVENTIONAL	Allocation: RANDOMIZED|Intervention Model: PARALLEL|Masking: NONE|Primary Purpose: TREATMENT	J1790|IRB00137389|5P01CA247886-02	2017-12-14	2022-08-03	2023-08-23	2017-06-16	2023-07-10	2023-09-11	Johns Hopkins SKCCC, Baltimore, Maryland, 21231, United States	Study Protocol and Statistical Analysis Plan, https://cdn.clinicaltrials.gov/large-docs/65/NCT03190265/Prot_SAP_000.pdf
NCT03882866	Iodine-125 Seed Implantation Therapy for Locally Advanced Pancreatic Cancer	https://clinicaltrials.gov/study/NCT03882866		UNKNOWN	This study evaluates the application of 3D-printed template for iodine-125 seed implantation therapy in patients with locally advanced pancreatic cancer. Half of participants will receive 3D-printed coplanar template, while the other half will receive 3D-printed non-coplanar template.	NO	Pancreatic Cancer	PROCEDURE: 3D-printed non-coplanar template|PROCEDURE: 3D-printed coplanar template	Objective Response Rate (ORR), ORR is defined as the proportion of the subjects in the analysis population who have a complete response (CR) or partial response (PR). Responses are based on assessments per RECIST 1.1., 24 months	Overall Survival (OS), OS is defined as the time from randomization to death due to any cause, or censored at date last known alive., 24 months|Incidence of treatment-emergent toxicities of two treatment regimens in patients, The toxicity criteria of the Radiation Therapy Oncology Group (RTOG) were applied to assess the acute and late adverse effects of irradiation., 24 months|Quality of life of …		Ruijin Hospital	Hebei General Hospital|Zhongda Hospital|Anhui Provincial Hospital|The Second Hospital of Shandong University|Sun Yat-sen University|Chinese PLA General Hospital|Huadong Hospital|Tengzhou Central People's Hospital	ALL	ADULT, OLDER_ADULT	NA	220	OTHER	INTERVENTIONAL	Allocation: RANDOMIZED|Intervention Model: PARALLEL|Masking: NONE|Primary Purpose: TREATMENT	2018clinicethicreview215	2019-03-28	2021-06-30	2021-09-30	2019-03-20		2020-02-06	Anhui Provincial Hospital, Hefei, Anhui, China|Chinese PLA General Hospital, Beijing, Beijing, China|Sun Yat-sen University Cancer Center, Guangzhou, Guangdong, China|Hebei General Hospital, Shijiazhuang, Hebei, China|Zhongda Hospital, Nanjing, Jiangsu, China|The Second Hospital of Shandong University, Jinan, Shandong, China|Teng Zhou Central People's Hospital, Zaozhuang, Shandong, China|Huadong …
NCT05565066	A Real-world Comparison of FNB and FNA in IHC-required Lesions.	https://clinicaltrials.gov/study/NCT05565066		COMPLETED	Endoscopic ultrasound (EUS)-guided fine needles with side fenestrations are used to collect aspirates for cytology analysis and biopsy samples for histologic analysis. The investigators conducted a large, multicenter study to compare the accuracy of diagnosis via specimens collected with fine-needle biopsy (FNB) versus fine-needle aspiration (FNA) for patients with lesions requiring immunohistoch…	NO	Neuroendocrine Tumors|Autoimmune Pancreatitis|Gastrointestinal Stromal Tumors	DEVICE: FNB group|DEVICE: FNA group	Diagnostic yields of EUS-FNA with EUS-FNB for solid masses, Overall dignostic yields of all solid lesions, From admission until the date of pathological diagnosis obtained or follow-up up to 24 months|Diagnostic yields of EUS-FNA with EUS-FNB for solid masses, dignostic yields of AIP, From admission until the date of pathological diagnosis obtained or follow-up up to 24 months|Diagnostic yields o…	Quality of histologic specimen, Specimen adequacy - whether adequate for IHC staining, From admission until specimen evaluted by two independent pathologists, assessed up to 4 weeks|Quality of histologic specimen, Specimen adequacy - tissue intergrity, From admission until specimen evaluted by two independent pathologists, assessed up to 4 weeks		Huazhong University of Science and Technology	Peking Union Medical College	ALL	ADULT, OLDER_ADULT		439	OTHER	OBSERVATIONAL	Observational Model: |Time Perspective: p	FNB-2022tj	2014-12-01	2022-09-30	2022-10-31	2022-10-04		2022-12-01	Tongji Hospital, Tongji Medical College, HUST, Wuhan, Hubei, 430030, China
NCT06199466	A Trial of YL-13027 in Combination With Gemcitabine and Nab-paclitaxel in Patients With Refractory Metastatic Pancreatic Cancer	https://clinicaltrials.gov/study/NCT06199466		RECRUITING	To learn if the study drug, YL-13027, is safe to give in combination with gemcitabine and nab-paclitaxel to participants with pancreatic cancer.	NO	Metastatic Pancreatic Cancer	DRUG: Gemcitabine|DRUG: Nab-paclitaxel|DRUG: YL-13027	Maximum Tolerated Dose (MTD) and RP2D of YL-13027 in combination with gemcitabine and nab-paclitaxel., Through study completion; an average of 1 year|Overall Response Rate (ORR) of YL-13027 in combination with gemcitabine and nab-paclitaxel, As assessed by the Response Evaluation Criteria in Solid Tumors (RECIST) v1.1., Through study completion; an average of 1 year			M.D. Anderson Cancer Center	280Bio Inc	ALL	ADULT, OLDER_ADULT	PHASE1	64	OTHER	INTERVENTIONAL	Allocation: NON_RANDOMIZED|Intervention Model: SINGLE_GROUP|Masking: NONE|Primary Purpose: TREATMENT	2023-0696|NCI-2023-11125	2024-01-22	2027-01-30	2027-01-30	2024-01-10		2024-01-26	MD Anderson Cancer Center, Houston, Texas, 77030, United States
NCT05156866	First in Human Study of TORL-2-307-ADC in Participants With Advanced Cancer	https://clinicaltrials.gov/study/NCT05156866		RECRUITING	This first-in-human study will evaluate the safety, tolerability, pharmacokinetics, and antitumor activity of TORL-2-307-ADC in patients with advanced cancer	NO	Advanced Solid Tumor|Gastric Cancer|Pancreas Cancer|Gastroesophageal Junction Adenocarcinoma	DRUG: TORL-2-307-ADC	Incidence and severity of adverse events and serious adverse events, Incidence and severity of adverse events, serious adverse events, according to NCI-CTCAE Version 5.0, up to 2 years|Maximum Tolerated Dose (MTD), Highest administered dose with \< 33% participants experiencing dose limiting toxicity (DLT) in the first 6 DLT evaluable participants, 28 Days|Recommended Phase 2 Dose (RP2D), Based o…	Objective Response Rate (ORR), Percentage of participants with best response of complete response (CR) or partial response (PR) according to RECIST 1.1, up to 2 years|Duration of Response (DOR), Time from CR or PR to objective disease progression or death to any cause, up to 2 years|Progression Free Survival (PFS), PFS is defined as the time from the start of the treatment until objective disease…		TORL Biotherapeutics, LLC	Translational Research in Oncology	ALL	ADULT, OLDER_ADULT	PHASE1	70	INDUSTRY	INTERVENTIONAL	Allocation: NON_RANDOMIZED|Intervention Model: SEQUENTIAL|Masking: NONE|Primary Purpose: TREATMENT	TORL2307ADC-001	2022-02-02	2025-01-15	2026-01-15	2021-12-14		2023-12-12	Providence St. Jude Medical Center, Fullerton, California, 92835, United States|UCLA - JCCC Clinical Research Unit, Los Angeles, California, 90095, United States|Torrance Memorial Medical, Torrance, California, 90505, United States|Fort Wayne Medical Oncology and Hematology, Fort Wayne, Indiana, 46804, United States|Seoul National University Hospital, Seoul, 03080, Korea, Republic of|Severance Ho…
NCT01648465	Study of Everolimus Treatment in Newly-diagnosed Patients With Advanced Gastrointestinal Neuroendocrine Tumors	https://clinicaltrials.gov/study/NCT01648465		TERMINATED	The purpose of this study is to explore the efficacy and safety of everolimus administered as a first-line treatment in newly-diagnosed patients with advanced or inoperable Gastrointestinal (GI) or pancreatic neuroendocrine tumors.	NO	Gastrointestinal Tumors|Pancreatic Tumors|Gastrointestinal Neuroendocrine Tumors|Pancreatic Neuroendocrine Tumors	DRUG: Everolimus	15 month PFS (Progression-Free Survival) rate, To determine the rate of PFS patients at 15 months of treatment., 15 months	Progression-Free Survival (PFS), Defined as the time from the date of enrollment to the date of 1st radiologically documented disease progression or disease related death,assessed up to 36 months.|Overall Survival (OS), Defined as the time from the date of enrollment to the date of death from any cause,assessed up to 36 months.|Evaluation of best response to treatment and the time to best respons…		Hellenic Cooperative Oncology Group	Novartis	ALL	ADULT, OLDER_ADULT	PHASE2	25	OTHER	INTERVENTIONAL	Allocation: NA|Intervention Model: SINGLE_GROUP|Masking: NONE|Primary Purpose: TREATMENT	HE 67/12|2011-006160-48	2012-08-06	2017-01	2019-08-06	2012-07-24		2019-09-03	2nd Dept of Internal Medicine, Agios Savvas Cancer Hospital, Athens, 11522, Greece|Dept of Medical Oncology, 251 General Airforce Hospital, Athens, 11525, Greece|2nd Dept of Internal Medicine, General Hospital of Athens "Hippokratio", Athens, 11527, Greece|2nd Dept of Internal Medicine, Propaedeutic, University Hospital "Attikon", Athens, 12462, Greece|4th Dept of Internal Medicine, University Ho…
NCT05635266	Tissue Repository Providing Annotated Biospecimens for Approved Investigator-directed Biomedical Research Initiatives	https://clinicaltrials.gov/study/NCT05635266		RECRUITING	To collect, preserve, and/or distribute annotated biospecimens and associated medical data to institutionally approved, investigator-directed biomedical research to discover and develop new treatments, diagnostics, and preventative methods for specific and complex conditions.	NO	Age-Related Macular Degeneration|Allergies|Alpha-Gal Syndrome|Alzheimer Disease|Amyloidosis|Ankylosing Spondylitis|Arthritis|Alopecia Areata|Asthma|Atopic Dermatitis|Autism|Autoimmune Hepatitis|Behcet's Disease|Beta-Thalassemia|Cancer|Celiac Disease|Kidney Diseases|COPD|Crohn Disease|Cystic Fibrosis|Diabetes|Dravet Syndrome|DMD|Fibromyalgia|Graves Disease|Thyroid Diseases|Hepatitis|Hidradenitis S…	DIAGNOSTIC_TEST: Specimen sample	Biospecimen & Clinical Data Collection, To collect enough biospecimens and associated clinical data to allow researchers to come to statistically relevant scientific results, 10 years			Sanguine Biosciences		ALL	ADULT, OLDER_ADULT		20000	INDUSTRY	OBSERVATIONAL	Observational Model: |Time Perspective: p	SAN-BB-02	2021-10-26	2025-10	2025-10	2022-12-02		2024-05-07	Sanguine Biosciences, Waltham, Massachusetts, 02451, United States	Study Protocol, https://cdn.clinicaltrials.gov/large-docs/66/NCT05635266/Prot_000.pdf
NCT05470166	Lidocaine Infusion With ERAS Protocol for Pancreatic Cancer Surgery: Effect on Pain and Patient Immunity.	https://clinicaltrials.gov/study/NCT05470166	ERAS	UNKNOWN	The whole world now is directed to implement strategies that enhance the patient's quality of life and prevent tumor relapse. Enhanced recovery after pancreatic surgery (ERAPS) program was found to improve the quality of life as it is an evidence-based protocol designed to standardize and optimize perioperative medical care in order to reduce surgical trauma, perioperative physiological stress, o…	NO	ERAS|Lidocaine	DRUG: Lidocaine IV|OTHER: saline IV	Post-operative nociceptive pain assessment., post operative pain assessment using visual analogue scale (VAS), The VAS consists of a 10cm line, with two end points representing 0 ('no pain') and 10 ('pain as bad as it could possibly be., 24 hours postoperative	Effect on immune response, Natural killer cell isolation will be done preoperatively and 5 days postoperative, pre-operative and 5 days postoperative|Effect on i tumor recurrence, cytotoxic lymphocytes assay will be measured preoperatively and 5 days postoperative, pre-operative and 5 days postoperative|Total intra-operative fluid requirements., Total intraoperative fluid requirements in liters a…		Alexandria University	University of Alexandria	ALL	ADULT, OLDER_ADULT	NA	30	OTHER	INTERVENTIONAL	Allocation: RANDOMIZED|Intervention Model: PARALLEL|Masking: SINGLE (OUTCOMES_ASSESSOR)|Primary Purpose: HEALTH_SERVICES_RESEARCH	lidocaine ERAS whipple	2022-04-20	2023-05-20	2023-07-01	2022-07-22		2022-07-22	Alexandria university, Alexandria, Egypt
NCT00882765	Genistein in Treating Patients With Pancreatic Cancer That Can Be Removed by Surgery	https://clinicaltrials.gov/study/NCT00882765		WITHDRAWN	RATIONALE: Genistein may stop the growth of tumor cells by blocking some of the enzymes needed for cell growth and by blocking blood flow to the tumor. Giving genistein before surgery may be an effective treatment for pancreatic cancer. PURPOSE: This randomized phase II trial is studying genistein to see how well it works in treating patients with pancreatic cancer that can be removed by surgery.	NO	Pancreatic Cancer	DIETARY_SUPPLEMENT: genistein	Changes in microvessel density of tumor specimen after 2 weeks of treatment with genistein, 2 weeks	To evaluate the impact of genistein on the angiogenic factors VEGF, CXCL1, CXCL5, and CXCL8, 3 weeks		Jonsson Comprehensive Cancer Center		ALL	ADULT, OLDER_ADULT	PHASE2	0	OTHER	INTERVENTIONAL	Allocation: RANDOMIZED|Intervention Model: PARALLEL|Masking: NONE|Primary Purpose: SUPPORTIVE_CARE	CDR0000639616|UCLA-0808100|NCI-2010-00242	2009-05	2011-01		2009-04-16		2020-07-31	UCLA, Los Angeles, California, 90095, United States
NCT04596865	Recurrence After Whipple's (RAW) Study	https://clinicaltrials.gov/study/NCT04596865		COMPLETED	Pancreatic head malignancies are aggressive cancers that are often inoperable when they are diagnosed. In the \~20% of patients who are diagnosed when the disease is still operable, surgery is the only treatment that can provide a chance of cure. Unfortunately, up to 75% of patients undergoing surgery will have the cancer come back (recur). One of the reasons for this is the challenge of removing…	NO	Pancreatic Cancer|Ampullary Cancer|Bile Duct Cancer|Cholangiocarcinoma, Extrahepatic|Cholangiocarcinoma Resectable|Cholangiocarcinoma of the Extrahepatic Bile Duct|Pancreatic Ductal Adenocarcinoma|Pancreatic Ductal Carcinoma|Surgery|Survivorship|Recurrent Cancer|Cancer Recurrent|Cancer Recurrence|Local Recurrence of Malignant Tumor of Pancreas	PROCEDURE: Pancreaticoduodenectomy	Patterns of disease recurrence, Local, locoregional, distant, Five years after date of surgery	Determine if/how morbidity, mortality, disease free survival (DFS) and overall survival (OS) following pancreaticoduodenectomy for pancreatic head malignancy correlate with the following factors:, * The use of pre-operative endoscopic or percutaneous biliary stenting. * Pre-operative systemic comorbidities. * Pre-operative diagnosis of diabetes. * Pre-operative radiological UICC Tumour Node Metas…		University Hospital Plymouth NHS Trust	University of Plymouth	ALL	CHILD, ADULT, OLDER_ADULT		1484	OTHER	OBSERVATIONAL	Observational Model: |Time Perspective: p	20/GAS/413	2020-10-12	2022-03-31	2023-06-30	2020-10-22		2023-11-18	Monash Medical Centre, Clayton, Victoria, 3168, Australia|Medical University Innsbruck, Anichstr. 35 A, Innsbruck, 6020, Austria|Azienda Ospedaliero - Universitaria Di Sassari, Sassari, Sardinia, 07100, Italy|Azienda Ospedaliero - Universitaria Policlinico Umberto I, Rome, 00161, Italy|Salvador ZubirÃ¡n National Institute of Health Sciences and Nutrition, Tlalpan, Mexico City, 14080, Mexico|Shauk…
NCT04716166	Incentive Spirometry and Upper Abdominal Laparoscopic Surgery	https://clinicaltrials.gov/study/NCT04716166		COMPLETED	To compare the effects of volume-oriented versus flow-oriented incentive spirometry on pulmonary function tests and functional capacity in patients of upper abdominal laparoscopic surgery. Previous studies were designed to target only spirometer without focusing on its different types and their effects. This study covers the research gap and therefore is designed to observe effects of different t…	NO	Cholecystitis|Perforated Duodenal Ulcer|Diaphragmatic Hernia|Benign Pancreas Tumor|Malignant Pancreatic Neoplasm|Splenic Infarction|Splenomegaly|Choledocholithiasis|Hiatal Hernia	OTHER: Volume-oriented incentive spirometry|OTHER: Flow-oriented incentive spirometry	Functional Capacity, The six-minute walk test (6MWT) is a submaximal exercise test for evaluating physical functional capacity. Six meter walk distance ranges from 400 to 700 meter in normal individuals, 2 days|Total Lung Capacity, Changes from the baseline will be measured on daily basis. Pulmonary function test will be measured by using a digital spirometer. Spirometry assesses the integrated m…			Riphah International University		ALL	ADULT, OLDER_ADULT	NA	60	OTHER	INTERVENTIONAL	Allocation: RANDOMIZED|Intervention Model: PARALLEL|Masking: NONE|Primary Purpose: TREATMENT	Muhammad Shakir Khan	2020-10-01	2021-05-30	2021-05-30	2021-01-20		2021-10-20	Railway General hospital, Rawalpindi, Punjab, 46000, Pakistan
NCT00885066	Gemcitabine, Capecitabine, and Erlotinib in Treating Patients With Advanced Pancreatic Cancer	https://clinicaltrials.gov/study/NCT00885066		COMPLETED	RATIONALE: Drugs used in chemotherapy, such as gemcitabine and capecitabine, work in different ways to stop the growth of tumor cells, either by killing the cells or by stopping them from dividing. Erlotinib may stop the growth of tumor cells by blocking some of the enzymes needed for cell growth. PURPOSE: This phase I trial is studying the side effects and best dose of gemcitabine given together…	NO	Pancreatic Cancer	DRUG: capecitabine|DRUG: erlotinib hydrochloride|DRUG: gemcitabine hydrochloride	Clinical or laboratory toxicities as assessed by CTC, 1 year			Centre Antoine Lacassagne		ALL	ADULT, OLDER_ADULT	PHASE1	30	OTHER	INTERVENTIONAL	Allocation: NON_RANDOMIZED|Intervention Model: SINGLE_GROUP|Masking: NONE|Primary Purpose: TREATMENT	CDR0000633338|CALACASS-CAPERGEM|ROCHE-CALACASS-CAPERGEM|INCA-RECF0622|EUDRACT-2007-005072-14	2008-05	2009-09	2009-10	2009-04-21		2015-02-10	Centre Antoine Lacassagne, Nice, 06189, France
NCT02720666	K-001 Treatment of Advanced Pancreatic Cancer: Clinical Trial of Monotherapy's Tolerability	https://clinicaltrials.gov/study/NCT02720666		COMPLETED	This study is an open and single-center Phase I clinical research on patients with advanced pancreatic cancer, for evaluating their adverse reactions or tolerance to K-001, so as to determine the safe and reasonable dosage and dosing regimen.	NO	Pancreatic Cancer	DRUG: K-001	The maximum-tolerated dose (MTD) of K-001, The maximum-tolerated dose (MTD) of K-001 will be defined as the maximum dose level at which no more than one patient out of three experiences a dose-limiting toxicity (DLT) using Common Terminology Criteria for Adverse Events (CTCAE) criteria, version 4.0. If none of the patient experiences DLT, the maximum dose in the trial (4320mg/d) will be defined a…	Change of life quality assessed using EORTC QLQ-C30 V 3.0, EORTC QLQ-C30 V 3.0, within 7 days before taking drugs and day 8, day 15, day 22 and day 29|Change from Baseline of the Treg cell count, Laboratory tests: blood immunity test of FOXP3+CD4+Treg cell count, within 14 days before taking drugs, day 15 and day 29|Evaluation of suffered pains assessed using Numerical Rating Scale (NRS), Numeric…		Shanghai General Hospital, Shanghai Jiao Tong University School of Medicine		ALL	ADULT, OLDER_ADULT	PHASE1	12	OTHER	INTERVENTIONAL	Allocation: NON_RANDOMIZED|Intervention Model: PARALLEL|Masking: NONE|Primary Purpose: TREATMENT	CPOG001_01	2016-01	2016-12	2016-12	2016-03-28		2017-01-06	Shanghai General Hospital, Shanghai, Shanghai, 200080, China
NCT02207465	A Phase I Dual Dose Escalation Study of Radiation and Nab-Paclitaxel in Patients With Unresectable and Borderline Resectable Pancreatic Cancer	https://clinicaltrials.gov/study/NCT02207465		RECRUITING	The investigators hypothesize that intensification of local therapy will lead to improvements in local control and survival in patients with unresectable and borderline resectable pancreatic cancer. We propose to do this by combining nab-paclitaxel concurrently with dose-escalated radiation therapy. In the first part of this phase I study (sub-trial 1), the nab-paclitaxel dose will be escalated w…	NO	Locally Advanced Unresectable Pancreatic Cancer Treated With Chemoradiotherapy|Borderline Resectable Pancreatic Cancer Treated With Chemoradiotherapy	RADIATION: Radiotherapy|DRUG: Abraxane	Number of Adverse Events, 4 years			Abramson Cancer Center at Penn Medicine		ALL	ADULT, OLDER_ADULT	PHASE1	42	OTHER	INTERVENTIONAL	Allocation: NON_RANDOMIZED|Intervention Model: SEQUENTIAL|Masking: NONE|Primary Purpose: TREATMENT	UPCC 32213	2014-07	2025-12	2025-12	2014-08-04		2023-11-07	Abramson Cancer Center of the University of Pennsylvania, Philadelphia, Pennsylvania, 19104, United States|Chester County Hospital, West Chester, Pennsylvania, 19380, United States
NCT04503265	A Trial of AMXI-5001 for Treatment in Patients With Advanced Malignancies	https://clinicaltrials.gov/study/NCT04503265		ACTIVE_NOT_RECRUITING	ATLAS-101 is a Phase I/II clinical trial of AMXI-5001 in adult participants with advanced malignancies who have previously failed other therapies. The study has two phases. The purpose of Phase I (Dose Escalation) is to confirm the appropriate treatment dose and Phase II (Dose Expansion) is to characterize the safety and efficacy of AMXI-5001.	NO	Advanced Malignant Neoplasm|Breast Cancer|Ovarian Cancer|Homologous Recombination Deficiency|Prostate Cancer|Pancreatic Cancer	DRUG: AMXI-5001:Dose Escalation Phase I|DRUG: AMXI-5001:Dose Expansion Phase II	Determine the Maximum Tolerated Dose (MTD), The highest dose is defined at which no more than 1 of 6 evaluable participants has had a Dose Limiting Toxicity (DLT) according to NCI CTCAE V5.0 criteria and determination by Investigator and Data and Safety Monitoring Committee., Approximately 12 months	Determine the Recommended Phase 2 Dose (RP2D) for AMXI-5001 as monotherapy, The RP2D is based upon the review of all available data including safety, pharmacokinetic, preliminary anti-tumor activity, and MTD., Approximately 12 months|Measure concentration of AMXI-5001 in plasma samples, Concentrations of AMXI-5001 in plasma samples at different time points are measured. Standard pharmacokinetic p…		AtlasMedx, Incorporated		ALL	ADULT, OLDER_ADULT	PHASE1|PHASE2	122	INDUSTRY	INTERVENTIONAL	Allocation: NA|Intervention Model: SEQUENTIAL|Masking: NONE|Primary Purpose: TREATMENT	ATLAS-101	2020-08-12	2025-01	2025-01	2020-08-07		2024-04-01	Honor Health, Phoenix, Arizona, 85374, United States|University of California, Davis (UC Davis), Davis, California, 95616, United States|University of California, Los Angles (UCLA) Department of Medicine - Hematology/Oncology, Los Angeles, California, 90404, United States|Moffitt Cancer Center and Research Institute, Tampa, Florida, 33612, United States|Johns Hopkins, Baltimore, Maryland, 21218, …
NCT02822066	Effectivity and Safety of Irreversible Electroporation for Refractory Neoplasms in Liver and Pancreas	https://clinicaltrials.gov/study/NCT02822066		UNKNOWN	The pupose of this study is to evaluate the safety and efficacy of irreversible electroporation (IRE) for refractory neoplasms in liver and pancreas, the investigators used preoperative and postoperative US/CEUS/CT/MRI to assess lesions, and laboratory tests including the tumor markers to evaluate the general condition of patients. Intraoperative US/CEUS/CT would be applied to monitor ablation le…	NO	Refractory Neoplasms	PROCEDURE: Electroporation	60 patients of refractory neoplasms in liver and pancreas with irreversible electroporation-related effectivity as assessed by MRI, up to 24 months			First Affiliated Hospital of Zhejiang University		ALL	ADULT, OLDER_ADULT	PHASE1|PHASE2	60	OTHER	INTERVENTIONAL	Allocation: NA|Intervention Model: SINGLE_GROUP|Masking: NONE|Primary Purpose: TREATMENT	LA-003	2016-04	2018-06	2018-06	2016-07-04		2016-07-04	The First Affiliated Hospital of Zhejiang University, Hangzhou, Zhejiang, 310003, China
NCT00095966	Sorafenib and Gemcitabine in Treating Patients With Locally Advanced or Metastatic Pancreatic Cancer	https://clinicaltrials.gov/study/NCT00095966		COMPLETED	Sorafenib may stop the growth of tumor cells by stopping blood flow to the tumor and by blocking the enzymes necessary for their growth. Drugs used in chemotherapy, such as gemcitabine, work in different ways to stop tumor cells from dividing so they stop growing or die. Giving sorafenib with gemcitabine may kill more tumor cells. This phase II trial is studying how well giving sorafenib together…	NO	Adenocarcinoma of the Pancreas|Recurrent Pancreatic Cancer|Stage II Pancreatic Cancer|Stage III Pancreatic Cancer|Stage IV Pancreatic Cancer	DRUG: sorafenib tosylate|DRUG: gemcitabine hydrochloride	Response rate as measured by RECIST criteria, Up to 6 months	Progression free survival, Kaplan-Meier curves will be constructed., From start of treatment to progression or death, assessed up to 6 months|Survival, Specific attention will be given to the six-month survival rate, for which 90% confidence intervals will be generated., At 6 months|Overall survival, Kaplan-Meier curves will be constructed, Up to 6 months		National Cancer Institute (NCI)		ALL	ADULT, OLDER_ADULT	PHASE2	35	NIH	INTERVENTIONAL	Allocation: NA|Intervention Model: SINGLE_GROUP|Masking: NONE|Primary Purpose: TREATMENT	NCI-2012-02629|13169B|CDR0000391850|NCI-6567|UCCRC-13169B|U01CA099118|N01CM62201	2004-09	2005-09		2004-11-09		2013-07-02	University of Chicago Comprehensive Cancer Center, Chicago, Illinois, 60637-1470, United States
NCT03475966	Improving Outcomes in Cancer Patients With a Nutritional and Physical Conditioning Prehabilitation Program	https://clinicaltrials.gov/study/NCT03475966		UNKNOWN	Major surgery is a stressful procedure; good recovery after surgery is important to patients and their doctors. Studies done at the McGill University Health Centre (MUHC) with cancer patients awaiting surgery have shown that exercise combined with simple diet recommendations (which may include a supplement) and relaxation techniques before surgery helped speed up the ability to resume walking aft…	NO	Pancreatic Cancer|Liver Cancer|Bile Duct Cancer|Hepatobiliary Cancer|Surgery	OTHER: Exercise|OTHER: Nutrition|BEHAVIORAL: Relaxation techniques	Change in functional walking capacity as measured by the six-minute walk test (6MWT), The 6MWT evaluates the ability of an individual to maintain a moderate level of physical activity over a time period reflective of the activities of daily living. Subjects are instructed to walk back and forth, in a 20 meter stretch of hallway, for six minutes, at a pace that would make them tired by the end of …	Timed up and go test, Investigators will measure the time required for a participant to stand up from being seated, walk a distance of 3 metres, turn around and walk back to the chair, and sit down. This measure will be administered based on Canadian Society for Exercise Physiology standards., Baseline, pre-operative assessment, 4 weeks post-operative, 8 weeks post-operative|30-second sit to stan…	Lower extremity strength - assessment of change over time, Optional measure: assessed using the Biodex System 3 (Biodex Medical Systems, Shirley, NY)., Baseline, pre-operative assessment, 4 weeks post-operative, 8 weeks post-operative	McGill University Health Centre/Research Institute of the McGill University Health Centre	Dr. Franco Carli	ALL	ADULT, OLDER_ADULT	NA	60	OTHER	INTERVENTIONAL	Allocation: RANDOMIZED|Intervention Model: PARALLEL|Masking: SINGLE (INVESTIGATOR)|Primary Purpose: SUPPORTIVE_CARE	prehab_pilot	2017-02-22	2021-12-31	2022-06-30	2018-03-23		2020-12-08	McGill University Health Centre, Montreal, Quebec, H4A 3S5, Canada
NCT03924466	Repeatability of 68-GaNOTA-Anti-HER2 VHH1 PET/CT in Breast Carcinoma Patients	https://clinicaltrials.gov/study/NCT03924466	VUBAR	RECRUITING	Study objective: Cohort 1: To quantify the uptake of 68GaNOTA-Anti-HER2 VHH1 in local or distant metastases from breast carcinoma patients and to assess repeatability of the image-based HER2 quantification. The uptake will be correlated to results obtained via biopsy of the same lesion, if available. Cohort 2: To report on uptake of 68GaNOTA-Anti-HER2 VHH1 in different cancer types that might ove…	NO	Metastatic Breast Carcinoma|Locally Advanced Breast Cancer|Cancer of Pancreas|Solid Tumor With Intermediate or High HER2 Expression|Salivary Gland Cancer|Gastric Cancer|Endometrial Cancer|Uterine Cancer|Non Small Cell Lung Cancer|Biliary Tract Cancer|Cholangiocarcinoma|Colorectal Cancer|Urothelial Carcinoma|Prostate Cancer	DRUG: 68GaNOTA-Anti-HER2 VHH1	Repeatability of lesional PET/CT characteristics, The lesional tracer uptake in local and distant metastases of at least 12 mm (for lymph nodes short axis) will be measured on both PET/CT's (expressed as standard uptake value (SUV) and repeatability will be calculated., 90 min post injection|Tracer update of 68GaNOTA-Anti-HER2 VHH1 in different cancer types, The lesional tracer uptake in differen…	Within-patient tumor heterogeneity for HER2 expression using PET/CT imaging, Within-patient tumor heterogeneity for HER2 expression, observed on 68GaNOTA-Anti-HER2 VHH1 PET/CT or biopsy analyses, 90 min post injection|Immunogenicity, Immunogenicity assessed on plasma samples obtained prior to injection of the IMP and obtained between 60 and 365 days after the (first) injection, prior to and betwe…		Universitair Ziekenhuis Brussel	Kom Op Tegen Kanker|Agentschap voor Innovatie door Wetenschap en Technologie, Project Toegepast Biomedisch onderzoek met een primair Maatschappelijke finaliteit.	ALL	ADULT, OLDER_ADULT	PHASE2	55	OTHER	INTERVENTIONAL	Allocation: NA|Intervention Model: SINGLE_GROUP|Masking: NONE|Primary Purpose: DIAGNOSTIC	UZBRU_VHH1_3|2016-002164-13	2019-04-01	2024-11	2024-12	2019-04-23		2024-02-16	Uz Brussel, Brussels, Brussel, 1090, Belgium
NCT00001165	Combination Chemotherapy in Patients With Zollinger-Ellison Syndrome and Tumors of the Pancreas	https://clinicaltrials.gov/study/NCT00001165		COMPLETED	Patients with Zollinger-Ellison Syndrome suffer from ulcers of the upper gastrointestinal tract, higher than normal levels of gastric acid, and tumors of the pancreas known as non-beta islet cell tumors. Prior to the use of drugs to cure the ulcers, patients typically died due to severe ulcers. Because of such effective drugs to treat the ulcers it is more common to see patients dying due to the …	NO	Islet Cell Adenoma|Neoplasm Metastasis|Zollinger Ellison Syndrome	DRUG: combined chemotherapy with streptozotocin, 5-fluorouracil, and doxorubicin				National Institute of Diabetes and Digestive and Kidney Diseases (NIDDK)		ALL	CHILD, ADULT, OLDER_ADULT	PHASE2	999	NIH	INTERVENTIONAL	Allocation: |Intervention Model: |Masking: |Primary Purpose: TREATMENT	780133|78-DK-0133	1978-09		2003-08	1999-11-04		2008-03-04	National Institute of Diabetes and Digestive and Kidney Diseases (NIDDK), Bethesda, Maryland, 20892, United States
NCT03328065	Viewpoints on the Social Representations and Rationale Concerning the Choices of Patients, Doctors and Caregivers With Regard to the Management of Patients With Non-resectable Metastatic Cancer of the Colon, Stomach, Bile Ducts, Rectum, Pancreas or Lung, or Gastrointestinal Neuroendocrine Tumours	https://clinicaltrials.gov/study/NCT03328065	EOLE	TERMINATED	Reflexion on the therapeutic strategies to implement in patients at the end of life is advancing rapidly in France. However, beyond the choices presented to patients, sometimes even the decision to carry on, to limit or to stop treatments is also questioned. This decision is subjective; it is influenced by the patient's representation system (emotions, beliefs, values, practices, etc). In additio…	NO	Non-resectable Metastatic Cancer of the Lung|Non-resectable Metastatic Cancer of the Colon|Non-resectable Metastatic Cancer of the Rectosigmoid Junction|Non-resectable Metastatic Cancer of the Stomach|Non-resectable Metastatic Cancer of the Bile Duct|Non-resectable Metastatic Cancer of the Rectum|Non-resectable Metastatic Cancer of Gastrointestinal Neuroendocrine Tumour|Non-resecable Metastatic C…	OTHER: Interviews|OTHER: Questionnaires	Number of determinants which are privileged by the patients to choose a treatment, through study completion, an average of 18 months|Type of determinants which are privileged by the patients to choose a treatment, through study completion, an average of 18 months			Centre Hospitalier Universitaire Dijon		ALL	CHILD, ADULT, OLDER_ADULT		36	OTHER	OBSERVATIONAL	Observational Model: |Time Perspective: p	LEJEUNE FdF 2016	2017-12-19	2020-12-09	2020-12-19	2017-11-01		2022-04-21	Chu Dijon Bourogne, Dijon, 21000, France
NCT02947165	Phase I/Ib Study of NIS793 in Combination With PDR001 in Patients With Advanced Malignancies.	https://clinicaltrials.gov/study/NCT02947165		COMPLETED	To characterize the safety and tolerability of NIS793 as single agent and in combination with PDR001 and to identify recommended doses for future studies.	NO	Breast Cancer|Lung Cancer|Hepatocellular Cancer|Colorectal Cancer|Pancreatic Cancer|Renal Cancer	DRUG: NIS793|DRUG: PDR001	Incidence of DLTs, AEs, SAEs and dose reductions / interruptions for NIS793, Up to 90 days after end of treatment|Incidence of DLTs, AEs, SAEs and dose reductions/interruptions for NIS793 in combination with PDR001, Up to 150 days after end of treatment	Best overall response (BOR), Evaluate the anti-tumor activity per RECIST as well as per immune related Response Criteria (irRC) of NIS793 as single agent and in combination with PDR001 every 2 cycles from start of treatment until cycle 9 then every 3 cycles until end of treatment (if applicable)., 48 months|Disease control rate (DCR), Evaluate the anti-tumor activity per RECIST as well as per imm…		Novartis Pharmaceuticals		ALL	ADULT, OLDER_ADULT	PHASE1	120	INDUSTRY	INTERVENTIONAL	Allocation: NON_RANDOMIZED|Intervention Model: PARALLEL|Masking: NONE|Primary Purpose: TREATMENT	CNIS793X2101|2016-003044-36	2017-04-25	2021-06-18	2021-06-18	2016-10-27		2022-01-31	Sarah Cannon Research Institute SC, Nashville, Tennessee, 37203, United States|Huntsman Cancer Institute SC, Salt Lake City, Utah, 84112, United States|Novartis Investigative Site, Salzburg, 5020, Austria|Novartis Investigative Site, Toronto, Ontario, M5G 2C1, Canada|Novartis Investigative Site, Ulm, 89081, Germany|Novartis Investigative Site, Wuerzburg, 97080, Germany|Novartis Investigative Site…
NCT04809766	Mesothelin-Specific T-Cells (FH-TCR-Tá´sÊŸÉ´) for the Treatment of Metastatic Pancreatic Ductal Adenocarcinoma	https://clinicaltrials.gov/study/NCT04809766		RECRUITING	This phase I trial evaluates the side effects and best dose of mesothelin-specific T-cells (FH-TCR-Tá´sÊŸÉ´) in treating patients with pancreatic ductal adenocarcinoma that has spread to other places in the body (metastatic). Chemotherapy drugs, such as cyclophosphamide and fludarabine, work in different ways to stop the growth of tumor cells, either by killing the cells, by stopping them from d…	NO	Metastatic Pancreatic Ductal Adenocarcinoma|Stage IV Pancreatic Cancer AJCC v8	BIOLOGICAL: Autologous Mesothelin-specific TCR-T Cells|DRUG: Cyclophosphamide|DRUG: Fludarabine|DRUG: Bendamustine	Incidence of adverse events, Toxicity (adverse events) will be recorded using the National Cancer Institute Common Terminology Criteria for Adverse Events, version 5.0., Up to 4 weeks after the last T cell infusion|Dose limiting toxicities, Up to 21 days after each T cell infusion	Overall response rate, Response will be defined as best overall response by Response Evaluation Criteria in Solid Tumors (RECIST) 1.1 of complete or partial response. Overall response rates as well as individual categories of response (complete response, partial response, stable disease, and partial disease) will be determined using RECIST 1.1., Up to 1 year after the last T cell infusion|Progres…		Fred Hutchinson Cancer Center	Lonza Walkersville, Inc.	ALL	ADULT, OLDER_ADULT	PHASE1	15	OTHER	INTERVENTIONAL	Allocation: NON_RANDOMIZED|Intervention Model: SEQUENTIAL|Masking: NONE|Primary Purpose: TREATMENT	RG1007292|NCI-2020-08496|10417	2021-12-14	2024-06-30	2025-06-30	2021-03-22		2024-01-09	Fred Hutch/University of Washington Cancer Consortium, Seattle, Washington, 98109, United States
NCT06217666	Study Examining the Safety and Toxicity of Stereotactic Body Radiotherapy (SBRT) Followed by PCX12 Immunotherapy Delivered by Intratumoral Injection for the Treatment of Patients With Locally Advanced Pancreatic Adenocarcinoma (LAPC)	https://clinicaltrials.gov/study/NCT06217666		NOT_YET_RECRUITING	The purpose of this study is to determine whether a new treatment combining radiation therapy with PCX12 is safe and tolerable.	NO	Pancreatic Adenocarcinoma	DRUG: PCX-12	Incidence of Treatment-Emergent Adverse Events [Safety and Tolerability]), The Primary objective of the safety lead in component is to report acute, attributable, gastrointestinal toxicity, 3 years|Maximum tolerable dose [Safety and Tolerability], Maximum tolerable dose is defined by less than or equal to 30% dose limiting toxicity (DLT) event rate within a given dose, 3 years	Rate of radiographic response, This study will assess radiographic response following SBRT and PCX12 utilizing RECIST 1.1 criteria, 2 months|Change in biomarkers of innate and adaptive immunity, A combination of flow/mass cytometry will be employed to assess intratumoral immune cells before and after treatment. Specifically, cells of the adaptive immune system, namely B and T cells (both CD4+ and…		Haoming (Carl) Qiu		ALL	ADULT, OLDER_ADULT	PHASE1	24	OTHER	INTERVENTIONAL	Allocation: NA|Intervention Model: SINGLE_GROUP|Masking: NONE|Primary Purpose: TREATMENT	UGIP20052	2024-10-31	2027-01-01	2028-01-01	2024-01-22		2024-01-22	University of Rochester, Rochester, New York, 14642, United States
NCT01947166	Pancreatic Resection, Malnutrition and Readmission	https://clinicaltrials.gov/study/NCT01947166		COMPLETED	The Whipple procedure is associated with increased readmission rates for infection, pancreatic leak, and failure to thrive/malnutrition. The purpose of this study is to develop an evidence based perioperative nutrition plan to improve patient outcomes. The study has two specific aims including evaluation of feasibility of implementing an evidence based perioperative nutritional plan for patients …	NO	Pancreatic Cancer|Malnutrition	DIETARY_SUPPLEMENT: Nestle Impact Advanced Recovery nutritional supplement	Feasibility of implementing an evidence based perioperative nutritional plan for patients undergoing Whipple as measured by percentage of adherence to nutritional protocol, Evaluate the feasibility of implementing an evidence based perioperative nutritional plan for patients undergoing Whipple by outcomes of: 1)admission rates, 2) admission causes 3)percentage of adherence to nutritional protocol…	Readmission cause, Evaluate the impact of a standard perioperative nutritional plan on readmission cause., Up to week 6|Length of stay for initial hospitalization and/or readmission, Evaluate the impact of a standard perioperative nutritional plan on length of stay for initial hospitalization and/or readmission., Up to week 6|Post surgical complications, Evaluate the impact of a standard perioper…		Duke University		ALL	ADULT, OLDER_ADULT	NA	38	OTHER	INTERVENTIONAL	Allocation: NA|Intervention Model: SINGLE_GROUP|Masking: NONE|Primary Purpose: SUPPORTIVE_CARE	Pro00047214	2013-12	2016-06	2016-06	2013-09-20		2016-11-29	Duke University Medical Center, Durham, North Carolina, 27710, United States
NCT03269526	BATs Treatment for Pancreatic Cancer, Phase Ib/II	https://clinicaltrials.gov/study/NCT03269526		ACTIVE_NOT_RECRUITING	This protocol will confirm toxicities and estimate the clinical efficacy of combining anti-CD3 x anti-EGFR bispecific antibody (EGFRBi) armed activated T cells (EGFR BATs) given to patients with locally advanced or metastatic pancreatic cancer who have received at least one dose of first line chemotherapy and may have responding, stable or progressive disease. Phase Ib will confirm a safe dose of…	NO	Locally Advanced Pancreatic Adenocarcinoma|Metastatic Pancreatic Adenocarcinoma	DRUG: EGFR BATs after standard of care chemo	Incidence of adverse events, Safety will be assessed by incidence and severity of adverse events, changes in laboratory findings, physical examinations, vital signs, and the number of dose limiting toxicities and other discontinuations due to adverse events., From the beginning of treatment (bridging chemotherapy) until no sooner than 30 days following the last study treatment|Overall survival, A…	Cellular or humoral anti-pancreatic cancer responses, These will be measured in peripheral blood mononuclear cells, Every 2-6 months after the last EGFR BATs infusion for as long as the response lasts -- an average of 4 months|Clinical Efficacy, Progression-free survival, measured by immune-related response criteria (irRC), Imaging will be performed prior to treatment, 2 months after the last BAT…		University of Virginia		ALL	ADULT, OLDER_ADULT	PHASE1|PHASE2	22	OTHER	INTERVENTIONAL	Allocation: NA|Intervention Model: SINGLE_GROUP|Masking: NONE|Primary Purpose: TREATMENT	19236	2017-07-28	2025-06	2025-06-01	2017-08-31		2023-07-25	University of Virginia, Charlottesville, Virginia, 22903, United States
[truncated: 4,163 more rows]
[truncated: 4,003 more columns]
