# Supplementary material for: Unveiling the Promise: Navigating Clinical Trials 1978–2024 for PDAC
Source: Cancers (Basel). 2024 Oct 23;16(21):3564. doi: 10.3390/cancers16213564 (PMC11544830; doi:10.3390/cancers16213564)
Supplement: Supplementary file 1 [file cancers-16-03564-s001.zip › Table S2 drugs used in trials.xlsx]

## Sheet: Sheet1
DRUGs	Target	study status	DRUG details
Namodenoson	A3AR	Ongoing	Namodenoson is an oral small molecule drug , agonist at the A3 adenosine receptor (A3AR).
SCO-101	ABCG3, SRPK1	Ongoing	SCO-101 is an ABC efflux pumps and SRPK1 kinase inhibitor
AB928	adenosine	Ongoing	AB928 is a novel dual A2aR/A2bR antagonist
MK2206	Akt	Completed	MK2206, Akt Inhibitor
Perifosine	AKT	Completed	Perifosine interrupts the PI3K/AKT/mTOR pathway by acting as an allosteric AKT inhibitor
Avastin	angiogenesis	Completed	Avastin / bevacizumab. It blocks the growth of abnormal blood vessels i
Endostar	Angiogenesis	Ongoing	Endostar is an anti-angiogenesis agent
PTK787/ZK	angiogenesis	Completed	PTK787/ZK 222584, a novel and potent inhibitor of vascular endothelial growth factor receptor tyrosine kinases,
Surufatinib is	angiogenesis	Completed	Surufatinib is a new, oral, small-molecule tyrosine kinase inhibitor that potently inhibits VEGFR1, VEGFR2, VEGFR3, FGFR1, and CSF-1R
Ciprofloxacin	antibiotic	Completed	Ciprofloxacin is a fluoroquinolone (or quinolone) antibiotic
Minocycline	antibiotic	Completed	Minocycline is an antibiotic in the tetracycline class,
Tanespimycin	antibiotic	Completed	Tanespimycin is a derivative of the antibiotic geldanamycin
Mitomycin	antibiotic	Ongoing	Mitomycin C (MMC) is an antibiotic
hMN14 (labetuzumab)	CEACAM5	Completed	anti-CEA5 monoclonal antibody
APG-1387	Apoptosis	Ongoing	APG-1387 is a bivalent small molecule Smac mimetic that antagonizes the IAPs.
ERY001	asparaginase	Completed	ERY001 (erythrocyte encapsulated L-asparaginase)
eryaspase	asparaginase	Completed	eryaspase, L-asparaginase encapsulated inside a donor-derived red blood cell
GRASPA	asparaginase	Completed	GRASPA, also known as Eryaspase, is a formulation of L-asparaginase encapsulated in red blood cells
Hydroxychloroquine	autophagy	Completed/Ongoing	Hydroxychloroquine (HCQ) is an autophagy inhibitor
AVB-500	AXL signaling	Ongoing	AVB-500, a novel high affinity Fc-sAXL fusion protein, binds GAS6 preventing AXL signaling
Imatinib	BCR-ABL	Completed	Imatinib mesylate is a protein-tyrosine kinase inhibitor that inhibits the BCR-ABL tyrosine kinase
LY293111	BLT	Completed	LY293111 is a potent antagonist of the leukotriene B4 (LTB4) receptor, BLT1,
Encorafenib	BRAF	Ongoing	Encorafenib, is a small molecule BRAF inhibitor
Vemurafenib	BRAF	Ongoing	Vemurafenib is a BRAF kinase inhibitor
acalabrutinib (ACP-196)	BTK	Completed	acalabrutinib (ACP-196) The specific Bruton tyrosine kinase inhibitor
Ibrutinib	BTK	Completed	Ibrutinib is a a class of drugs known as Bruton's tyrosine kinase (BTK) inhibitors.
Proglumide (Milid)	CCK	Ongoing	Proglumide (Milid) acts as a cholecystokinin antagonist
Z-360	CCKBR	Completed	Z-360, a novel cholecystokinin-2/gastrin receptor antagonist,
BMS-813160	CCR2/5	Ongoing	BMS-813160 was as a potent and selective CCR2/5 dual antagonist
Darzalex (Daratumumab)	CD38	Ongoing	Darzalex (Daratumumab)monoclone antibody, bind to CD38
APX005M	CD40	Completed	APX005M is a agonistic monoclonal antibody (mAb) that binds to CD40
Selicrelumab	CD40	Ongoing	Selicrelumab is a human IgG2 agonistic anti-CD40 monoclonal antibody
Giloralimab (ABBV-927)	CD40	Ongoing	Giloralimab (ABBV-927) is a potent antiCD40 agonistic monoclonal antibody
anti-CD40	CD40	Ongoing	anti-CD40 agonist monoclonal antibody MIL97
Agonistic	CD40	Ongoing	Agonistic anti-CD40 IgG2 antibody YH003
AB680	cd73	Ongoing	AB680, A Potent and Selective Inhibitor of CD73
oleclumab (MEDI9447)	CD73	Completed	oleclumab (MEDI9447), an anti-CD73 human IgG1λ monoclonal antibody
AGEN1423	CD73, TGFβ	Ongoing	AGEN1423, a bifunctional anti-CD73/TGFβ trap
Riviciclib (P276-00)	CDK1, 4, 9	Completed	Riviciclib hydrochloride (P276-00) is a novel CDK1, CDK4 and CDK9 inhibitor
Palbociclib	CDK4/6	Completed	Palbociclib was the first CDK4/6 inhibitor
SHR6390 (dalpiciclib)	CDK4/6	Ongoing	SHR6390 (dalpiciclib), a selective and potent CDK4/6 inhibitor
Trilaciclib	CDK4/6	Ongoing	Trilaciclib, a transient IV-administered CDK4/6 inhibitor,
Alvocidib	CDK9	Completed	Alvocidib is a flavonoid alkaloid CDK9 kinase inhibitor,
aqueous	cell cycle	Ongoing	aqueous extract of Trametes robiniophila murr (Huaier)
LY2603618	CHK1	Completed	LY2603618 is a selective inhibitor of checkpoint kinase 1 (CHK1)
Statins	cholesterol	Ongoing	Statins lower the level of low-density lipoprotein (LDL) cholesterol
Masitinib	c-KIT	Completed	Masitinib is a novel phenylaminothiazole-type tyrosine kinase inhibitor that targets c-KIT receptor
JS107	Claudin18.2	Ongoing	JS107 is a recombinant humanized anti-Claudin18.2 monoclonal antibody
SHR-A1904	Claudin18.2	Ongoing	SHR-A1904 is a Claudin18.2 ADC drug
Zolbetuximab (IMAB362)	Claudin-18.2	Ongoing	Zolbetuximab (IMAB362) is a monoclonal antibody targeting Claudin-18.2
ARQ-197	c-Met	Completed	ARQ-197 is an oral, selective c-Met inhibitor
Savolitinib	c-MET	Ongoing	Savolitinib, a c-Met inhibitors
AL2846 is	c-MET	Completed	AL2846 is an oral c-Met inhibitor
Dalteparin	coagulation	Completed	Dalteparin is an anticoagulant that helps prevent the formation of blood clots.
Enoxaparin (Lovenox)	coagulation	Completed	Enoxaparin (Lovenox) is an anticoagulant medicine
Apricoxib	COX2	Completed	Apricoxib, a Novel Inhibitor of COX-2
Lacnotuzumab (MCS110)	CSF1	Completed	Lacnotuzumab (MCS110) is a monoclonal antibody that binds CSF1
MCS110	CSF-1	Completed	MCS110 is a monoclonal antibody designed to target and inhibit the colony-stimulating factor-1 (CSF-1) molecule,
Pimicotinib (ABSK021)	CSF-1R	Ongoing	Pimicotinib (ABSK021), inhibitor of colony-stimulating factor 1 receptor (CSF-1R)
Pamrevlumab (FG-3019)	CTGF	Ongoing	Pamrevlumab (FG-3019) is a fully human recombinant monoclonal antibody against connective tissue growth factor (CTGF),
Botensilimab (AGEN 1181)	CTLA-4	Ongoing	Botensilimab (AGEN 1181) | Anti-CTLA-4 Antibody
Ipilimumab	CTLA-4	Completed/Ongoing	Ipilimumab is a monoclonal antibody that targets the cytotoxic T-lymphocyte-associated protein 4 (CTLA-4).
Tremelimumab:	CTLA-4	Completed	Tremelimumab is a monoclonal antibody that targets CTLA-4
Zalifrelimab	CTLA-4	Ongoing	Zalifrelimab is a fully human monoclonal antibody against cytotoxic T-lymphocyte -associated protein 4 (CTLA-4).
Olaptesed (NOX-A12)	CXCL12	Ongoing	Olaptesed pegol (NOX-A12) is a pegylated structured L-oligoribonucleotide that binds and neutralizes CXCL12,
SX-682	CXCR1/2	Ongoing	SX-682 is an orally bioavailable, potent allosteric inhibitor of CXCR1 and CXCR2
AZD5069	CXCR2	Completed	AZD5069 is a potent, selective reversible (time and temperature dependent) antagonist of the human CXCR2 receptor.
BL-8040	CXCR4	Completed	BL-8040, a CXCR4 antagonist
Plerixafor	CXCR4	Completed	Plerixafor is a small molecule drug made in the laboratory that works by blocking a protein called CXCR4.
Galeterone	CYP17	Ongoing	Galeterone is a novel AR-targeting agent with multiple mechanisms of action. It inhibits CYP17 and androgen synthesis
RX-3117 is	cytidine analog	Completed	RX-3117 is an oral, small molecule cytidine analog anticancer agent
Dapagliflozin	DIABETES	Completed	Dapagliflozin is an oral antidiabetic medication in the class of sodium-glucose co-transporter 2 (SGLT2) inhibitors
ARQ	DNA	Completed	ARQ 501 is a DNA damage checkpoint pathway activator whose effect is to induce selective cell death in cancer cells
Carboplatin	DNA	Completed	Carboplatin, is a platinum-based agent classified as an alkylating agent
Cisplatin	DNA	Completed/Ongoing	Cisplatin works by forming covalent bonds with the DNA, causing DNA cross-linking
Epirubicin	DNA	Completed	Epirubicin is an anthracycline
Etoposide	DNA	Completed	Etoposide inhibits DNA synthesis by forming a complex with topoisomerase II and DNA
Exatecan mesylate (DX8951f)	DNA	Completed	Exatecan mesylate (DX8951f) is a DNA topoisomerase I inhibitor
Gimatecan (ST1481)	DNA	Ongoing	Gimatecan (ST1481) is a potent topoisomerase I inhibitor.
Glufosfamide	DNA	Completed/Ongoing	Glufosfamide, a new alkylating agent that uses the transport system of glucose
Imexon	DNA	Completed	Imexon is an inhibitor of ribonucleotide reductase, a key enzyme in DNA synthesis
Irinotecan	DNA	Completed	Irinotecan is a topoisomerase inhibitor,
irofulven:	DNA	Completed	irofulven, Semisynthetic derivative of illudin S [CPD,C09688] DNA synthesis inhibitor
Lurbinectedin	DNA	Ongoing	Lurbinectedin exerts its chemotherapeutic activity by covalently binding to DNA
Mitoxantrone	DNA	Ongoing	Mitoxantrone works by intercalating into DNA, which disrupts the DNA and RNA synthesis processes.
Pemetrexed	DNA	Completed	Pemetrexed is an anti-folate agent which inhibits several enzymes involved in DNA synthesis.
TAS-102	DNA	Ongoing	TAS-102 is an oral combination drug consisting of trifluridine (FTD), which is a thymidine-based nucleoside analog, and tipiracil hydrochloride (TPI), which improves the bioavailability of FTD
Temozolomide	DNA	Completed/Ongoing	Temozolomide is in a class of medications called alkylating agents.
Trabectedin	DNA	Completed	Trabectedin is an alkylating agent
AST-3424/OBI-3424	DNA	Ongoing	AST-3424/OBI-3424 (denoted by 3424) is a novel prodrug bis-alkylating agent activated by AKR1C3
Fludarabine	DNA	Ongoing	Fludarabine is a purine analogue
Oxaliplatin	DNA	Completed	Oxaliplatin forms cross-links with DNA, Platinum-based chemotherapy drug.
Azacitidine	DNA methylation	Completed/Ongoing	Azacitidine is a nucleoside metabolic inhibitor that works by inhibiting the methylation of DNA.
Decitabine	DNA methylation	Ongoing	Decitabine is a nucleoside metabolic inhibitor that inhibits the methylation of DNA
Triapine	DNA, RNR	Completed	Triapine is a potent ribonucleotide reductase (RNR) inhibitor
EF-009	DNMT1	Ongoing	EF-009, a DNMT1 inhibitors Drug,
BXCL701 (talabostat)	DPP	Ongoing	BXCL701 (talabostat), oral small molecule inhibitor of dipeptidyl peptidases (DPP)
CS-1008	DR5	Completed	CS-1008, humanized anti-DR5 antibody
Cetuximab	EGFR	Completed	Cetuximab is a monoclonal antibody that targets the Epidermal Growth Factor Receptor
Erlotinib	EGFR	Completed	Erlotinib, Tarceva, an epidermal growth factor receptor (EGFR) inhibitor
Gefitinib	EGFR	Completed	Gefitinib is an inhibitor of the epidermal growth factor receptor (EGFR)
Nimotuzumab	EGFR	Completed/Ongoing	Nimotuzumab is a humanized therapeutic monoclonal antibody against epidermal growth factor receptor (EGFR)
OSI-774 (CP-358774)	EGFR	Completed	OSI-774 (formerly CP-358774), a quinazoline derivative, is an orally active epidermal growth factor receptor (EGFR) inhibitor
ZD-1839	EGFR	Completed	ZD-1839, an inhibitor of epidermal growth factor receptor 1 (EGFR1)
Panitumumab	EGFR	Completed	Panitumumab is a fully human monoclonal antibody specific to the epidermal growth factor receptor
ARRY-334543	EGFR	Completed	ARRY-334543, EGFR/ErbB2 inhibitor
EGFR BATs	EGFR	Ongoing	anti-CD3 x anti-EGFR bispecific antibody (EGFRBi) armed activated T cells (EGFR BATs)
Lapatinib (GW572016)	EGFR/HER2	Completed	Lapatinib (GW572016) is a selective inhibitor of both epidermal growth factor receptor (EGFR) and HER-2 tyrosine kinases
Trastuzumab	EGFR2	Completed	Trastuzumab is a monoclonal anti-human epidermal growth factor receptor 2
Lapatinib	ErbB2, EGFR	Completed	Lapatinib Ditosylate is a selective dual inhibitor of ErbB-2 and EGFR
Seribantumab	ErbB3	Completed	Seribantumab is an effective engineered monoclonal antibody designed to block the heregilin/ERBB3
LY3214996	ERK	Ongoing	LY3214996 is an extracellular signal-regulated kinase (ERK) inhibitor
U-104 (SLC-0111)	extracelluar Ph	Ongoing	U-104 (SLC-0111) is a potent carbonic anhydrase (CA) inhibitor for CA IX and CA XII
CT-707	FAK	Ongoing	CT-707, a Novel FAK Inhibitor,
Defactinib	FAK	Ongoing	Defactinib is an orally bioavailable, small-molecule focal adhesion kinase (FAK) inhibitor
GSK2256098	FAK	Completed	GSK2256098 is a very selective inhibitor of FAK kinase
IN-10018	FAK	Ongoing	IN-10018, Orally Active FAK Inhibitor
Narmafotinib (AMP-945)	FAK	Ongoing	Narmafotinib (AMP-945) is an inhibitor of the enzyme focal adhesion kinase (FAK
simlukafusp	FAP, IL2	Ongoing	simlukafusp alfa also known as RO6874281 is a fusion protein consists of a human anti-fibroblast activation protein-alpha (FAP) antibody and an engineered interleukin-2,
IOA-289	FIBROSIS	Ongoing	IOA-289 is a potent ATX inhibitor, developed to treat cancers containing fibrosis
CDX-301	Flt3L	Ongoing	CDX-301 is the soluble recombinant human protein form of the Fms-related tyrosine kinase 3 ligand (Flt3L),
PCI-27483	FVIIa	Completed	PCI-27483 is a FVIIa/tissue factor inhibitor
CBP-501	G2	Completed	CBP-501 is a G2 checkpoint inhibitor
G17DT (Gastrimmune)	gastrin-17	Completed	G17DT (Gastrimmune) is an antigastrin-17 immunogen,
9-ING-41	GSK-3β	Ongoing	9-ING-41 is also a potent, selective small molecule inhibitor of GSK-3β
Romidepsin	HDAC	Completed	Romidepsin belongs to a class of drugs called histone deacetylase (HDAC) inhibitors.
Tacedinaline (CI-994)	HDAC	Completed	Tacedinaline (CI-994), a class I HDAC inhibitor,
Ivaltinostat	HDAC	Ongoing	Ivaltinostat is an HDAC inhibitor
Motixafortide	hematopoietic stem cell	Ongoing	Motixafortide is a cyclic peptide hematopoietic stem cell mobilizer
Enoxaparin	heparin	Completed	Enoxaparin is low molecular weight heparin
Herceptin	HER2	Completed	Herceptin is a monoclonal antibody. Herceptin works by targeting HER2 receptors
Disitamab	HER2	Ongoing	Disitamab vedotin, a novel humanized anti-HER2 antibody
NLM-001	HH	Ongoing	NLM-001 is a best-in-class small molecule hedgehog inhibitor
IPI-926	HH	Completed	IPI-926, a Novel Inhibitor of the HH Pathway
Apatorsen (OGX-427)	Hsp27	Completed	Apatorsen (OGX-427) is a 2'-methoxyethyl-modified antisense oligonucleotide that inhibits Hsp27 expression
Pegvorhyaluronidase (PEGPH20)	hyaluronic acid	Completed	Pegvorhyaluronidase alfa (PEGPH20) is a pegylated version of hyaluronidase, which degrades endogenous hyaluronic acid
Evofosfamide (Evo or TH302)	hypoxia	Completed	Evofosfamide (Evo or TH302) is a hypoxia-activated prodrug which is reduced leading to the release of alkylating agent
Pimonidazole	hypoxia	Completed	Pimonidazole is a novel nontoxic hypoxia marker
Indoximod	IDO	Completed	Indoximod is an IDO (indoleamine 2,3-dioxygenase) pathway inhibitor
Epacadostat	IDO1,	Ongoing	Epacadostat is an inhibitor of indoleamine 2,3-dioxygenase-1 (IDO1).
MK-0646:	IGF-1R	Completed	MK-0646, Dalotuzumab is a humanized IgG1 monoclonal antibody that binds to IGF-1R
Istiratumab (MM-141)	IGF-1R, ErbB3	Completed	Istiratumab (MM-141) is an experimental monoclonal antibody for the treatment of cancer. It is a bispecific antibody targeting IGF-1R and ErbB3.
anakinra	IL-1R	Ongoing	anakinra isan interleukin-1 receptor antagonist (IL-1Ra)
Canakinumab	IL-1β	Ongoing	Canakinumab is a human IgGκ monoclonal antibody targeting IL-1β
LTC004	IL-2Rβ/γ	Ongoing	LTC004, a novel IL-2Rβ/γ cytokine agonist
Tocilizumab (TCZ)	IL-6R	Ongoing	Tocilizumab (TCZ), is a recombinant humanized anti-interleukin-6 receptor (IL-6R) monoclonal antibody
BLEX-404	immune	Ongoing	BLEX-404, derived from the Maitake mushroom.
Lenalidomide	immune	Completed	Lenalidomide is an analogue of thalidomide with immunomodulatory, antiangiogenic,	Revlimid (lenalidomide)
POMALYST® (pomalidomide)	IMMUNE	Completed	POMALYST® (pomalidomide) is a thalidomide analogue
Rintatolimod (tradename Ampligen®)	immune	Ongoing	Rintatolimod (tradename Ampligen®) is a mismatched, double-stranded RNA molecule with immunomodulatory and antiviral properties.
Salmonella-IL2	immune	Ongoing	Salmonella-IL2, attenuated Salmonella Typhimurium containing the gene for human IL-2
Sirolimus	immune	Completed	Sirolimus, also known as Rapamycin, t is an immunosuppressant
Virulizin	immune	Completed	Virulizin is not completedly understood. It is believed to act as an immunomodulatory agent, enhancing the body's natural immune response
Astragalus is	immune	Ongoing	Astragalus is an herbal supplement , thought to stimulate the immune system.
Thalidomide	immunomodulatory and anti-angiogenic	Ongoing	Thalidomide is a glutamic acid derivative
Celecoxib	inflam	Completed	Celecoxib is a nonsteroidal anti-inflammatory drug (NSAID)
Itacitinib is	JAK1	Completed	Itacitinib is a potent, oral, selective JAK1 inhibitor
Ruxolitinib	JAK1/2	Completed	Ruxolitinib protein kinase inhibitors. It targets genes called JAK1 and JAK2
Regorafenib	kinase	Completed	Regorafenib is an oral multi-kinase inhibitor
R115777	KRAS	Completed	R115777 (tipifarnib, Zarnestra™) is a farnesyl transferase inhibitor
Tipifarnib	KRAS	Completed	Tipifarnib is a farnesyltransferase inhibitor. by inhibiting prenylation of the CAAX tail motif, which ultimately prevents Ras from binding to the membrane
sotorasib	KRAS G12C	Ongoing	sotorasib is an inhibitor of the RAS GTPase family used to treat adults with KRAS G12C
Simvastatin	LDL	Completed/Ongoing	Simvastatin is an oral HMG-CoA reductase inhibitor
MSC-1 (AZD0171)	LIF	Ongoing	MSC-1 (AZD0171) is a humanized monoclonal antibody that binds with high affinity to LIF
simtuzumab	LOXL2, TGFb	Completed	simtuzumab, is a monoclonal antibody against lysyl oxidase-like 2 (LOXL2), a pro-fibrotic enzyme (activates TGF-β)
PHY906 (KD018)	macrophage	Completed	PHY906 (KD018) is a four-herb Chinese Medicine Formula.
GSK1120212 (JTP-74057)	MEK	Completed	GSK1120212 (JTP-74057) is an inhibitor of MEK, Trametinib (GSK1120212)
Pimasertib	MEK	Completed	Pimasertib is a new selective, oral inhibitor of mitogen‐activated protein kinases 1 and 2 (MEK1/2).
selumetinib (AZD6244, ARRY-142886)	MEK	Completed/Ongoing	selumetinib (AZD6244, ARRY-142886), MEK inhibitor
Trametinib	MEK	Completed/Ongoing	Trametinib MEK inhibitors,
Cobimetinib	MEK	Ongoing	Cobimetinib is an antineoplastic agent and selective inhibitor of the mitogen-activated extracellular kinase (MEK) pathway
avutometinib (VS-6766)	MEK	Ongoing	avutometinib (VS-6766) is a RAF/MEK inhibitor
Binimetinib	MEK,	Ongoing	Binimetinib, also known as Mektovi, is a potent and selective oral mitogen-activated protein kinase 1/2 (MEK 1/2) inhibitor
Refametinib (RDEA119, Bay 86-9766)	MEK1, MEK2	Completed	Refametinib (RDEA119, Bay 86-9766) is a potent, ATP non-competitive and highly selective inhibitor of MEK1 and MEK2
Anetumab	mesothelin	Completed	Anetumab ravtansine is an ADC composed of an anti-mesothelin monoclonal antibody linked to a maytansinoid-based cytotoxic agent.
CRS-207	mesothelin	Completed/Ongoing	CRS-207 is a live, attenuated, double-deleted Listeria monocytogenes (LADD) engineered to stimulate immune response to mesothelin
LMB-100	mesothelin	Completed	LMB-100 is a humanized anti-mesothelin Fab fused to a 24-kDa truncated Pseudomonas exotoxin A (PE) fragment with mutations that suppress B and T cell epitopes to reduce the immunity against the immunotoxin
MORAb-009	mesothelin	Completed	MORAb-009 is a high-affinity monoclonal antibody raised against human mesothelin
XL184 (cabozantinib)	MET, VEGFR2, RET	Completed	XL184 (cabozantinib) is a potent inhibitor of MET, vascular endothelial growth factor receptor 2 (VEGFR2), and RET,
CPI-613 (devimistat)	metabolism	Ongoing	CPI-613 (devimistat), a first-in-class investigational small molecule inhibitor of mitochondrial metabolism
Docetaxel	microtubule	Completed/Ongoing	Docetaxel is a taxane drug that works by inhibiting microtubule
dolastatin	microtubule	Completed	dolastatin 10, is a potent microtubule inhibitor.
Enfortumab	microtubule	Ongoing	Enfortumab vedotin is a drug-antibody conjugate consisting of an anti-Nectin 4 mAb linked to monomethyl auristatin E (MMAE), an agent which disrupts microtubules leading to cell cycle arrest and apoptosis.
Eribulin	microtubule	Completed	Eribulin mesylate (eribulin) is a novel microtubule targeting agent (MTA)
Ixabepilone	microtubule	Completed	Ixabepilone is a microtubule inhibitor
Larotaxel	microtubule	Completed	Larotaxel Dihydrate, a Tubulin inhibitors Drug
Taxotere	microtubule	Completed	Taxotere, Docetaxel
Utidelone (UTD1)	microtubule	Ongoing	Utidelone (UTD1), a novel microtubule stabilizing agent,
Everolimus	mTOR	Completed	Everolimus (RAD001) also known as SDZ-RAD, Certican, Zortress and Afinitorm is an mTOR inhibitor
MKC-1	mTOR	Completed	MKC-1, an inhibitor of importin-β, tubulin, and the mTOR pathway
Temsirolimus	mTOR	Completed	Temsirolimus is an inhibitor of mTOR
ABTL0812	mTOR	Ongoing	ABTL0812 induces the inhibition of Akt/mTOR pathway by upregulation of TRIB3 protein, an endogenous Akt inhibitor,
Antroquinonol (ANQ)	MULTIPLE	Ongoing	Antroquinonol (ANQ) is a ubiquinone derivative from the unique mushroom Antrodia camphorata, which exhibits broad-spectrum bioactivities.
LY2495655 (Lilly)	myostatin	Completed	LY2495655 (Lilly) is a human monoclonal antibody against myostatin, for cachexia
Demcizumab	Notch	Completed	Demcizumab is a humanized monoclonal antibody that inhibits Delta-Like Ligand 4 (DLL4) i
RO4929097	Notch	Completed	RO4929097, gamma-secretase/Notch signalling pathway inhibitor
Tarextumab (OMP-59R5)	Notch	Completed	Tarextumab (formerly OMP-59R5) is a fully human monoclonal antibody targeting the Notch 2/3 receptors.
Sulindac	NSAID	Ongoing	Sulindac is a nonsteroidal anti-inflammatory drug (NSAID)
Niraparib	PARP	Completed/Ongoing	Niraparib, is a poly (ADP-ribose) polymerase (PARP) inhibitor
Olaparib	PARP	Completed/Ongoing	Olaparib is a polyadenosine 5'-diphosphoribose polymerase (PARP) enzyme inhibitor.
Rucaparib	PARP	Completed/Ongoing	Rucaparib is a poly (ADP-ribose) polymerase (PARP) inhibitor
Balstilimab	PD1	Ongoing	Balstilimab is a fully human monoclonal antibody (IgG4) targeting anti-programmed death 1 (PD1),
PDR001	PD1	Completed	PDR001 (anti-PD-1) is an investigational immunotherapy
Pimicotinib (ABSK021)	PD-1	Ongoing	Pimicotinib (ABSK021) is anti-PD-1
Camrelizumab	PD-1	Ongoing	Camrelizumab is a humanized anti-PD-1 IgG4 monoclonal antibody.
Cemiplimab	PD-1	Completed	Cemiplimab, is a monoclonal antibody blocking the PD-1
Dostarlimab	PD-1	Completed	Dostarlimab is an antibody to anti-programmed cell death receptor-1 (PD-1)
INCMGA00012	PD-1	Ongoing	INCMGA00012, PD-1 antibody
Nivolumab	PD-1	Completed	Nivolumab, a fully human immunoglobulin G4 PD-1 immune checkpoint inhibitor antibody,
Pembrolizumab	PD-1	Completed/Ongoing	Pembrolizumab, is a monoclonal antibody that targeting the programmed cell death protein 1 (PD-1) receptor
Penpulimab (AK105)	PD-1	Ongoing	Penpulimab (AK105), an PD-1 monoclonal antibody
retifanlimab	PD-1	Ongoing	retifanlimab, is an intravenous PD-1 inhibitor
serplulimab	PD-1	Ongoing	serplulimab, the world's first anti-PD-1 monoclonal antibody
Sintilimab	PD-1	Ongoing	Sintilimab is an investigational PD-1 inhibitor
Spartalizumab	PD-1	Ongoing	Spartalizumab is a humanized IgG4κ monoclonal antibody PD-1
Tislelizumab	PD-1	Ongoing	Tislelizumab, sold under the brand name Tevimbra among others, is a humanized monoclonal antibody directed against PD-1.
Toripalimab	PD-1	Ongoing	Toripalimab is an anti-PD-1 monoclonal antibody
Zimberelimab	PD-1	Ongoing	Zimberelimab is an investigational anti-PD-1 monoclonal antibody
Budigalimab	PD-1	Completed/Ongoing	Budigalimab is a humanized, recombinant immunoglobulin G1 monoclonal antibody targeting programmed cell death protein 1 (PD-1)
Cadonilimab is	PD-1/CTLA-4	Ongoing	Cadonilimab is a bispecific antibody that inhibits both PD-1 and another immune checkpoint protein, CTLA-4
QL1706	PD-1/CTLA-4	Ongoing	QL1706, anti-PD-1 IgG4/CTLA-4 antibody
AK104	PD-1/ CTLA-4	Ongoing	AK104 is a novel, potential next-generation, first-in-class bi-specific PD-1/ CTLA-4
Olaratumab	PDGF-α	Completed	Olaratumab is a monoclonal antibody that binds to platelet-derived growth factor receptor alpha (PDGF-α)
atezolizumab	PD-L1	Ongoing	atezolizumab, is a monoclonal antibody (a type of protein) designed to attach to a protein called PD-L1,
Durvalumab	PD-L1	Ongoing	Durvalumab is an anti-PD-L1 monoclonal antibody
Envafolimab	PD-L1	Ongoing	Envafolimab is a novel fusion of a humanized single‐domain PD‐L1 antibody
MEDI4736:	PD-L1	Completed	MEDI4736, monoclonal antibody that blocks PD-L1
Avelumab	PD-L1	Ongoing	Avelumab is a programmed death ligand1 (PD-L1) blocking antibody.
Adbelimumab is	PD-L1	Ongoing	Adbelimumab is a humanized anti-PD-L1
Envafolimab	PD-L1,	Ongoing	Envafolimab is a novel fusion of a humanized single‐domain PD‐L1 antibody
KN046	PD-L1, CTLA-4	Ongoing	KN046 is a novel bispecific antibody targeting programmed death ligand 1 (PD-L1) and cytotoxic T lymphocyte-associated protein 4 (CTLA-4).
SHR-1701	PD-L1, TGFbR	Completed	SHR-1701, a novel bifunctional fusion protein composed of a mAb against programmed death ligand 1 (PD-L1) fused with the extracellular domain of TGFβ receptor II
KUVAN®	phenylalanine	Ongoing	KUVAN® (sapropterin dihydrochloride), lower blood phenylalanine levels
tadalafil	phosphodiesterase	Ongoing	tadalafil is a phosphodiesterase inhibitor
7-Hydroxystaurosporine	PKC	Completed	7-Hydroxystaurosporine, also known as UCN-01, is a synthetic derivative of the alkaloid staurosporine. It was initially developed as a protein kinase C inhibitor
Bryostatin	PKC	Completed	Bryostatin 1 is a macrocyclic lactone . binds to the cysteine rich domains of protein kinase C (PKC)
enzastaurin	PKCβ	Completed	enzastaurin, an oral protein kinase C beta (PKCβ) inhibitor
Atu027 is	PKN3	Completed	Atu027 is a novel liposomal RNA interference therapeutic that includes a short-interfering RNA (siRNA), which silences expression of protein kinase N3
BI 2536	PLK1	Completed	BI 2536 is a small molecule inhibitor of polo-like kinase 1 (Plk1),
Onvansertib	PLK1	Ongoing	Onvansertib is an enzyme inhibitor by binding to a receptor called PLK1
Rigosertib (ON-01910)	PLK1	Completed	Rigosertib (ON-01910) is a non-ATP-competitive inhibitor of PLK1
SBP-101	polyamine	Ongoing	SBP-101 is a proprietary polyamine analogue designed to induce polyamine metabolic inhibition (PMI)
Omeprazole	PP	Completed	Omeprazole is proton pump inhibitors (PPIs)
Pantoprazole	PP	Completed/Ongoing	Pantoprazole is proton pump inhibitors (PPIs)
Bortezomib	proteasome	Completed	Bortezomib is a proteasome inhibitor
SM-88	protein synthesis	Completed	SM-88 is designed to disrupt the cancer cell's protein synthesis. The compound is a dysfunctional tyrosine analogue,
BP-C2	radiation	Completed	BP-C2, a novel radioprotector/radiomitigator, incorporating ammonium molybdate,
Azeliragon	RAGE	Ongoing	Azeliragon is an inhibitor of advanced glycation end products—also known as RAGE—and interacts with specific ligands such as HMGB1 and S100 .
Tamibarotene (Am80)	RARα	Ongoing	Tamibarotene (Am80) a retinoic acid receptor agonist
ATRA	Retinoic Acid	Ongoing	ATRA, All-Trans Retinoic Acid
Cabozantinib	RTK	Ongoing	Cabozantinib is an oral multitargeted tyrosine kinase inhibitor
Sulfatinib	RTK	Ongoing	Sulfatinib is a multi-targeted TKI that targets FGFR1, CSF1R, and vascular endothelial growth factor receptors (VEGFR1–3).
Sunitinib	RTK	Completed	Sunitinib, is a small-molecule, multi-targeted receptor tyrosine kinase (RTK) inhibitor
Surufatinib	RTK	Ongoing	Surufatinib is a potent multi-target tyrosine kinase inhibitor (VEGFR1, VEGFR2, VEGFR3, FGFR1 and CSF-1R)
Pepinemab	SEMA4D	Ongoing	Pepinemab is a novel monoclonal antibody that blocks the activity of SEMA4D,
Vismodegib (GDC-0449)	smoothened	Completed	Vismodegib (GDC-0449) is a small-molecule inhibitor of smoothened, a key component of Hh signaling
Avasopasem manganese (GC4419)	SOD	Completed	Avasopasem manganese, (GC4419), is a highly-selective small molecule mimetic of superoxide dismutase (SOD)
Pasireotide	somatostatin	Completed	Pasireotide is a somatostatin analogue
Saracatinib (AZD0530)	SRC/ABL	Completed	Saracatinib (AZD0530) - Src/Abl inhibitor
Napabucasin (BBI608) (GB201)	STAT3	Completed/Ongoing	Napabucasin (BBI608) (GB201), a novel small molecule inhibitor of STAT3,
Minnelide	superenhancer	Completed	Minnelide is a small molecule anti-superenhancer drug that inhibits MYC
GC4711	superoxide dismutase	Ongoing	GC4711 is a selective superoxide dismutase mimetic that converts superoxide to hydrogen peroxide
Perillyl	SYNGAP1	Completed	Perillyl alcohol, a SYNGAP1 inhibitors Drug,
CPI-613	TCA	Completed	CPI-613 is a lipoate derivative, small molecule drug. act as a stable, covalent analog of normally transient catalytic intermediates of the lipoate cofactors of mitochondrial TCA cycle-related enzymes.
TEW-7197	TGFB	Ongoing	TEW-7197, TGF-beta/Smad inhibitor
trabedersen (OT-101)	TGFb	Ongoing	trabedersen (OT-101) , TGF-Β antisense
HCW9218	TGFb, IL15	Ongoing	HCW9218, Bifunctional TGF-β antagonist/IL-15 protein complex
Galunisertib (LY2157299 monohydrate)	TGFR	Completed	Galunisertib (LY2157299 monohydrate) is an oral small molecule inhibitor of the TGF-β receptor I kinase
NIS793	TGF-β	Ongoing	NIS793 is a fully human anti-TGF-β IgG2 monoclonal antibody
Domvanalimab	TIGIT	Ongoing	Domvanalimab is an Fc-silent humanized IgG1 monoclonal antibody (mAb) that blocks T cell Immunoglobulin and ITIM domain
tiragolumab (RG6058, MTIG7192A)	TIGIT	Ongoing	tiragolumab (RG6058, MTIG7192A), an anti-TIGIT
Dasatinib	TK	Completed	Dasatinib is a tyrosine kinase inhibitor
Donafenib tosylate (Zepsun)	TK	Ongoing	Donafenib tosylate (Zepsun) is a deuterated sorafenib derivative
Lenvatinib	TK	Ongoing	Lenvatinib Mesylate is a tyrosine kinase inhibitor that inhibitsVEGFR1-3, FGFR1-4, PDGFRα, c-Kit, and c-RET.
Sorafenib	TK	Completed/Ongoing	Sorafenib Tosylate, Raf kinases and tyrosine kinases inhibitor
Nintedanib	TK	Ongoing	Nintedanib is a tyrosine kinase inhibitor.
Etanercept	TNFa	Completed	Etanercept is a dimeric soluble form of the p75 TNF receptor that can bind to two TNF molecules,
Infliximab	TNFa	Completed	Infliximab is a monoclonal antibody inhibit tumor necrosis factor-alpha (TNF-a).
Propranolol	tumor cell migration	Ongoing	Propranolol is in a class of medications called beta blockers, Etodolac is a nonsteroidal anti-inflammatory drug (NSAID)
WX-671	urokinase	Completed	WX-671, urokinase inhibitor
OSE 2101	VACCINE	Ongoing	OSE 2101 is a cancer vaccine
bevacizumab	VEGF	Completed	bevacizumab blocks the growth of abnormal blood vessels
AG-013736	VEGFR	Completed	AG-013736, a novel inhibitor of VEGF receptor
Fruquintinib	VEGFR	Ongoing	Fruquintinib is a highly selective and potent oral inhibitor of VEGFR -1, -2 and -3.
Pazopanib	VEGFR	Completed	Pazopanib is an oral, multi-targeted, tyrosine kinase inhibitor (TKI) that binds to the vascular endothelial growth factor receptor (VEGFR), platelet-derived growth factor receptor (PDGFR)
Vatalanib	VEGFR	Completed	Vatalanib is a potent, orally active selective inhibitor of the VEGFR tyrosine kinases VEGR-2 and VEGFR-2
Ramucirumab	VEGFR2	Ongoing	Ramucirumab is direct VEGFR2 (vascular endothelial growth factor receptor 2) antagonist
Paricalcitol (Zemplar)	Vitamin D2	Ongoing	Paricalcitol (Zemplar) is a synthetic vitamin D(2)
AZD1775	Wee1	Completed	AZD1775 is a highly selective, potent, ATP competitive, small molecule inhibitor of Wee1 kinase
MK-1775	Wee1	Completed	MK-1775 is the first reported Wee1 inhibitor
ZN-c3	Wee1	Ongoing	ZN-c3 is a selective and orally bioavailable small molecule inhibitor of Wee1
Selinexor	XPO1	Completed	Selinexor inhibits exportin-1 (XPO1), a nuclear export protein
PBP1510	ZG16B/PAUF	Ongoing	PBP1510 developed by Prestige Biopharma Limited, is a novel humanized IgG1 mAb that binds to and neutralizes PAUF
Volociximab	α5β1 integrin	Completed	Volociximab is a first-in-class chimeric monoclonal antibody that targets α5β1 integrin
CEND-1	αV integrins and neuropilin-1	Ongoing	CEND-1 is a novel cyclic peptide that targets αV integrins and neuropilin-1
Bimagrumab (BYM338)	ACVR2B	Completed	Bimagrumab (BYM338), a human monoclonal antibody binds to and inhibits activin receptor type-2B, to treat cachexia
Cyclophosphamide	DNA	Ongoing	Cyclophosphamide is in a class of medications called alkylating agents
Chlorambucil	DNA	Ongoing	Chlorambucil is a nitrogen mustard that acts as alkylating agent.
RMC-6291	KRASG12C	Ongoing	RMC-6291 is an orally active and covalent inhibitor of KRASG12C(ON)
Adagrasib	KRASG12C	Ongoing	Adagrasib, a KRASG12C inhibitor, irreversibly and selectively binds KRASG12C,
MRTX849	KRASG12C	Ongoing	MRTX849, Orally Active, Mutation-Selective and Covalent KRASG12C Inhibitor
Glecirasib (JAB-21822)	KRASG12C	Ongoing	Glecirasib (JAB-21822) is a potential best-in-class KRAS G12C allosteric inhibitor
LY3537982	KRASG12C	Ongoing	LY3537982 is an oral, potent, and highly selective inhibitor of GDP-bound KRAS G12C
FMC-376	KRASG12C	Ongoing	FMC-376, a KRASG12C inhibitor
ASP4396	KRASG12D	Ongoing	ASP4396 is a protein degrader targeting KRAS G12D mutant
QLC1101	KRASG12D	Ongoing	QLC1101 is a selective reversible inhibitor of KRAS G12D
MRTX1133	KRASG12D	Ongoing	MRTX1133, a noncovalent, potent, and selective inhibitor of KRASG12D
TSN1611	KRASG12D	Ongoing	TSN1611 is a selective inhibitor of the KRASG12D
RMC-9805	KRASG12D	Ongoing	RMC-9805 is a KRAS G12D inhibitor
RMC-6236	pan-KRAS	Ongoing	RMC-6236 (RAS-IN-2) is a RAS(ON) multi-selective noncovalent inhibitor of the active, GTP-bound state of both mutant and wild-type variants of canonical RAS isoforms
YL-17231	pan-KRAS	Ongoing	YL-17231, a novel small molecule pan-KRAS inhibitor,
RMC-4630	SHP2	Ongoing	RMC-4630 is a potent, selective, orally bioavailable allosteric inhibitor of SHP2
TNO155	SHP2	Ongoing	TNO155 is a selective, allosteric, oral inhibitor of SHP2
JAB-3312	SHP2	Ongoing	JAB-3312 is highly selective, allosteric inhibitors of SHP2

## Sheet: Sheet2
Drug modification
G-FLIP: Irinotecan Combined with Gemcitabine, 5-Fluorouracil, Leucovorin, and Cisplatin
ABI 007 [Abraxane] is an albumin-stabilised nanoparticle formulation of paclitaxel
Abraxane is a brand name for the drug paclitaxel protein-bound
Aldoxorubicin (INNO-206) is an albumin-binding proagent of Doxorubicin (DNA topoisomerase II inhibitor),
ALIMTA (pemetrexed for injection) is a folate analog metabolic inhibitor
BPM31510-IV is an Ubidecarenone (CoQ10) drug-lipid conjugate nanodispersion
Capecitabine is a prodrug, meaning that it is metabolized in the body to produce the active drug, 5-fluorouracil (5-FU).
CO-1.01 (gemcitabine-5′-elaidate) is a novel cytotoxic agent consisting of a fatty acid derivative of gemcitabine,
CP-4126 (gemcitabine elaidate, previously CO-101) is a lipid-drug conjugate .
EndoTAG-1, a formulation of paclitaxel encapsulated in positively charged lipid-based complexes,
Gemzar: Gemcitabine
HR070803 is a liposome formulation of irinotecan
Leucovorin is a medication used in the treatment of methotrexate toxicity and chemotherapy regimens. Leucovorin is a folate analog.
LV5FU2-CDDP: Combination 5-fluorouracil, folinic acid and cisplatin
MM-398, also known as nal-IRI or Onivyde, is a liposomal formulation of irinotecan
Natriumfolinate, also known as sodium folinate, used to treat methotrexate toxicity
NC-6004, a novel cisplatin nanoparticle
ONIVYDE is irinotecan liposome injection
PAXG regimen: Nab-paclitaxel plus gemcitabine, capecitabine, and cisplatin
PEP02 is a novel highly stable liposomal nanocarrier formulation of irinotecan.
S-1 is a novel oral anticancer drug composed of tegafur (FT), 5-chloro-2, 4-dihydroxypyridine (gimestat [CDHP]), and oteracil potassium (Oxo)
TS-1 is a combination of three pharmacological compounds: tegafur, gimeracil, and oteracil. Tegafur is a prodrug that is converted to 5-fluorouracil (5-FU). Gimeracil inhibits the degradation of 5-FU, thereby increasing its effectiveness. Oteracil is added to reduce the gastrointestinal toxicity of 5-FU.
Xeloda® (capecitabine)
