# Supplementary material for: Unveiling the Promise: Navigating Clinical Trials 1978–2024 for PDAC
Source: Cancers (Basel). 2024 Oct 23;16(21):3564. doi: 10.3390/cancers16213564 (PMC11544830; doi:10.3390/cancers16213564)
Supplement: Supplementary file 1 [file cancers-16-03564-s001.zip › Table S3 completed PDAC trial 081524.xlsx]

## Sheet: PDAC
NCT Number	Study Title	Study URL	Acronym	Study Status	Brief Summary	Study Results	treat	target	DRUG: Doxycycline	Conditions	Interventions	Primary Outcome Measures	Secondary Outcome Measures	Other Outcome Measures	Sponsor	Collaborators	Sex	Age	Phases	Enrollment	Funder Type	Study Type	Study Design	Other IDs	Start Date	Primary Completion Date	Completion Date	First Posted	Results First Posted	Last Update Posted	Locations	Study Documents
NCT03512756	A Randomized Phase 2/3 Multi-Center Study of SM-88 in Patients With Metastatic Pancreatic Cancer	https://clinicaltrials.gov/study/NCT03512756		COMPLETED	A prospective, open-label phase 2/3 trial in metastatic pancreatic cancer subjects who have failed two lines of prior systemic therapy. The trial is designed to evaluate the safety and efficacy of SM-88 used with MPS (methoxsalen, phenytoin and sirolimus) in pancreatic cancer and will measure multiple endpoints, including overall survival, progression free survival, relevant biomarkers, quality o…	NO	GF-U	protein synthesis	SM-88 is designed to disrupt the cancer cell's protein synthesis. The compound is a dysfunctional tyrosine analogue,	Pancreatic Cancer	DRUG: SM-88 used with MPS (methoxsalen, phenytoin, sirolimus)|DRUG: Capecitabine, Gemcitabine, and 5-FU	Overall Survival, To determine the OS of subjects treated with SM-88 used with methoxsalen, phenytoin, and sirolimus (MPS) vs the Control Arm (Physician's Choice)., From date of randomization until the date of first documented progression or date of death, whichever came first, assessed up to 60 months	Progression Free Survival, To report investigator determined PFS., From date of randomization until the date of first documented progression or date of death, whichever came first, assessed up to 60 months		Tyme, Inc		ALL	ADULT, OLDER_ADULT	PHASE2|PHASE3	132	INDUSTRY	INTERVENTIONAL	Allocation: RANDOMIZED|Intervention Model: SEQUENTIAL|Masking: NONE|Primary Purpose: TREATMENT	Tyme-88-Panc	2018-03-27	2022-04-19	2022-04-19	2018-05-01		2022-06-30	University of Alabama at Birmingham, Birmingham, Alabama, 35294, United States|City Of Hope, Duarte, California, 91010, United States|Sarcoma Oncology Research Center, Santa Monica, California, 90403, United States|Hartford Healthcare Cancer, New Britain, Connecticut, 06053, United States|H. Lee Moffitt Cancer Center & Research Institute, Tampa, Florida, 33612, United States|Advent Health Florida…
NCT00053924	Perifosine in Treating Patients With Advanced Pancreatic Cancer	https://clinicaltrials.gov/study/NCT00053924		COMPLETED	RATIONALE: Drugs used in chemotherapy use different ways to stop tumor cells from dividing so they stop growing or die. PURPOSE: Phase II trial to study the effectiveness of perifosine in treating patients who have locally advanced or metastatic pancreatic cancer.	NO	U	AKT	Perifosine interrupts the PI3K/AKT/mTOR pathway by acting as an allosteric AKT inhibitor	Pancreatic Cancer	DRUG: perifosine				University Health Network, Toronto	National Cancer Institute (NCI)	ALL	ADULT, OLDER_ADULT	PHASE2		OTHER	INTERVENTIONAL	Allocation: |Intervention Model: |Masking: NONE|Primary Purpose: TREATMENT	PMH-PHL-015|CDR0000269586|NCI-5983	2003-05	2006-05		2003-02-06		2015-07-23	Margaret and Charles Juravinski Cancer Centre, Hamilton, Ontario, L8V 5C2, Canada|Cancer Care Ontario-London Regional Cancer Centre, London, Ontario, N6A 4L6, Canada|Princess Margaret Hospital, Toronto, Ontario, M5G 2M9, Canada
NCT00059982	Perifosine in Treating Patients With Locally Advanced, Unresectable, or Metastatic Pancreatic Cancer	https://clinicaltrials.gov/study/NCT00059982		COMPLETED	RATIONALE: Perifosine may stop the growth of tumor cells by blocking the enzymes necessary for tumor cell growth. PURPOSE: Phase II trial to study the effectiveness of perifosine in treating patients who have locally advanced, unresectable, or metastatic pancreatic cancer.	NO	U	AKT	Perifosine interrupts the PI3K/AKT/mTOR pathway by acting as an allosteric AKT inhibitor	Pancreatic Cancer	DRUG: perifosine				Eastern Cooperative Oncology Group	National Cancer Institute (NCI)	ALL	ADULT, OLDER_ADULT	PHASE2		NETWORK	INTERVENTIONAL	Allocation: |Intervention Model: |Masking: NONE|Primary Purpose: TREATMENT	CDR0000298994|ECOG-E1202	2003-07		2005-08	2003-05-07		2013-06-24	CCOP - Carle Cancer Center, Urbana, Illinois, 61801, United States|CCOP - Northern Indiana CR Consortium, South Bend, Indiana, 46601, United States|CCOP - Iowa Oncology Research Association, Des Moines, Iowa, 50309-1016, United States|Tufts - New England Medical Center, Boston, Massachusetts, 02111, United States|CCOP - Duluth, Duluth, Minnesota, 55805, United States|Mayo Clinic Cancer Center, Ro…
NCT01028495	A Safety and Efficacy Study of RX-0201 Plus Gemcitabine in Metastatic Pancreatic Cancer	https://clinicaltrials.gov/study/NCT01028495		COMPLETED	To assess the safety and efficacy of a combined therapy regimen of RX-0201 plus Gemcitabine, in subjects with metastatic pancreatic cancer.	NO	G-U	AKT1	RX-0201 is an antisense oligonucleotide (ASO) against Akt1	Metastatic Pancreatic Cancer	DRUG: RX-0201 plus Gemcitabine	Survival, 7 Months	Tumor Response, 8 weeks assessment and 16 weeks to confirm|Toxicity and Safety Parameters, Continuously|Karnofsky Performance Scale, Clinical Laboratory Assessment, and Molecular Markers, Every 14 Days and Study Completion		Rexahn Pharmaceuticals, Inc.		ALL	ADULT, OLDER_ADULT	PHASE2	31	INDUSTRY	INTERVENTIONAL	Allocation: NA|Intervention Model: SINGLE_GROUP|Masking: NONE|Primary Purpose: TREATMENT	RX-0201-P2-A-07	2009-05	2012-07	2012-08	2009-12-09		2019-09-12	Baptist Cancer Institute, Jacksonville, Florida, 32207, United States|Orchard Healthcare Research Inc., Skokie, Illinois, 60077, United States|Texas Oncology, Austin, Texas, 78705, United States|Texas Oncology, P.A., McAllen, Texas, 78705, United States|Jawaharlal Nehru Cancer Hospital and Research Centre, Bhopal, Kerala, 462 001, India|Meenakshi Mission Hospital and Research Center, Madurai-6250…
NCT00557492	Efficacy of Neoadjuvant Chemoradiation for Potentially Resectable Pancreas Cancer	https://clinicaltrials.gov/study/NCT00557492		COMPLETED	This study is to determine the efficacy of bevacizumab and gemcitabine in combination with radiation therapy in the preoperative treatment of potentially-resectable subjects with pancreatic cancer.	YES	F-U	angiogenesis	Avastin / bevacizumab. It blocks the growth of abnormal blood vessels i	Pancreatic Cancer	DRUG: Avastin (bevacizumab)|DRUG: Gemzar (Gemcitabine)|RADIATION: external beam radiotherapy	Rate of Margin Negative Surgical Resection (R0 Resection Rate), Number of participants who underwent laparoscopy and pancreatic resections that were margin negative/total number of participants who underwent laparoscopy and pancreatic resections., Up to 48 months|Rate of Pathologic Complete Response (pCR), Rate of pathologic complete response (pCR) is no residual invasive tumor, in situ carcinoma…	Overall Survival (OS), Up to 48 months|Progression-free Survival (PFS), Up to 48 months|Rate of Surgical Resection, Number of participants that underwent resection / per the total number of evaluable participants, Up to 48 months|Radiographic Tumor Response, CT scans evaluated for response using Response Evaluation Criteria in Solid Tumors (RECIST), Up to 48 months|Ca 19-9 Level (in Serum) - Biom…		Amer Zureikat		ALL	ADULT, OLDER_ADULT	PHASE2	59	OTHER	INTERVENTIONAL	Allocation: NA|Intervention Model: SINGLE_GROUP|Masking: NONE|Primary Purpose: TREATMENT	06-035	2006-12	2012-03	2016-12	2007-11-14	2016-12-12	2018-09-25	University of Pittsburgh Medical Centers, Pittsburgh, Pennsylvania, 15232, United States
NCT00114179	Capecitabine, Bevacizumab, and Radiation Therapy Followed By Gemcitabine and Bevacizumab in Treating Patients With Locally Advanced Pancreatic Cancer That Cannot Be Removed By Surgery	https://clinicaltrials.gov/study/NCT00114179		COMPLETED	Drugs used in chemotherapy, such as capecitabine and gemcitabine, work in different ways to stop the growth of tumor cells, either by killing the cells or by stopping them from dividing. Monoclonal antibodies, such as bevacizumab, can block tumor growth in different ways. Some block the ability of tumor cells to grow and spread. Others find tumor cells and help kill them or carry tumor-killing su…	NO	GF-U	angiogenesis		Adenocarcinoma of the Pancreas|Stage II Pancreatic Cancer|Stage III Pancreatic Cancer	DRUG: capecitabine|RADIATION: radiation therapy|BIOLOGICAL: bevacizumab|PROCEDURE: therapeutic conventional surgery|DRUG: gemcitabine hydrochloride	Overall survival rate, Will be estimated using the Kaplan-Meier method., 1 year	Frequency of patients developing grade 3 or greater adverse events as defined per CTCAE version 3.0, Up to 1 year|Progression-free survival, Will be estimated using the Kaplan-Meier method., Up to 1 year|Response rate, Up to 1 year		National Cancer Institute (NCI)	NRG Oncology	ALL	ADULT, OLDER_ADULT	PHASE2	82	NIH	INTERVENTIONAL	Allocation: NA|Intervention Model: SINGLE_GROUP|Masking: NONE|Primary Purpose: TREATMENT	NCI-2012-02661|NCI-2012-02661|CDR0000434846|RTOG-0411|RTOG-0411|U10CA021661	2005-01	2007-05	2007-05	2005-06-14		2020-10-30	Radiation Therapy Oncology Group, Philadelphia, Pennsylvania, 19103, United States
NCT00028834	Bevacizumab and Gemcitabine in Treating Patients With Advanced Pancreatic Cancer	https://clinicaltrials.gov/study/NCT00028834		COMPLETED	This phase II trial is to see if combining gemcitabine with bevacizumab works in treating patients who have advanced pancreatic cancer. Drugs used in chemotherapy work in different ways to stop tumor cells from dividing so they stop growing or die. Monoclonal antibodies, such as bevacizumab, can block cancer growth in different ways. Some block the ability of cancer cells to grow and spread. Othe…	NO	G-U	angiogenesis		Adenocarcinoma of the Pancreas|Recurrent Pancreatic Cancer|Stage III Pancreatic Cancer|Stage IV Pancreatic Cancer	DRUG: gemcitabine hydrochloride|BIOLOGICAL: bevacizumab|OTHER: laboratory biomarker analysis	Objective response rate (complete or partial responses), Up to 2 years	Progression-free survival, Calculated using the Kaplan-Meier method, and the median progression-free survival times and the associated 95% confidence intervals derived., Up to 2 years|Overall survival, Calculated using the Kaplan-Meier method, and the median overall survival times and the associated 95% confidence intervals derived., Up to 2 years		National Cancer Institute (NCI)		ALL	ADULT, OLDER_ADULT	PHASE2	50	NIH	INTERVENTIONAL	Allocation: NA|Intervention Model: SINGLE_GROUP|Masking: NONE|Primary Purpose: TREATMENT	NCI-2012-02440|11255B|N01CM17102|CDR0000069138	2002-02	2004-12		2003-01-27		2013-01-24	University of Chicago Comprehensive Cancer Center, Chicago, Illinois, 60637-1470, United States
NCT00088894	Gemcitabine With or Without Bevacizumab in Treating Patients With Locally Advanced or Metastatic Pancreatic Cancer	https://clinicaltrials.gov/study/NCT00088894		COMPLETED	This randomized phase III trial is studying gemcitabine and bevacizumab to see how well they work compared to gemcitabine alone in treating patients with locally advanced or metastatic pancreatic cancer. Drugs used in chemotherapy, such as gemcitabine, work in different ways to stop tumor cells from dividing so they stop growing or die. Monoclonal antibodies such as bevacizumab can locate tumor c…	NO	G-U	angiogenesis		Adenocarcinoma of the Pancreas|Recurrent Pancreatic Cancer|Stage II Pancreatic Cancer|Stage III Pancreatic Cancer|Stage IV Pancreatic Cancer	DRUG: gemcitabine hydrochloride|BIOLOGICAL: bevacizumab|OTHER: placebo|OTHER: laboratory biomarker analysis|OTHER: pharmacogenomic studies|OTHER: pharmacological study	Overall survival (OS), Based on the stratified logrank test., From trial entry until death, assessed up to 7 years|Discrepancies in the response rate between the two genotypic groups (CT/TT or CC) (Pharmacogenetics portion), This analysis will be done in the context of a two-way multiplicative logistic model with genotype and treatment as the two factors., Up to 7 years|Grade 3-4 neutropenia in t…	Objective response (complete or partial [CR/PR]), Up to 7 years|Duration of response, Time from the first tumor assessment that supports the patient's response to the time of disease progression or death from any cause, assessed up to 7 years|Progression-free survival (PFS), The two-way multiplicative Cox model will be used., From study entry until documented progression of disease or death from …		National Cancer Institute (NCI)		ALL	ADULT, OLDER_ADULT	PHASE3	590	NIH	INTERVENTIONAL	Allocation: RANDOMIZED|Intervention Model: PARALLEL|Masking: DOUBLE (PARTICIPANT, INVESTIGATOR)|Primary Purpose: TREATMENT	NCI-2012-02960|CALGB-80303|CDR0000377542|U10CA031946	2004-06	2006-06		2004-08-05		2013-06-05	Cancer and Leukemia Group B, Chicago, Illinois, 60606, United States
NCT00222469	Combination Chemotherapy for 1st Line Treatment of Advanced or Metastatic Pancreatic Cancer	https://clinicaltrials.gov/study/NCT00222469		COMPLETED	The purpose of this study is to find out if giving patients bevacizumab along with the chemotherapy drugs oxaliplatin and gemcitabine will improve overall survival. In addition, the study will find out what side effects patients may have by taking bevacizumab, oxaliplatin, and gemcitabine together.	NO	G-U	angiogenesis	Avastin is the brand name for the drug, which is called bevacizumab. It blocks the growth of abnormal blood vessels i	Metastatic Pancreatic Cancer	DRUG: bevacizumab|DRUG: gemcitabine|DRUG: oxaliplatin	To determine the overall survival (OS) rate at 1 year in this patient population, treated with the combination therapy of bevacizumab plus gemcitabine and oxaliplatin, One year	To determine the objective tumor response rate in this patient population. To determine time to progression (TTP) and progression free survival (PFS) in this patient population, One year|To determine the tolerability and toxicity profile of this regimen in this patient population, One year		University of Oklahoma	Genentech, Inc.|Sanofi|M.D. Anderson Cancer Center	ALL	ADULT, OLDER_ADULT	PHASE2	50	OTHER	INTERVENTIONAL	Allocation: NON_RANDOMIZED|Intervention Model: SINGLE_GROUP|Masking: NONE|Primary Purpose: PREVENTION	2004-0652	2005-08	2007-05	2007-05	2005-09-22		2008-07-09	University of Oklahoma, Oklahoma City, Oklahoma, 73104, United States|MD Anderson Cancer Center, Houston, Texas, 77030, United States
NCT00336648	Preop Chemoradiation Resectable Pancreas	https://clinicaltrials.gov/study/NCT00336648		COMPLETED	Primary Objective: 1. To assess resectability rate in patients undergoing gemcitabine plus Avastin-based chemoradiation followed by pancreaticoduodenectomy for adenocarcinoma of the pancreas. Secondary Objectives: 1. To assess disease free survival and overall survival 2. To assess margin resection rate (R0 vs. R1) in these patients 3. To assess patterns of failure	NO	G-U	angiogenesis	Avastin is the brand name for the drug, which is called bevacizumab. It blocks the growth of abnormal blood vessels i	Pancreatic Neoplasms	DRUG: Avastin (Bevacizumab)|DRUG: Gemcitabine|PROCEDURE: Radiation Therapy	Number of Patients with Resection, 8 weeks (+/- 2 days) after the completion of chemoradiation			M.D. Anderson Cancer Center	Genentech, Inc.	ALL	ADULT, OLDER_ADULT	PHASE2	11	OTHER	INTERVENTIONAL	Allocation: NON_RANDOMIZED|Intervention Model: SINGLE_GROUP|Masking: NONE|Primary Purpose: TREATMENT	2005-0784	2006-06	2007-09	2008-07	2006-06-14		2012-07-30	U.T. M.D. Anderson Cancer Center, Houston, Texas, 77030, United States
NCT00226005	PTK787 in Patients With Advanced Metastatic Pancreatic Adenocarcinoma	https://clinicaltrials.gov/study/NCT00226005		COMPLETED	The purpose of this research study is to find out if an experimental drug called PTK787/ZK222584 might be effective against advanced or metastatic pancreatic cancer. In order for tumors to grow and spread to other parts of the body, they need to have a growing blood supply. Tumor cells have been shown to produce substances that stimulate the abnormal growth of new blood vessels that allow the tum…	NO	U	angiogenesis	PTK787/ZK 222584, a novel and potent inhibitor of vascular endothelial growth factor receptor tyrosine kinases,	Neoplasm	DRUG: PTK787/ZK222584	To evaluate the 6-month survival rate and time to progression in pancreatic cancer patients treated with PTK787/ZK222584., The Data Safety Monitoring Board met twice yearly while the study was active (2006-2008) to review data and each of the primary and secondary objectives. Safety Issue: the only endpoint/outcome measure that was a safety issue was the second one (safety and tolerability of PTK…	To assess the response rates of patients treated with PTK787/ZK222584., The Data Safety Monitoring Board met twice yearly while the study was active (2006-2008) to review data and each of the primary and secondary objectives., DSMC Schedule|To evaluate DCE-MRI as a surrogate of response to PTK787/ZK222584 therapy in pancreatic cancer patients., The Data Safety Monitoring Board met twice yearly wh…		Pancreatic Cancer Research Team		ALL	ADULT, OLDER_ADULT	PHASE2	67	OTHER	INTERVENTIONAL	Allocation: NA|Intervention Model: SINGLE_GROUP|Masking: NONE|Primary Purpose: TREATMENT	PCRT04-001	2005-12	2008-12	2010-02	2005-09-26		2012-05-09	Scottsdale Healthcare, Scottsdale, Arizona, 85259, United States|University of Arizona/Arizona Cancer Center, Tucson, Arizona, 85724, United States|Tower Hematology Oncology Medical Group, Beverly Hills, California, 90211-18500, United States|Sidney Kimmel Comprehensive Cancer Center/Johns Hopkins, Baltimore, Maryland, 21231, United States|Virginia Piper Cancer Institute/Abbott Northwestern Hospi…
NCT00577889	Gemcitabine Hydrochloride and Tanespimycin in Treating Patients With Stage IV Pancreatic Cancer	https://clinicaltrials.gov/study/NCT00577889		COMPLETED	This randomized phase II trial is studying three different schedules of gemcitabine hydrochloride and tanespimycin to see how well they work in treating patients with stage IV pancreatic cancer. Drugs used in chemotherapy, such as gemcitabine hydrochloride and tanespimycin, work in different ways to stop the growth of tumor cells, either by killing the cells or by stopping them from dividing. Giv…	YES	G-U	antibiotic	Tanespimycin is a derivative of the antibiotic geldanamycin	Adenocarcinoma of the Pancreas|Recurrent Pancreatic Cancer|Stage IV Pancreatic Cancer	DRUG: gemcitabine hydrochloride|DRUG: tanespimycin	Six Month Survival Rate, A patient that is alive at 6 months is considered a treatment "success". Estimated by the number of successes divided by the total number of evaluable patients. Ninety-five percent confidence intervals for the true success proportion will be calculated according to the approach of Duffy and Santner., 6 months	Overall Survival Time, Overall Survival time is defined as the time from registration to death due to any cause. Estimated using the method of Kaplan-Meier., Assessed up to 2 years from registration|Time to Disease Progression, The time to disease progression is defined as the time from registration to the time of confirmed disease progression using the Response Evaluation Criteria In Solid Tumor…		National Cancer Institute (NCI)		ALL	ADULT, OLDER_ADULT	PHASE2	21	NIH	INTERVENTIONAL	Allocation: RANDOMIZED|Intervention Model: PARALLEL|Masking: NONE|Primary Purpose: TREATMENT	NCI-2009-00156|MC0542|CDR0000445454|N01CM17104	2008-03	2011-01	2013-05	2007-12-20	2013-11-25	2014-07-25	Mayo Clinic, Rochester, Minnesota, 55905, United States
NCT01693523	Minocycline Study in Pancreatic Cancer Patients	https://clinicaltrials.gov/study/NCT01693523		COMPLETED	The goal of this clinical research study is to learn if minocycline can reduce the side effects of chemotherapy in patients with pancreatic cancer. In this study, minocycline will be compared to a placebo. Minocycline is an antibiotic that may help to reduce side effects of chemotherapy. A placebo is not a drug. It looks like the study drug, but it is not designed to treat any disease or illness.…	YES	Method	antibiotic	Minocycline is an antibiotic in the tetracycline class,	Pancreatic Cancer	DRUG: Minocycline|OTHER: Placebo|BEHAVIORAL: Questionnaires	Average Area Under the Curve (AUC) of Apriori Selected MDASI Symptoms, Each item is rated on a 0 to 10 scale with 0 = symptom not present or no interference and 10 meaning the symptom severity is as bad as can be imagine or complete interference using the MD Anderson Symptom Inventory (MDASI). It is a measure of symptom burden, which includes symptom severity and how they interfere with daily fun…	Relationship Between Dynamic Changes in Inflammation Biomarkers and Symptom Outcomes, Controlling for the Grouping Variables (Tumor Markers, Weight Loss), Evidence of Infection, ECOG PS, Age and Gender Examined, 3 weeks		M.D. Anderson Cancer Center	National Cancer Institute (NCI)	ALL	ADULT, OLDER_ADULT	PHASE2	80	OTHER	INTERVENTIONAL	Allocation: RANDOMIZED|Intervention Model: PARALLEL|Masking: DOUBLE (PARTICIPANT, INVESTIGATOR)|Primary Purpose: TREATMENT	2012-0587|1R21CA158902-01A1|NCI-2012-02063	2013-01-28	2018-09-19	2018-09-19	2012-09-26	2020-02-19	2020-03-09	University of Texas MD Anderson Cancer Center, Houston, Texas, 77030, United States	Study Protocol and Statistical Analysis Plan, https://cdn.clinicaltrials.gov/large-docs/23/NCT01693523/Prot_SAP_000.pdf
NCT02775695	Efficacy of Doxycycline on Metakaryote Cell Death in Patients With Resectable Pancreatic Cancer	https://clinicaltrials.gov/study/NCT02775695		COMPLETED	This is a window-of-opportunity study that examines the efficacy of doxycycline, and FDA-approved oral antibiotic, on metakaryotic (cancer stem cells) in resectable pancreatic cancer following eight weeks of treatment.	YES	U	antibiotic	DRUG: Doxycycline	Resectable Pancreatic Cancer	DRUG: Doxycycline	Determine the Efficacy of Doxycycline in Inducing Metakaryotic Cell Death in Primary Pancreatic Tumors as Measured by Pathologic Response, The histopathologic response of the primary tumor will be assessed using the College of American Pathology criteria for residual tumor response following neoadjuvant therapy for the exocrine pancreas. Researchers will enumerate the number of observed dead/dyin…			Medical College of Wisconsin		ALL	ADULT, OLDER_ADULT	PHASE2	12	OTHER	INTERVENTIONAL	Allocation: NA|Intervention Model: SINGLE_GROUP|Masking: NONE|Primary Purpose: TREATMENT	PRO28944	2017-04-03	2018-09-25	2022-05-26	2016-05-18	2023-07-03	2023-07-03	Medical College of Wisconsin, Milwaukee, Wisconsin, 53226, United States	Study Protocol and Statistical Analysis Plan, https://cdn.clinicaltrials.gov/large-docs/95/NCT02775695/Prot_SAP_000.pdf|Informed Consent Form, https://cdn.clinicaltrials.gov/large-docs/95/NCT02775695/ICF_001.pdf
NCT03665441	Study of Eryaspase in Combination With Chemotherapy Versus Chemotherapy Alone as 2nd-Line Treatment in PAC	https://clinicaltrials.gov/study/NCT03665441	Trybeca-1	COMPLETED	This is an open-label, multicenter, randomized, Phase 3 study in patients with ductal adenocarcinoma of the pancreas who have failed only one prior line of systemic anti-cancer therapy for advanced pancreatic cancer and have measurable disease.	YES	GFP-U	asparaginase	eryaspase, L-asparaginase encapsulated inside a donor-derived red blood cell	Pancreatic Adenocarcinoma	DRUG: eryaspase|DRUG: Gemcitabine plus Abraxane|DRUG: Irinotecan plus 5-FU plus leucovorin	Overall Survival (OS), To determine whether the addition of eryaspase to chemotherapy improves OS when compared to chemotherapy alone, ~12 months	Progression Free Survival (PFS), To compare PFS between the 2 treatment arm. Progression is determined using Response Evaluation Criteria In Solid Tumors Criteria (RECIST v1.1), as a 20% increase in the sum of the longest diameter of target lesions, or a measurable increase in a non-target lesion, or the appearance of new lesions., ~24 weeks|Objective Response Rate (ORR), To compare the ORR betwe…		ERYtech Pharma		ALL	ADULT, OLDER_ADULT	PHASE3	512	INDUSTRY	INTERVENTIONAL	Allocation: RANDOMIZED|Intervention Model: PARALLEL|Masking: NONE|Primary Purpose: TREATMENT	GRASPANC 2018-01	2018-09-15	2021-08-30	2022-01-18	2018-09-11	2022-09-28	2022-10-18	Arizona Cancer Center, Scottsdale, Arizona, 85258, United States|St. Joseph Heritage Healthcare, Fullerton, California, 92835, United States|University of California Davis Medical Center, Sacramento, California, 95817, United States|Georgetown University Hospital, Washington, District of Columbia, 20057, United States|Boca Raton Regional Hospital, Boca Raton, Florida, 33486, United States|Ochsner…	Study Protocol, https://cdn.clinicaltrials.gov/large-docs/41/NCT03665441/Prot_000.pdf|Statistical Analysis Plan, https://cdn.clinicaltrials.gov/large-docs/41/NCT03665441/SAP_001.pdf
NCT02195180	Efficacy and Safety of L-asparaginase Encapsulated in RBC Combined With Gemcitabine or FOLFOX in 2nd Line for Progressive Metastatic Pancreatic Carcinoma	https://clinicaltrials.gov/study/NCT02195180		COMPLETED	A new approach that aims to destroy pancreatic tumor cells through modification of the tumor environment. Asparagine synthetase (ASNS) is an enzyme wich synthetise asparagine. Asparagine is an essential nutriment for pancreatic cancer cells which have no or low level of ASNS. by L-asparaginase encapsulated in erythrocytes deplete (supress) Plasma asparagine. in selected patients having no or low …	NO	GF-U	asparaginase	ERY001 (erythrocyte encapsulated L-asparaginase)	Pancreatic Adenocarcinoma Metastatic	DRUG: ERY001|DRUG: Gemcitabine|DRUG: 5-fluoro-uracil/oxaliplatin/leucovorin (folfox)	Overall survival (OS), Evaluate the effects of eryaspase when combined with chemotherapy for the second line treatment of patients with pancreatic adenocarcinoma in terms of OS, whose tumors has low or no ASNS expression (ASNS 0 or 1+), From last study treatment assessment visit until patient's death, loss to follow up, or study closure, assessed up to 36 months.|Progression free survival (PFS), …	Incidence of Treatment Emergent Adverse Events (Safety and Tolerability), Compare the safety profile in patients treated with eryaspase in combination with chemotherapy versus chemotherapy alone, including adverse events, vital signs and clinical laboratory assessments, collected from time of informed consent until 4 weeks after last study treatment|Overall survival, Evaluate the effects of eryas…		ERYtech Pharma		ALL	ADULT, OLDER_ADULT	PHASE2	141	INDUSTRY	INTERVENTIONAL	Allocation: RANDOMIZED|Intervention Model: PARALLEL|Masking: NONE|Primary Purpose: TREATMENT	GRASPANC 2013-03|2013-004262-34	2014-07	2017-02	2017-11	2014-07-21		2018-07-27	Saint Catherine Institute, Avignon, 84918, France|Institut de Cancerologie, Brest, 29609, France|Hopital Beaujon, Clichy, 92118, France|Hospital Henri Mondor, Creteil, 94010, France|Groupe Hospitalier Mutualiste Grenoble, Grenoble, 38028, France|Centre Hospitalier Departemental Vendee - Les Oudairies, La Roche-sur-Yon, 85925, France|Centre Oscar Lambret, Lille, 59020, France|Cnetre Leon Berard, L…
NCT01978184	Randomized Phase II Trial of Pre-Operative Gemcitabine and Nab Paclitacel With or With Out Hydroxychloroquine	https://clinicaltrials.gov/study/NCT01978184		COMPLETED	This is a randomized phase II trial that will examine the ability of the hydroxychloroquine to improve the clinical activity of a pre-operative regimen of gemcitabine and nab-paclitaxel in subjects with potentially resectable adenocarcinoma of the pancreas. Eligible subjects will receive 2 cycles of gemcitabine and nab-paclitaxel (day 1, 8, 15) with or without hydrocychloroquine followed by surgi…	YES	GP-U	autophagy	Hydroxychloroquine (HCQ) is an autophagy inhibitor	Pancreatic Cancer	DRUG: gemcitabine|DRUG: abraxane|DRUG: hydroxychloroquine	Evans Grade Histopathologic Response, The number of patients who exhibited an Evans grade Histologic response (I, IIA, IIB, or III) to pre-operative gemcitabine / nab-paclitaxel. Histological response validated scoring system by Evans is as follows: Grade I: 1-9% tumor destruction, Grade II: 10 - 90%, Grade III: \>90% tumor destruction (Grade IIA = 10-50% of tumor cells destroyed; Grade IIB = 50-…	Carbohydrate Antigen 19-9 (CA19-9) Response, Levels of Carbohydrate antigen 19-9 (CA19-9) response to pre-operative gemcitabine/ nab-paclitaxel measured in the serum (original scale), Prior to treatment (average 73.3 +/- 9.9 days prior to surgery)|Carbohydrate Antigen 19-9 (CA19-9) Response, Levels of Carbohydrate antigen 19-9 (CA19-9) response to pre-operative gemcitabine/ nab-paclitaxel measure…		Nathan Bahary, MD		ALL	ADULT, OLDER_ADULT	PHASE2	104	OTHER	INTERVENTIONAL	Allocation: RANDOMIZED|Intervention Model: PARALLEL|Masking: NONE|Primary Purpose: TREATMENT	UPCI# 13-074	2013-11	2018-02-06	2018-02-28	2013-11-07	2019-03-27	2019-03-27	Hillman Cancer Center, Pittsburgh, Pennsylvania, 15232, United States	Study Protocol and Statistical Analysis Plan, https://cdn.clinicaltrials.gov/large-docs/84/NCT01978184/Prot_SAP_000.pdf
NCT01273805	Hydroxychloroquine in Previously Treated Patients With Metastatic Pancreatic Cancer	https://clinicaltrials.gov/study/NCT01273805		COMPLETED	Hydroxychloroquine is approved for the treatment of non-cancerous illnesses such as rheumatoid arthritis and systemic lupus erythematous. Researchers in the laboratory have tested tumors from patients with pancreatic cancer and have discovered that they have certain pathways inside the cells that promote growth and survival of the tumor. Hydroxychloroquine may inactivate these pathways and result…	YES	U	autophagy	Hydroxychloroquine (HCQ) is an autophagy inhibitor	Pancreatic Cancer	DRUG: Hydroxychloroquine	2-month Progression-Free Survival Rate, 2-month progression-free survival rate was defined as the percentage of patients absent progression (PD) or death before 2 months. Patients were considered to have experienced PD if they demonstrated either clinical deterioration resulting in withdrawal or PD per RECIST 1.0 criteria: At least a 20% increase in the sum of longest diameter (LD) of target lesi…	Biochemical Response Rate, Biochemical response rate was defined as the percentage of patients achieving on treatment a decrease in serum CA 19-9 by \> 30% from baseline., Disease was evaluated radiologically at baseline and every 2 months on treatment. Median duration of treatment for this study cohort was 34 days.|Tumor Response Rate, Tumor response rate is the percentage of patients achieving …		Dana-Farber Cancer Institute	Brigham and Women's Hospital|Massachusetts General Hospital	ALL	ADULT, OLDER_ADULT	PHASE2	20	OTHER	INTERVENTIONAL	Allocation: NON_RANDOMIZED|Intervention Model: SINGLE_GROUP|Masking: NONE|Primary Purpose: TREATMENT	10-310	2011-01	2013-01	2014-02	2011-01-11	2017-06-14	2017-06-14	Dana-Farber Cancer Institute, Boston, Massachusetts, 02115, United States|Massachusetts General Hospital, Boston, Massachusetts, 02214, United States
NCT00161213	Gemcitabine and Imatinib Mesylate as First-Line Therapy in Patients With Locally Adv. or Metastatic Pancreatic Cancer	https://clinicaltrials.gov/study/NCT00161213		COMPLETED	RATIONALE: Drugs used in chemotherapy, such as gemcitabine, work in different ways to stop the growth of tumor cells, either by killing the cells or by stopping them from dividing. Imatinib mesylate may stop the growth of tumor cells by blocking some of the enzymes needed for cell growth. Giving gemcitabine together with imatinib mesylate may kill more tumor cells. PURPOSE: This phase II trial is…	YES	G-U	BCR-ABL	Imatinib mesylate is a protein-tyrosine kinase inhibitor that inhibits the BCR-ABL tyrosine kinase	Pancreatic Cancer	DRUG: gemcitabine hydrochloride|DRUG: imatinib mesylate	Progression-free Survival, Progression-free survival in months. Progression is defined using Response Evaluation Criteria In Solid Tumors Criteria (RECIST v1.0), as a 20% increase in the sum of the longest diameter of target lesions, or a measurable increase in a non-target lesion, or the appearance of new lesions, 4 years	Response Rate, Response rate as defined by a best response of "Stable Disease or better.", 5 years|1-year Survival Rate, Percentage of subjects who survive up to 1 year, 5 years|Overall Survival, 5 years		University of Medicine and Dentistry of New Jersey	National Cancer Institute (NCI)	ALL	ADULT, OLDER_ADULT	PHASE2	44	OTHER	INTERVENTIONAL	Allocation: NA|Intervention Model: SINGLE_GROUP|Masking: NONE|Primary Purpose: TREATMENT	CDR0000539409|P30CA072720|CINJ-070501|CINJ-5324|CINJ-NJ1205	2005-09	2010-10	2010-10	2005-09-12	2012-12-27	2023-08-14	Robert H. Lurie Comprehensive Cancer Center at Northwestern University, Chicago, Illinois, 60611-3013, United States|CentraState Medical Center, Freehold, New Jersey, 07728, United States|Cancer Institute of New Jersey at Hamilton, Hamilton, New Jersey, 08690, United States|Jersey Shore Cancer Center at Jersey Shore University Medical Center, Neptune, New Jersey, 07754, United States|Central Jers…
NCT00055250	A Study With LY293111, Gemcitabine and Placebo in Patients With Pancreatic Cancer	https://clinicaltrials.gov/study/NCT00055250		COMPLETED	The purpose of this study is to determine the effectiveness and side effects of LY293111 given in combination with gemcitabine in patients with pancreatic cancer.	NO	G-U	BLT1	LY293111 is a potent antagonist of the leukotriene B4 (LTB4) receptor, BLT1,	Pancreatic Cancer	DRUG: Gemcitabine|DRUG: LY293111|DRUG: placebo	6-month survival	Toxicity|tumor response|PK		Eli Lilly and Company		ALL	ADULT, OLDER_ADULT	PHASE2	130	INDUSTRY	INTERVENTIONAL	Allocation: RANDOMIZED|Intervention Model: PARALLEL|Masking: DOUBLE|Primary Purpose: TREATMENT	4840|H6H-MC-JEAL	2003-01		2005-10	2003-02-24		2007-01-26	For additional information regarding investigative sites for this trial, contact 1-877-CTLILLY (1-877-285-4559, 1-317-615-4559) Mon-Fri from 9AM to 5pm Eastern time (UTC/GMT - 5 hours, EST) or speak with your personal physician., Lakeland, Florida, United States
NCT02436668	Study of Ibrutinib vs Placebo, in Combination With Nab-paclitaxel and Gemcitabine, in the First Line Treatment of Patients With Metastatic Pancreatic Adenocarcinoma (RESOLVE)	https://clinicaltrials.gov/study/NCT02436668		COMPLETED	This is a phase 3 study to evaluate the efficacy of ibrutinib in combination with nab-paclitaxel and gemcitabine for the first line treatment of patients with metastatic pancreatic adenocarcinoma.	YES	GP-U	BTK	Ibrutinib is a a class of drugs known as Bruton's tyrosine kinase (BTK) inhibitors.	Metastatic Pancreatic Adenocarcinoma	DRUG: Ibrutinib|DRUG: Gemcitabine|DRUG: Nab-paclitaxel	Progression Free Survival (PFS), PFS is defined as the time from the date of randomization until disease progression per RECIST 1.1 criteria assessed by investigator, or death from any cause, whichever occurs first., Results at an overall median follow-up of 24.87 months|Overall Survival (OS), OS, is defined as the time from date of randomization until date of death from any cause., Results at an…	Number of Participants With Adverse Events as a Measure of Safety and Tolerability of Ibrutinib and Nab-paclitaxel and Gemcitabine Versus Placebo in Combination With Nab-paclitaxel and Gemcitabine., This is a measure of percentage of subjects with Treatment Emergent Adverse Events Grade 3 or above collected Up to 30 days after the last participating subject discontinues study drug., Results at an…		Pharmacyclics LLC.		ALL	ADULT, OLDER_ADULT	PHASE3	430	INDUSTRY	INTERVENTIONAL	Allocation: RANDOMIZED|Intervention Model: PARALLEL|Masking: DOUBLE (PARTICIPANT, INVESTIGATOR)|Primary Purpose: TREATMENT	PCYC-1137-CA	2015-05	2018-10	2019-04-25	2015-05-07	2020-11-16	2020-12-30	Oncology Specialties, PC; Clearview Cancer Institute, Huntsville, Alabama, 35805, United States|Arizona Center for Cancer Care, Avondale, Arizona, 85323, United States|St. Mary's Medical Center, Daly City, California, 94015, United States|Moores UCSD Cancer Center, La Jolla, California, 92093, United States|Cedars Sinai Medical Center, Los Angeles, California, 90048, United States|Norwalk Hospita…	Statistical Analysis Plan, https://cdn.clinicaltrials.gov/large-docs/68/NCT02436668/SAP_000.pdf|Study Protocol, https://cdn.clinicaltrials.gov/large-docs/68/NCT02436668/Prot_001.pdf
NCT02362048	ACP-196 Alone and in Combination With Pembrolizumab in Subjects With Advanced or Metastatic Pancreatic Cancer	https://clinicaltrials.gov/study/NCT02362048	KEYNOTE144	COMPLETED	ACP-196 Alone and in Combination with Pembrolizumab in Subjects with Advanced or Metastatic Pancreatic Cancer	YES	I/U	BTK, PD-1	acalabrutinib (ACP-196) The specific Bruton tyrosine kinase inhibitor	Metastatic Pancreatic Cancer	DRUG: ACP-196|DRUG: ACP-196 in combination with pembrolizumab	Number of Participants With Overall Response Advanced or Metastatic Pancreatic Cancer., Per Response Evaluation Criteria In Solid Tumors Criteria (RECIST v1.1) for target lesions and assessed by MRI: Complete Response (CR), Disappearance of all target lesions; Partial Response (PR), \>=30% decrease in the sum of the longest diameter of target lesions; Overall Response (OR) = CR + PR, Every 12 wee…			Acerta Pharma BV	Merck Sharp & Dohme LLC	ALL	ADULT, OLDER_ADULT	PHASE2	77	INDUSTRY	INTERVENTIONAL	Allocation: RANDOMIZED|Intervention Model: PARALLEL|Masking: NONE|Primary Purpose: TREATMENT	ACE-ST-003	2015-05	2017-03	2017-03	2015-02-12	2019-10-01	2019-10-01	Houston, Texas, United States	Statistical Analysis Plan, https://cdn.clinicaltrials.gov/large-docs/48/NCT02362048/SAP_000.pdf|Study Protocol, https://cdn.clinicaltrials.gov/large-docs/48/NCT02362048/Prot_001.pdf
NCT02117258	Z-360 Plus GEM in Subjects With Metastatic Pancreatic Adenocarcinoma	https://clinicaltrials.gov/study/NCT02117258	ZIPANG	COMPLETED	The primary objective of this study is to compare the efficacy of GEM plus Z-360 versus GEM plus placebo on the overall survival (OS) in subjects with metastatic Pancreatic Adenocarcinoma.	NO	U	CCK-2 receptor	Z-360, a novel cholecystokinin-2/gastrin receptor antagonist,	Metastatic Pancreatic Adenocarcinoma	DRUG: Z-360|DRUG: Placebo	Overall Survival, Approximately 24 months	Progression Free Survival (PFS), Approximately 24 months|Time to Treatment Failure, Approximately 24 months|Quality of Life, Approximately 24 months|Safety parameters, Incidence of SAEs and AEs, laboratory test results, vital signs, ECG results and physical examination findings, Approximately 24 months|Pharmacokinetics, To characterize the plasma pK of Z-360 when given in combination with GEM, Da…		Zeria Pharmaceutical		ALL	ADULT, OLDER_ADULT	PHASE2	167	INDUSTRY	INTERVENTIONAL	Allocation: RANDOMIZED|Intervention Model: PARALLEL|Masking: QUADRUPLE (PARTICIPANT, CARE_PROVIDER, INVESTIGATOR, OUTCOMES_ASSESSOR)|Primary Purpose: TREATMENT	Z-360-01	2014-04	2016-07	2017-03	2014-04-17		2017-07-02	Zeria Investigative sites, Japan, Japan|Zeria Investigative Sites, Korea, Korea, Republic of|Zeria Investigative Sites, Taiwan, Taiwan
NCT00331682	Docetaxel and Flavopiridol in Treating Patients With Refractory Metastatic Pancreatic Cancer	https://clinicaltrials.gov/study/NCT00331682		COMPLETED	Drugs used in chemotherapy, such as docetaxel and flavopiridol, work in different ways to stop the growth of tumor cells, either by killing the cells or by stopping them from dividing. Giving more than one drug (combination chemotherapy) may kill more tumor cells. Flavopiridol may also help docetaxel work better by making tumor cells more sensitive to the drug. This phase II trial is studying how…	YES	U2	CDK9, microtubule	Alvocidib is a flavonoid alkaloid CDK9 kinase inhibitor,	Adenocarcinoma of the Pancreas|Recurrent Pancreatic Cancer|Stage IV Pancreatic Cancer	DRUG: alvocidib|DRUG: docetaxel	Objective Response Rate as Measured by RECIST Criteria, Objective response rate as measured by RECIST criteria, Up to 2 years	Time to Progression, Will be computed using Kaplan-Meier methods., Between the start of treatment until the criteria for progression are met, assessed up to 2 years|Overall Survival, Will be computed using Kaplan-Meier methods., Between the start of treatment until patient death, assessed up to 2 years		National Cancer Institute (NCI)		ALL	ADULT, OLDER_ADULT	PHASE2	10	NIH	INTERVENTIONAL	Allocation: NA|Intervention Model: SINGLE_GROUP|Masking: NONE|Primary Purpose: TREATMENT	NCI-2012-01471|05-136|MSKCC-05136|NCI-6366|CDR0000472413|R01CA067819	2006-03	2008-05	2008-05	2006-05-31	2014-01-10	2014-05-28	Memorial Sloan-Kettering Cancer Center, New York, New York, 10065, United States
NCT00789633	Masitinib in Combination With Gemcitabine for Treatment of Patients With Advanced/Metastatic Pancreatic Cancer	https://clinicaltrials.gov/study/NCT00789633		COMPLETED	The objective of this study is to compare the efficacy and safety of masitinib in combination with gemcitabine to placebo in combination with gemcitabine in patients with advanced/metastatic pancreatic cancer.	NO	G-U	c-kit	Masitinib is a novel phenylaminothiazole-type tyrosine kinase inhibitor that targets c-KIT receptor	Pancreatic Cancer	DRUG: Masitinib|DRUG: Placebo|DRUG: Gemcitabine	Overall Survival (OS), Overall survival is defined as time in months from the randomization date to the date of death due to any cause. If a patient is not known to have died, then OS will be censored at the date of last known date patient alive., From day of randomization to the date of death, assessed up to 60 months	Survival rate, Defined as the proportion of patients alive at each time point, estimated with Kaplan-Meier distribution., Every 24 weeks, assessed up to 60 months|Progression Free Survival (PFS), Progression Free Survival is defined as the time from the randomization date until the date of earliest evidence of disease progression or death, for participants who progressed or died before subsequent…		AB Science		ALL	ADULT, OLDER_ADULT	PHASE3	353	INDUSTRY	INTERVENTIONAL	Allocation: RANDOMIZED|Intervention Model: PARALLEL|Masking: QUADRUPLE (PARTICIPANT, CARE_PROVIDER, INVESTIGATOR, OUTCOMES_ASSESSOR)|Primary Purpose: TREATMENT	AB07012	2008-11-25	2011-12-23	2012-08-31	2008-11-13		2018-12-17	Eastern Connecticut Hematology and Oncology (ECHO), Norwich, Connecticut, 06360, United States|MD Anderson, Orlando, Florida, 32806, United States|The Emory Clinic, Atlanta, Georgia, 30322, United States|Decatur Memorial Hospital, Decatur, Illinois, 62526, United States|Medical & Surgical Specialists, Galesburg, Illinois, 61401, United States|Berkshire Hematology Oncology, Pittsfield, Massachuset…
NCT03766295	Masitinib Plus Gemcitabine in Pancreatic Cancer	https://clinicaltrials.gov/study/NCT03766295		COMPLETED	The objective is to compare efficacy and safety of masitinib in combination with gemcitabine to placebo in combination with gemcitabine, in treatment of patients with locally advanced or metastatic pancreatic cancer and who have pain related to the disease.	NO	G-U	c-kit	Masitinib is a novel phenylaminothiazole-type tyrosine kinase inhibitor that targets c-KIT receptor	Locally Advanced or Metastatic Pancreatic Cancer	DRUG: Masitinib|DRUG: Gemcitabine|DRUG: Placebo	Overall Survival (median), Overall survival is defined as time in months from the randomization date to the date of death due to any cause. If a patient is not known to have died, then OS will be censored at the date of last known date patient alive., From day of randomization to death, assessed for a maximum of 60 months	Survival rates, The proportion of patients alive at each time point, estimated with Kaplan-Meier distribution, every 24 weeks|Progression Free Survival, Progression Free Survival (PFS) is defined as the time from the randomization date until the date of earliest evidence of disease progression or death, for participants who progressed or died before subsequent cancer therapy. Disease progression …		AB Science		ALL	ADULT, OLDER_ADULT	PHASE3	377	INDUSTRY	INTERVENTIONAL	Allocation: RANDOMIZED|Intervention Model: PARALLEL|Masking: DOUBLE (PARTICIPANT, INVESTIGATOR)|Primary Purpose: TREATMENT	AB12005	2014-07	2020-12	2020-12	2018-12-06		2020-12-08	Hospital AZ Sint-Jan, Brugge, 8000, Belgium|Polyclinique de Limoges site CHENIEUX, Limoges, 87000, France|Centre Hospitalier de Longjumeau, Longjumeau, 91160, France|General University Hospital of Patras, Patras, 26504, Greece|Sanjeevani CBCC USA Cancer Hospital, Raipur, 492001, India|Omsk Clinical oncology dispensary Omsk, Omsk, 644013, Russian Federation|National Oncology Institute, Bratislava,…
NCT00558207	A Randomized Phase 2 Study of ARQ 197 Versus Gemcitabine in Treatment-NaÃ¯ve Patients With Unresectable Locally Advanced or Metastatic Pancreatic Adenocarcinoma	https://clinicaltrials.gov/study/NCT00558207		COMPLETED	This is a multi-center, open-label randomized phase 2 study designed to assess the progression free survival (PFS) of patients with untreatment and unresectable pancreatic cancer following treatment with either ARQ 197 or gemcitabine. The study will also evaluate other efficacy and safety endpoints including overall response rate, overall survival and adverse events in the two treatment arms.	NO	G-U	c-MET	ARQ-197 is an oral, selective c-Met inhibitor	Pancreatic Neoplasms	DRUG: ARQ 197|DRUG: gemcitabine	Evaluate progression-free survival (PFS) in patients receiving ARQ 197 versus gemcitabine., 6 month	Evaluate overall response rate (ORR) in patients receiving ARQ 197 versus gemcitabine, ongoing|Evaluate 6-month and 1-year overall survival (OS) rates in patients treated with ARQ197 versus gemcitabine, 6 and 12 month|Further characterize the safety profile of ARQ 197, ongoing		ArQule, Inc., a subsidiary of Merck Sharp & Dohme LLC, a subsidiary of Merck & Co., Inc. (Rahway, NJ USA)		ALL	ADULT, OLDER_ADULT	PHASE2	43	INDUSTRY	INTERVENTIONAL	Allocation: RANDOMIZED|Intervention Model: PARALLEL|Masking: NONE|Primary Purpose: TREATMENT	ARQ 197-205	2007-11	2008-04	2008-04	2007-11-14		2013-02-25	Oddzial Kliniczny Kliniki Onkologii Szpital Uniwersytecki w Krakowie, Krakow, 31-531, Poland|Oddzial Chemioterapii, Wojewodzki Szpital Specjalistyczny, Krakow, 31-826, Poland|OddziaÅ‚ Onkologii Klinicznej, Regionalny Szpital Specjalistyczny "Latawiec", Swidnica, 58-100, Poland|OddziaÅ‚ Onkologii Klinicznej SP ZOZ WojewÃ³dzki Szpital Zespolony im. L. Rydygiera, Torun, 53/59, Poland|Klinika Onkolog…
NCT00462852	Gemcitabine With or Without Dalteparin in Treating Patients With Locally Advanced or Metastatic Pancreatic Cancer	https://clinicaltrials.gov/study/NCT00462852		COMPLETED	RATIONALE: Drugs used in chemotherapy, such as gemcitabine, work in different ways to stop the growth of tumor cells, either by killing the cells or by stopping them from dividing. Anticoagulants, such as dalteparin, may help prevent blood clots from forming in patients being treated with gemcitabine for pancreatic cancer. PURPOSE: This randomized phase II trial is studying how well gemcitabine w…	NO	Method	coagulant	Dalteparin is an anticoagulant that helps prevent the formation of blood clots.	Pancreatic Cancer|Thromboembolism	DRUG: dalteparin|DRUG: gemcitabine hydrochloride|OTHER: diagnostic laboratory biomarker analysis	Incidence of venous thromboembolism reduction	Early survival benefit|Toxicity|Overall survival|Time to disease progression|Effect of drug combination on serological markers of thromboangiogenesis		Hull University Teaching Hospitals NHS Trust		ALL	ADULT, OLDER_ADULT	PHASE2	120	OTHER_GOV	INTERVENTIONAL	Allocation: RANDOMIZED|Intervention Model: |Masking: |Primary Purpose: TREATMENT	PRH-HCTU-FRAGEM|CDR0000540180|PRH-HCTU-FRAGEM-V-12.1|CTA-MF8000/13558|EU-20721|LILLY-PRH-HCTU-FRAGEM|ISRCTN76464767	2003-04		2011-11	2007-04-19		2013-08-12	Princess Royal Hospital at Hull and East Yorkshire NHS Trust, Hull, England, HU8 9HE, United Kingdom|Royal Lancaster Infirmary, Lancaster, England, LA1 4RP, United Kingdom|Saint Bartholomew's Hospital, London, England, EC1A 7BE, United Kingdom|St. George's Hospital, London, England, SW17 0QT, United Kingdom|Maidstone Hospital, Maidstone, England, ME16 9QQ, United Kingdom|Nottingham City Hospital,…
NCT00785421	Chemotherapy With or Without Enoxaparin in Pancreatic Cancer	https://clinicaltrials.gov/study/NCT00785421	PROSPECT	COMPLETED	To evaluate the safety and efficacy of chemotherapy with or without enoxaparin. This study is powered to decrease the DVT/ VTE events rate from 10% to 3% with enoxaparin in the experimental arm. N=540pts, dropout-rate 15%, power 80 %, two sided, significant level 5%	NO	U	coagulant	Enoxaparin (Lovenox) is an anticoagulant medicine	Pancreatic Cancer	DRUG: enoxaparin|DRUG: chemotherapy with LMWH - enoxaparin|DRUG: only chemotherapy	DVT/TVE event rate, After 12 events and after 24 events or after 540 pts recruited	TTP, OS, side effects, after 12 events and after 24 events or after 540 pts are recruited		CONKO-Studiengruppe	Sanofi|Amgen|Eli Lilly and Company	ALL	ADULT, OLDER_ADULT	PHASE2|PHASE3	312	OTHER	INTERVENTIONAL	Allocation: RANDOMIZED|Intervention Model: PARALLEL|Masking: NONE|Primary Purpose: TREATMENT	CONKO 004|CCT-NAPN-16752	2004-04	2009-01	2009-06	2008-11-05		2015-01-08	UniversitÃ¤tsmedizin - Berlin - Charite, Berlin, 13353, Germany
NCT00966277	Dalteparin for Primary Venous Thromboembolism (VTE) Prophylaxis in Pancreatic Cancer Patients	https://clinicaltrials.gov/study/NCT00966277		COMPLETED	The goal of this clinical research study is to learn if dalteparin can lower the risk of VTE occurring in the legs and lungs. This will be tested in patients with pancreatic cancer who are going to receive chemotherapy. Some patients will receive dalteparin and some will receive no study drug. The safety of dalteparin will also be studied.	YES	Method	coagulation	Dalteparin is an anticoagulant that helps prevent the formation of blood clots.	Pancreatic Cancer|Venous Thromboembolism	DRUG: Dalteparin	Number of Participants With Venous Thromboembolic Events (VTE), Venous thromboembolism (VTE) defined by both symptomatic and asymptomatic VTE which includes deep venous thrombosis (DVT) and pulmonary embolism (PE) through clinical assessments and radiologic studies. All patients undergo bilateral lower extremity ultrasound every 2 months while on study (total of 3 exams including pre-randomizatio…			M.D. Anderson Cancer Center	Eisai Inc.	ALL	ADULT, OLDER_ADULT	PHASE4	87	OTHER	INTERVENTIONAL	Allocation: RANDOMIZED|Intervention Model: SINGLE_GROUP|Masking: NONE|Primary Purpose: TREATMENT	2008-0487|NCI-2011-01773	2010-04	2014-09	2014-09	2009-08-26	2016-12-12	2016-12-12	University of Texas MD Anderson Cancer Center, Houston, Texas, 77030, United States
NCT00709826	APRiCOT-P: Study of Apricoxib With Gemcitabine and Erlotinib to Treat Advanced Pancreatic Cancer	https://clinicaltrials.gov/study/NCT00709826		COMPLETED	This study will compare the anti-tumor efficacy of apricoxib and gemcitabine/erlotinib with placebo and gemcitabine/erlotinib in patients with advanced pancreatic cancer.	YES	G-U2	COX2, EGFR	Erlotinib, an epidermal growth factor receptor (EGFR) inhibitor, Apricoxib, a Novel Inhibitor of COX-2	Pancreatic Cancer|Metastatic Pancreatic Cancer	DRUG: gemcitabine|DRUG: placebo|DRUG: Erlotinib|DRUG: apricoxib	Progression Free Survival, Progression is defined, using RECIST, as a measurable increase in the smallest dimension of any target or non-target lesion, or the appearance of new lesions, since baseline., Randomization then every other cycle	Overall Survival, Randomization then every other cycle		Tragara Pharmaceuticals, Inc.		ALL	ADULT, OLDER_ADULT	PHASE2	109	INDUSTRY	INTERVENTIONAL	Allocation: RANDOMIZED|Intervention Model: PARALLEL|Masking: QUADRUPLE (PARTICIPANT, CARE_PROVIDER, INVESTIGATOR, OUTCOMES_ASSESSOR)|Primary Purpose: TREATMENT	TP2001-203|APRiCOT-P	2008-08	2010-06	2011-05	2008-07-03	2012-11-07	2012-11-07	Arizona Clinical Research Center, Tucson, Arizona, 85715, United States|Comprehensive Blood and Cancer Center, Bakersfield, California, 93309, United States|Southbay Oncology Hematology Partners, Campbell, California, 95008, United States|Bay Area Cancer Research Group, LLC, Concord, California, 94523, United States|Bay Area Cancer Research Group, LLC, Pleasant Hill, California, 94523, United Sta…
NCT01896869	FOLFIRINOX Followed by Ipilimumab With Pancreatic Tumor Vaccine in Treatment of Metastatic Pancreatic Cancer	https://clinicaltrials.gov/study/NCT01896869		COMPLETED	This study will enroll patients who have metastatic pancreatic cancer with stable disease on FOLFIRINOX chemotherapy. The main purpose of this study is to compare survival between patients that receive ipilimumab and a pancreatic tumor vaccine and patients who continue to receive FOLFIRINOX. Funding Source - FDA Office of Orphan Product Development (OOPD)	YES	F-I	CTLA-4	Ipilimumab is a monoclonal antibody that targets the cytotoxic T-lymphocyte-associated protein 4 (CTLA-4).	Metastatic Pancreatic Adenocarcinoma	DRUG: Ipilimumab|BIOLOGICAL: Vaccine|DRUG: FOLFIRINOX	Overall Survival (OS), Overall Survival is the time between the date of randomization on study and death., 4 years	Toxicity of Ipilimumab in Combination With Pancreatic Tumor Vaccine, Toxicity was assessed as the number of patients experiencing study drug-related adverse events (AEs). Data reported for only study drug-related adverse events (not all adverse events as reported in the adverse events section)., From the first dose of study drug through 70 days after last dose, up to 13 months|Progression Free Su…		Sidney Kimmel Comprehensive Cancer Center at Johns Hopkins		ALL	ADULT, OLDER_ADULT	PHASE2	83	OTHER	INTERVENTIONAL	Allocation: RANDOMIZED|Intervention Model: PARALLEL|Masking: NONE|Primary Purpose: TREATMENT	J13108|NA_00086350|FD-R-004819-01	2013-11	2019-05-03	2019-05-03	2013-07-11	2020-05-06	2020-05-19	UCSF Helen Diller Family Comprehensive Cancer Center, San Francisco, California, 94143, United States|The Sidney Kimmel Comprehensive Cancer Center at Johns Hopkins, Baltimore, Maryland, 21205, United States|Washington University School of Medicine, Saint Louis, Missouri, 63110, United States	Study Protocol and Statistical Analysis Plan, https://cdn.clinicaltrials.gov/large-docs/69/NCT01896869/Prot_SAP_000.pdf
NCT02826486	Study Assessing Safety and Efficacy of Combination of BL-8040 and Pembrolizumab in Metastatic Pancreatic Cancer Patients (COMBAT/KEYNOTE-202)	https://clinicaltrials.gov/study/NCT02826486	COMBAT	COMPLETED	This study will assess the efficacy and safety of BL-8040 in combination with pembrolizumab (KeytrudaÂ®) and BL8040/ Pembrolizumab in combination with liposomal irinotecan (OnivydeÂ®)/5-fluorouracil/leucovorin (5-FU/LV) in subjects with metastatic pancreatic adenocarcinoma.	NO	F-U	CXCR4	BL-8040, a CXCR4 antagonist, https://www.nature.com/articles/s41591-020-0880-x	Metastatic Pancreatic Adenocarcinoma	DRUG: BL-8040|DRUG: Pembrolizumab|DRUG: Chemotherapy of Onivyde	Objective response rate (ORR) assessed by imaging according to RECIST 1.1 criteria, response is determined by assessment of target lesions identified in CT or MRI imaging, Change in response between screening, end of monotherapy (Day 5), end of cycle 2 (Day 28) and approximately every 63 days until the date of first documented progression or date of death from any cause, whichever came first, ass…	Objective response rate (ORR) assessed by imaging according to irRECIST, repeat imaging will be done for confirmation of initial progressive disease, Change in response between screening, end of monotherapy (Day 5), end of cycle 2 (Day 28) and every 63 days until the date of confirmed progression assessed up to 2 years, or date of death from any cause.|Overall survival, Through study completion, …	Safety as measured by number of Participants With Abnormal Laboratory Values and/or Adverse Events That Are Related to Treatment with BL-8040 alone or in combination with pembrolizumab, safety assessment based on CTCAE version 4.03 criteria for adverse events and clinical laboratory parameters, study treatment duration, up to 2 years|Tolerability of BL-8040 as monotherapy and in combination with …	BioLineRx, Ltd.	Merck Sharp & Dohme LLC	ALL	ADULT, OLDER_ADULT	PHASE2	80	INDUSTRY	INTERVENTIONAL	Allocation: NON_RANDOMIZED|Intervention Model: PARALLEL|Masking: NONE|Primary Purpose: TREATMENT	BL-8040.PAC.201	2016-09	2022-09-06	2022-09-06	2016-07-11		2023-01-04	Mayo Clinic, Phoenix, Arizona, 85054, United States|Honor Health, Scottsdale, Arizona, 85258, United States|Ochsner Medical Center, New Orleans, Louisiana, 70121, United States|Massachusetts General Hospital (MGH), Boston, Massachusetts, 02114, United States|Beth Israel Deaconess Medical Center (BIDMAC), Boston, Massachusetts, 02215, United States|DF/HCC, Boston, Massachusetts, 02215, United Stat…
NCT04177810	Plerixafor and Cemiplimab in Metastatic Pancreatic Cancer	https://clinicaltrials.gov/study/NCT04177810		COMPLETED	The purpose of this study is to evaluate the safety and clinical activity of plerixafor in combination with cemiplimab in patients with metastatic pancreatic cancer.	YES	I/U	CXCR4, PD-1	Plerixafor is a small molecule drug made in the laboratory that works by blocking a protein called CXCR4. Cemiplimab, is a monoclonal antibody blocking the PD-1	Metastatic Pancreatic Cancer	DRUG: Cemiplimab|DRUG: Plerixafor	Objective Response Rate (ORR) Using Immune RECIST (iRECIST) Criteria, ORR is defined as the number of patients achieving a complete response (CR) or partial response (PR) based on immune Response Evaluation Criteria in Solid Tumors (iRECIST) at any time during the study. CR = disappearance of all target lesions, PR is =\>30% decrease in sum of diameters of target lesions, progressive disease (PD)…	Overall Response Rate (ORR) Using RECIST 1.1 Criteria, Objective Response Rate (ORR) is defined as the number of patients achieving a complete response (CR) or partial response (PR) based on RECIST 1.1 criteria. CR = disappearance of all target lesions, PR is =\>30% decrease in sum of diameters of target lesions. Subjects who discontinue due to toxicity or clinical progression prior to post-basel…		Sidney Kimmel Comprehensive Cancer Center at Johns Hopkins	Genzyme, a Sanofi Company|American Association for Cancer Research|National Cancer Institute (NCI)	ALL	ADULT, OLDER_ADULT	PHASE2	25	OTHER	INTERVENTIONAL	Allocation: NA|Intervention Model: SINGLE_GROUP|Masking: NONE|Primary Purpose: TREATMENT	J19113|IRB00225153|5P01CA247886	2020-11-16	2023-03-29	2023-05-19	2019-11-26	2024-02-20	2024-02-23	Sidney Kimmel Comprehensive Cancer Center, Baltimore, Maryland, 21231, United States	Study Protocol and Statistical Analysis Plan, https://cdn.clinicaltrials.gov/large-docs/10/NCT04177810/Prot_SAP_000.pdf
NCT01838317	A Phase II Study of Pioglitazone for Patients With Cancer of the Pancreas	https://clinicaltrials.gov/study/NCT01838317		COMPLETED	This study is being done to determine whether or not addition of the oral medication, pioglitazone to standard chemotherapy, results in improvement of blood tests that measure the body's ability to utilize sugar (glucose and insulin metabolism). In addition the investigators want to determine whether or not treatment with pioglitazone results in (1) improvement in the size of the tumor, (2) weigh…	YES	C	diabetes	Pioglitazone is a medicine used to treat type 2 diabetes	Cancer of the Pancreas	DRUG: Pioglitazone	Change in Serum Adiponectin Level, We will obtain serum levels of adiponectin at baseline and after 8 weeks of treatment with pioglitazone., Baseline and 8 weeks of treatment with pioglitazone|Change in Standard Glucose Tolerance Test, We will perform the area under the oral glucose tolerance test at baseline and after 8 weeks of treatment with pioglitazone., Baseline to 120 minutes post glucose …	Change in Weight, To describe changes in weight in patients with pancreas cancer receiving pioglitazone., Baseline and every two weeks for 10 weeks, change between baseline and week 10 reported.|Number of Patients With Objective Response, Objective response is the proportion of patients with confirmed complete response (CR) or confirmed partial response (PR) according to the Response Evaluation C…		University of Texas Southwestern Medical Center		ALL	ADULT, OLDER_ADULT	PHASE2	14	OTHER	INTERVENTIONAL	Allocation: NON_RANDOMIZED|Intervention Model: SINGLE_GROUP|Masking: NONE|Primary Purpose: TREATMENT	STU 072012-036	2013-05	2017-09-20	2017-09-20	2013-04-24	2021-03-01	2021-03-01	UT Southwestern Medical Center, Dallas, Texas, 75390, United States	Study Protocol and Statistical Analysis Plan, https://cdn.clinicaltrials.gov/large-docs/17/NCT01838317/Prot_SAP_000.pdf
NCT00033735	Irofulven Compared With Fluorouracil in Treating Patients With Pancreatic Cancer	https://clinicaltrials.gov/study/NCT00033735		COMPLETED	RATIONALE: Drugs used in chemotherapy use different ways to stop tumor cells from dividing so they stop growing or die. It is not yet known whether irofulven is effective in treating pancreatic cancer. PURPOSE: Randomized phase III trial to compare the effectiveness of irofulven with that of fluorouracil in treating patients who have locally advanced or metastatic pancreatic cancer that has not r…	NO	F-U	DNA	Irofulven belongs to the family of drugs called alkylating agents.	Pancreatic Cancer	DRUG: fluorouracil|DRUG: Irofulven	Survival of Irofulven vs. 5-FU, 28 day cycle or until disease progression	Objective Tumor Response of Irofulven vs. 5-FU and Clinical Benefit of Irofulven vs. 5-FU, 28 day cycle or until disease progression		Eisai Inc.		ALL	ADULT, OLDER_ADULT	PHASE3	158	INDUSTRY	INTERVENTIONAL	Allocation: RANDOMIZED|Intervention Model: PARALLEL|Masking: NONE|Primary Purpose: TREATMENT	CDR0000069317|MGI-IROF-003|UARIZ-HSC-00305	2000-01	2003-06		2004-01-15		2012-12-24	MGI Pharma, Incorporated, Bloomington, Minnesota, 55437, United States
NCT00490360	Neoadjuvant Chemotherapy for Resectable Cancer of the Pancreatic Head	https://clinicaltrials.gov/study/NCT00490360		COMPLETED	Neodajuvant chemotherapy with gemcitabine / cisplatin is applied to patients with resectable cancer of pancreatic head.	NO	G	DNA	Cisplatin	Cancer of the Pancreatic Head	DRUG: Gemcitabine / Cisplatin	Resectability rate > 70% after restaging, 2007			University of Zurich		ALL	ADULT, OLDER_ADULT	PHASE2	2007	OTHER	INTERVENTIONAL	Allocation: NON_RANDOMIZED|Intervention Model: SINGLE_GROUP|Masking: NONE|Primary Purpose: TREATMENT	21-2001	2001-10		2007-05	2007-06-22		2007-06-22	University Hospital of Zurich, Department of Surgery, Zurich, Switzerland
NCT01396681	Adjuvant Gemcitabine and Cisplatin Followed by Chemoradiation for Resected Pancreatic Cancer	https://clinicaltrials.gov/study/NCT01396681		COMPLETED	This is a phase â…¡ Trial of Postoperative Adjuvant Gemcitabine and Cisplatin Chemotherapy Followed by Chemoradiation With Gemcitabine in Patients With Resected Pancreatic Cancer.	NO	G	DNA	Cisplatin	Pancreatic Cancer	DRUG: gemcitabine and cisplatin	recurrence/metastasis free survival, 24 months	2 year survival rate, 24 months|Overall survival, 24 months|recurrence free survival, Median recurrence free survival time, 24 months|Safety and tolerability, patients who experienced grade 3-4 toxicity by RECIST criteria, 24 months		Seoul National University Hospital		ALL	ADULT, OLDER_ADULT	PHASE2	70	OTHER	INTERVENTIONAL	Allocation: NA|Intervention Model: SINGLE_GROUP|Masking: NONE|Primary Purpose: TREATMENT	H-0412-138-006	2004-12	2011-06	2011-06	2011-07-19		2011-07-19	Seoul National University Bundang Hospital, Seongnam, Korea, Republic of|Seoul National University Hospital, Seoul, Korea, Republic of
NCT04769414	Flouro-Gem in Adenocarcinoma of the Pancreas (GEFLUPAN)	https://clinicaltrials.gov/study/NCT04769414		COMPLETED	In this study, the investigators designed a treatment regimen including the most active agents in pancreatic cancer which are gemcitabine and fluorouracil to be tested as a first line treatment. This regimen is expected to be less toxic than FOLFIRINOX and aiming at better outcomes.	NO	GF	DNA	Cisplatin	Cancer of Pancreas|Chemotherapy Effect|Metastatic Pancreatic Cancer	DRUG: Gemcitabine fluorouracil	Overall response rate (ORR), describes according to RECIST criteria, 6 months from enrollment	Adverse events (AE), Describes according to CTCAE, 6 months from chemotherapy|Progression free survival (PFS), The time interval between the date of metastasis to the date of next disease progression, One year from start of enrollment|Overall survival (OS), The time interval between the date of diagnosis till the date of death, One year from start of enrollment		Menoufia University		ALL	ADULT, OLDER_ADULT	PHASE2	48	OTHER	INTERVENTIONAL	Allocation: NA|Intervention Model: SINGLE_GROUP|Masking: NONE|Primary Purpose: TREATMENT	352	2021-02-20	2022-07-09	2022-07-09	2021-02-24		2022-08-08	Menoufia University, Faculty of medicine, ShibÄ«n Al Kawm, Menoufia, 32511, Egypt
NCT00024427	Triacetyluridine and Fluorouracil Compared With Gemcitabine in Treating Patients With Unresectable Locally Advanced, or Metastatic Pancreatic Cancer	https://clinicaltrials.gov/study/NCT00024427		COMPLETED	RATIONALE: Drugs used in chemotherapy use different ways to stop tumor cells from dividing so they stop growing or die. Giving the drugs in different combinations may kill more tumor cells. Chemoprotective drugs such as triacetyluridine may protect normal cells from the side effects of chemotherapy. It is not yet known which chemotherapy regimen is more effective in treating pancreatic cancer. PU…	NO	GF-U	DNA	Triacetyluridine (TAU) is a prodrug of uridine,	Drug/Agent Toxicity by Tissue/Organ|Pancreatic Cancer	DRUG: fluorouracil|DRUG: gemcitabine hydrochloride|DRUG: triacetyluridine	Open Label Randomized Phase 3 Multi-Center Trial of PN401 plus high dose 5-FU versus Gemcitabine in Advanced Pancreatic Cancer Patients, Disease progression			Wellstat Therapeutics		ALL	ADULT, OLDER_ADULT	PHASE3	250	INDUSTRY	INTERVENTIONAL	Allocation: RANDOMIZED|Intervention Model: PARALLEL|Masking: NONE|Primary Purpose: TREATMENT	CDR0000068931|WELLSTAT-401.00.001|PRONEURON-401.00.001|UAB-0105|UAB-F010524008	2001-02	2006-02		2003-01-27		2012-06-28	Brookwood Medical Center, Birmingham, Alabama, 35209-6804, United States|Comprehensive Cancer Center at University of Alabama at Birmingham, Birmingham, Alabama, 35294, United States|Providence Saint Joseph Medical Center - Burbank, Burbank, California, 91505, United States|City of Hope Comprehensive Cancer Center, Duarte, California, 91010-3000, United States|Scripps Cancer Center at Scripps Cli…
NCT01150630	Gemcitabine, Cisplatin, Epirubicin, and Capecitabine in Treating Patients With Stage I-II Resectable Pancreatic Cancer	https://clinicaltrials.gov/study/NCT01150630	PACT-15	COMPLETED	RATIONALE: Drugs used in chemotherapy, such as gemcitabine hydrochloride, cisplatin, epirubicin hydrochloride, and capecitabine, work in different ways to stop the growth of tumor cells, either by killing the cells or by stopping them from dividing. Giving gemcitabine hydrochloride, with or without cisplatin, epirubicin hydrochloride, and capecitabine before surgery may make the tumor smaller and…	NO	GF-U	DNA	Epirubicin is an anthracycline	Pancreatic Cancer	DRUG: capecitabine|DRUG: cisplatin|DRUG: epirubicin|DRUG: gemcitabine	Event-free survival at 1 year (phase II), CT scan, every 3 months	Radiological, biochemical, and pathological response rate (neoadjuvant arm only), CT scan, CA19.9 serology; pathology report, after 3 months of induction therapy|Surgical resection rate, surgeon report, immediately after surgery|Surgical mortality and morbidity, surgeon report, immediately after surgery|Tolerability, outpatient visit; laboratory report, every 2 weeks during therapy|Proportion of …		IRCCS San Raffaele		ALL	ADULT, OLDER_ADULT	PHASE2	98	OTHER	INTERVENTIONAL	Allocation: RANDOMIZED|Intervention Model: PARALLEL|Masking: NONE|Primary Purpose: TREATMENT	CDR0000675485|PACT-15|2010-019942-23	2010-05	2017-04	2017-08	2010-06-25		2017-09-01	Istituto Scientifico H. San Raffaele, Milan, 20132, Italy
NCT00023972	Gemcitabine With or Without Exatecan Mesylate in Treating Patients With Locally Advanced or Metastatic Pancreatic Cancer	https://clinicaltrials.gov/study/NCT00023972		COMPLETED	RATIONALE: Drugs used in chemotherapy use different ways to stop tumor cells from dividing so they stop growing or die. It is not yet known if gemcitabine is more effective with or without exatecan mesylate in treating pancreatic cancer. PURPOSE: Randomized phase III trial to compare the effectiveness of gemcitabine alone to that of gemcitabine and exatecan mesylate in treating patients who have …	NO	G-U	DNA	Exatecan mesylate (DX8951f) is a DNA topoisomerase I inhibitor	Pancreatic Cancer	DRUG: exatecan mesylate|DRUG: gemcitabine hydrochloride				Daiichi Sankyo		ALL	ADULT, OLDER_ADULT	PHASE3		INDUSTRY	INTERVENTIONAL	Allocation: RANDOMIZED|Intervention Model: |Masking: NONE|Primary Purpose: TREATMENT	CDR0000068880|DAIICHI-8951A-PRT031|MSKCC-02011	2001-07	2005-04	2005-04	2003-01-27		2012-05-16	Intouch Research, Huntsville, Alabama, 35801, United States|Providence Cancer Center, Mobile, Alabama, 36608, United States|Arizona Clinical Research Center, Tucson, Arizona, 85712, United States|Medical Oncology/Hematology, Gilroy, California, 95020, United States|California Cancer Care, Inc., Greenbrae, California, 94904-2007, United States|Pacific Shores Medical Group, Long Beach, California, …
NCT00035035	A Phase 3 Trial of ALIMTA (LY231514, Pemetrexed) Plus GEMZAR Versus GEMZAR in Patients With Unresectable or Metastatic Cancer of the Pancreas.	https://clinicaltrials.gov/study/NCT00035035		COMPLETED	Definition: This study will compare the drug GEMZAR to a combination of GEMZAR plus ALIMTA for the treatment of cancer of the pancreas. Patients may be able to participate in this study if they have cancer in their pancreas that cannot be removed by surgery OR that has spread to a new site in their body.	NO	G-U	DNA	Alimta works by inhibiting several enzymes involved in the folate pathway	Pancreatic Neoplasms|Metastases, Neoplasm	DRUG: GEMZAR|DRUG: ALIMTA				Eli Lilly and Company		ALL	ADULT, OLDER_ADULT	PHASE3		INDUSTRY	INTERVENTIONAL	Allocation: RANDOMIZED|Intervention Model: PARALLEL|Masking: NONE|Primary Purpose: TREATMENT	5148|H3E-MC-JMES				2002-05-03		2006-07-19	Huntsville, Alabama, United States|Fountain Valley, California, United States|Fullerton, California, United States|Lancaster, California, United States|Los Angeles, California, United States|Pomona, California, United States|Santa Rosa, California, United States|Torrance, California, United States|Fort Collins, Colorado, United States|Hartford, Connecticut, United States|Lake Worth, Florida, Unit…
NCT00202800	Phase II Trial to Evaluate Gemcitabine and Etoposide for Locally Advanced or Metastatic Pancreatic Cancer	https://clinicaltrials.gov/study/NCT00202800		COMPLETED	Pancreatic cancer is a devastating disease. Previous research shows a correlation between a specific oncogene change (ras-mutation) and enhanced sensitivity to two chemotherapy drugs combined: gemcitabine and etoposide. This Phase II trial will evaluate this drug combination for locally advanced and metastatic pancreatic cancer.	NO	G-U	DNA	Etoposide inhibits DNA synthesis by forming a complex with topoisomerase II and DNA	Pancreatic Cancer	DRUG: Gemcitabine, Etoposide	To evaluate the response rate, study completion	To evaluate the duration of response, study completion|To evaluate the overall survival, study completion|To evaluate the quality of life, study completion|To describe the toxicity profile, study completion		Spectrum Health Hospitals	Van Andel Research Institute|Eli Lilly and Company|Battle Creek Health System|Mercy Health System|Metropolitan Hospital, Michigan|Mecosta County General Hospital|Munson Medical Center|Saint Mary's Health Network	ALL	ADULT, OLDER_ADULT	PHASE2	40	OTHER	INTERVENTIONAL	Allocation: NON_RANDOMIZED|Intervention Model: SINGLE_GROUP|Masking: SINGLE (PARTICIPANT)|Primary Purpose: TREATMENT	VARI-002-1	2002-03	2007-09	2011-01	2005-09-20		2023-06-02	Grand Rapids Clinical Oncology Program, Grand Rapids, Michigan, 49503, United States
NCT00637247	A Randomized Study of Amplimexon (Imexon) With Gemcitabine in Pancreatic Cancer	https://clinicaltrials.gov/study/NCT00637247		COMPLETED	The purpose of this study is to determine if imexon in combination with gemcitabine could improve overall survival as compared to gemcitabine alone in subjects with pancreatic cancer that has spread to other organs such as the liver or lungs. The study will also look at the safety of the combination as compared to gemcitabine alone. Participants in the study will be randomly assigned to either tr…	YES	G-U	DNA	Imexon is an inhibitor of ribonucleotide reductase, a key enzyme in DNA synthesis	Pancreatic Neoplasms	DRUG: imexon in combination with gemcitabine|DRUG: imexon placebo + gemcitabine	Overall Survival for the Intent to Treat Population, To compare the overall survival duration of the two treatment arms. Overall survival is measured from the time of randomization until reported death. Subjects were censored at last time known alive if lost to follow-up. Alive patients were censored at the last survival follow-up. Follow-up was monthly after off study treatment., up to 2 years|T…	Objective Response Rates of the Two Treatment Arms, Objective response is measured by tumor reduction as defined in the RECIST criteria. Tumor shrinkage must be at least 30% to qualify as an objective response., one year|Progression Free Survival, To compare the median progression free survival (PFS) of the two treatment arms. Progression free survival is measured from randomization until the sub…		AmpliMed Corporation		ALL	ADULT, OLDER_ADULT	PHASE2	142	INDUSTRY	INTERVENTIONAL	Allocation: RANDOMIZED|Intervention Model: PARALLEL|Masking: QUADRUPLE (PARTICIPANT, CARE_PROVIDER, INVESTIGATOR, OUTCOMES_ASSESSOR)|Primary Purpose: TREATMENT	AMP-019	2008-04	2010-05	2010-06	2008-03-17	2010-11-30	2019-03-20	Birmingham Hematology and Oncology- US Oncology, Birmingham, Alabama, 35205, United States|AZ Onc Associates D.B.A. Hematology Oncology- US Oncology, Tucson, Arizona, 85704, United States|Arizona Clinical Research Center, Tucson, Arizona, 85715, United States|Rocky Mountain Cancer Center- US Oncology, Denver, Colorado, 80218, United States|Ocala Oncology Center- US Oncology, Ocala, Florida, 34471…
NCT02043288	Combination Therapy With NC-6004 and Gemcitabine Versus Gemcitabine Alone in Pancreatic Cancer	https://clinicaltrials.gov/study/NCT02043288		COMPLETED	This clinical trial is designed to evaluate the impact of the addition of NC-6004 to gemcitabine in the treatment of patients with locally advanced or metastatic pancreatic cancer in Asian countries.	NO	G-U	DNA	NC-6004, a novel cisplatin nanoparticle	Pancreatic Neoplasms	DRUG: NC-6004|DRUG: Gemcitabine	Overall survival (OS), Overall survival is defined as the time from the treatment initiation until death from any cause, and censored at the last follow up time., 3.5 years	Progression free survival (PFS), Progression free survival is defined as the time from the treatment initiation until progression or death, and censored at the last follow up time., 3.5 years|Response rate (RR) and disease control rate (DCR) according to Response Evaluation Criteria in Solid Tumors (RECIST) v1.1 criteria, * Response rate is defined as counts and proportions of patients responding…		Orient Europharma Co., Ltd.	NanoCarrier Co., Ltd.	ALL	ADULT, OLDER_ADULT	PHASE3	310	INDUSTRY	INTERVENTIONAL	Allocation: RANDOMIZED|Intervention Model: PARALLEL|Masking: NONE|Primary Purpose: TREATMENT	NC-6004-005	2014-01	2019-12	2019-12	2014-01-23		2020-04-15	Prince of Wales Hospital, Hong Kong, Hong Kong|Queen Mary Hospital, Hong Kong, Hong Kong|Aichi Cancer Center, Aichi, Japan|Chiba Cancer Center, Chiba, Japan|National Hospital Organization Kyushu Cancer Center, Fukuoka, Japan|Hokkaido University Hospital, Hokkaido, Japan|National Hospital Organization Osaka National Hospital, Osaka, Japan|Osaka Medical Center for Cancer and Cardiovascular Diseases…
NCT01280058	Carboplatin and Paclitaxel With or Without Viral Therapy in Treating Patients With Recurrent or Metastatic Pancreatic Cancer	https://clinicaltrials.gov/study/NCT01280058		COMPLETED	This phase II trial studies how well carboplatin and paclitaxel with or without viral therapy works in treating patients with pancreatic cancer that has come back or has spread to other places in the body. Drugs used in chemotherapy, such as carboplatin and paclitaxel, work in different ways to stop the growth of tumor cells, either by killing the cells, by stopping them from dividing, or by stop…	YES	P-U	DNA	Carboplatin, is a platinum-based agent classified as an alkylating agent	Pancreatic Acinar Cell Carcinoma|Pancreatic Ductal Adenocarcinoma|Recurrent Pancreatic Carcinoma|Stage IV Pancreatic Cancer	DRUG: Carboplatin|OTHER: Laboratory Biomarker Analysis|DRUG: Paclitaxel|BIOLOGICAL: Wild-type Reovirus	Progression-free Survival Using RECIST v. 1.1, The progression-free survival distributions between the two arms will be compared using log-rank tests. Progression-free survival curves will be constructed using the Kaplan-Meier product limit method, and additional analyses will be done using the Cox proportional hazards model., From study entry to the date of documented progression and/or death, a…	Incidence of Severe (Grade 3+) Adverse Events That Are Classified as Either Possibly, Probably, or Definitely Related to Study Treatment, as Assessed by NCI CTCAE Version 4.0, Toxicities will be described for each treatment arm, but will also be compared between the arms. Fisher's exact tests will be used to quantitatively compare the incidence of severe as well as specific toxicities of interest…	Immunologic Correlative Markers, The inflammatory cytokine profile, immune effector cell phenotype and function, and NARA titers will be assessed and compared. Patterns of change in the longitudinal data on these markers will be evaluated for each of the correlative outcomes of interest., Up to day 1 of course 12|Percentage of Patients With Ras Pathway Activation, The 95% confidence interval will…	National Cancer Institute (NCI)		ALL	ADULT, OLDER_ADULT	PHASE2	73	NIH	INTERVENTIONAL	Allocation: RANDOMIZED|Intervention Model: PARALLEL|Masking: NONE|Primary Purpose: TREATMENT	NCI-2011-02567|NCI-2011-02567|OSU 10045|OSU-10045|CDR0000692060|8601|8601|N01CM00070|N01CM62207|P30CA016058	2010-12	2016-01-19	2016-01-20	2011-01-20	2018-02-07	2018-03-09	MedStar Georgetown University Hospital, Washington, District of Columbia, 20007, United States|Emory University/Winship Cancer Institute, Atlanta, Georgia, 30322, United States|Montefiore Medical Center-Weiler Hospital, Bronx, New York, 10461, United States|Montefiore Medical Center - Moses Campus, Bronx, New York, 10467-2490, United States|Ohio State University Comprehensive Cancer Center, Colum…
NCT00003760	Irofulvene in Treating Patients With Stage III or Stage IV Pancreatic Cancer	https://clinicaltrials.gov/study/NCT00003760		COMPLETED	RATIONALE: Drugs used in chemotherapy use different ways to stop tumor cells from dividing so they stop growing or die. PURPOSE: Phase II trial to study the effectiveness of irofulven in treating patients who have stage III or stage IV pancreatic cancer that cannot be surgically removed.	NO	U	DNA	irofulven: Semisynthetic derivative of illudin S [CPD:C09688] DNA synthesis inhibitor	Pancreatic Cancer	DRUG: irofulven				The University of Texas Health Science Center at San Antonio	National Cancer Institute (NCI)|University of Texas|Merck Sharp & Dohme LLC	ALL	ADULT, OLDER_ADULT	PHASE2	3	OTHER	INTERVENTIONAL	Allocation: NA|Intervention Model: SINGLE_GROUP|Masking: NONE|Primary Purpose: TREATMENT	CDR0000066884|P30CA054174|UTHSC-9895011082|MGI-114.27.P98-03|SACI-IDD-98-18|NCI-V99-1517	1998-11	2000-05	2000-05	2004-08-04		2012-08-09	University of Nebraska Medical Center, Omaha, Nebraska, 68198-3330, United States|Brooke Army Medical Center, Fort Sam Houston, Texas, 78234, United States|San Antonio Cancer Institute, San Antonio, Texas, 78229, United States
NCT00003951	DX-8951f in Treating Patients With Metastatic Cancer of the Pancreas	https://clinicaltrials.gov/study/NCT00003951		COMPLETED	RATIONALE: Drugs used in chemotherapy use different ways to stop tumor cells from dividing so they stop growing or die. PURPOSE: Phase II trial to study the effectiveness of DX-8951f in treating patients who have metastatic cancer of the pancreas that has not been previously treated or that has not responded to previous chemotherapy.	NO	U	DNA	Exatecan mesylate (DX8951f) is a DNA topoisomerase I inhibitor	Pancreatic Cancer	DRUG: exatecan mesylate				Daiichi Sankyo		ALL	ADULT, OLDER_ADULT	PHASE2	37	INDUSTRY	INTERVENTIONAL	Allocation: |Intervention Model: |Masking: |Primary Purpose: TREATMENT	CDR0000067147|DAIICHI-8951A-PRT009|JHOC-99062405|MSKCC-99014	1999-06	2005-04	2005-04	2004-08-18		2012-05-16	Johns Hopkins Oncology Center, Baltimore, Maryland, 21287, United States|Memorial Sloan-Kettering Cancer Center, New York, New York, 10021, United States|University of Texas Health Science Center at San Antonio, San Antonio, Texas, 78284, United States
NCT00005053	Glufosfamide With or Without Hydration in Treating Patients With Advanced Pancreatic Cancer	https://clinicaltrials.gov/study/NCT00005053		COMPLETED	RATIONALE: Drugs used in chemotherapy use different ways to stop tumor cells from dividing so they stop growing or die. Hydration with a saline solution may protect kidney cells from the side effects of chemotherapy. PURPOSE: Randomized phase II trial to compare the effectiveness of glufosfamide with or without hydration in treating patients who have pancreatic cancer that is metastatic or cannot…	NO	U	DNA	Glufosfamide, a new alkylating agent that uses the transport system of glucose	Pancreatic Cancer	DRUG: glufosfamide				European Organisation for Research and Treatment of Cancer - EORTC		ALL	ADULT, OLDER_ADULT	PHASE2	35	NETWORK	INTERVENTIONAL	Allocation: RANDOMIZED|Intervention Model: |Masking: |Primary Purpose: TREATMENT	EORTC-16994P|EORTC-16994P|ASTA-D-19575-3166	1999-12	2001-03		2004-05-03		2012-09-24	Herlev Hospital - University Hospital of Copenhagen, Herlev, DK-2730, Denmark|Centre Leon Berard, Lyon, 69373, France|CHU de la Timone, Marseille, 13385, France|Centre Eugene Marquis, Rennes, 35064, France|Centre Henri Becquerel, Rouen, 76038, France|Universitats-Krankenhaus Eppendorf, Hamburg, D-20246, Germany|Medizinische Hochschule Hannover, Hannover, D-30625, Germany|Haemato-Onkologische Prax…
NCT00099294	Study of the Efficacy and Safety of Glufosfamide Compared With Best Supportive Care in Metastatic Pancreatic Cancer	https://clinicaltrials.gov/study/NCT00099294		COMPLETED	The primary objectives of the study is to evaluate the effectiveness and safety of glufosfamide in subjects with pancreatic cancer who have been previously treated with gemcitabine as measured by overall survival compared with best supportive care.	NO	U	DNA		Pancreatic Cancer	DRUG: Glufosfamide	Overall Survival	Objective tumor response rate|Duration of objective tumor response rate|Progression-free survival|6 month and 12 month survival|Serum CA 19-9|Pain Intensity|Performance Status		Threshold Pharmaceuticals	PPD	ALL	ADULT, OLDER_ADULT	PHASE3	300	INDUSTRY	INTERVENTIONAL	Allocation: RANDOMIZED|Intervention Model: PARALLEL|Masking: NONE|Primary Purpose: TREATMENT	TH-CR-302	2004-09	2007-01	2007-01	2004-12-10		2009-04-30	Augusta Oncology Associates, Los Angeles, California, 90057, United States|Kenmar Research Institute, Los Angeles, California, 90057, United States|Mile High Oncology, Denver, Colorado, 80210, United States|Northwestern Connecticut Oncology - Hematology Associates, Torrington, Connecticut, 06790, United States|Palm Beach Institute of Hematology and Oncology, Boynton Beach, Florida, 33435, United …
NCT00490373	Trial of Pemetrexed for Patients With Pancreatic Cancer Which Cannot be Treated With Surgery or is Metastatic	https://clinicaltrials.gov/study/NCT00490373		COMPLETED	This study with pemetrexed is for patients with metastatic or unresectable pancreatic cancer who progressed after first line chemotherapy with gemcitabine.	NO	U	DNA	Pemetrexed is an anti-folate agent which inhibits several enzymes involved in DNA synthesis.	Pancreatic Cancer	DRUG: pemetrexed	To evaluate the efficacy.	To assess tumor response.|To assess time to event efficacy variables including time to progressive disease and overall survival.|To characterize the quantitative and qualitative toxicities of pemetrexed in this population of pancreatic cancer patients.		Eli Lilly and Company		ALL	ADULT, OLDER_ADULT	PHASE2	52	INDUSTRY	INTERVENTIONAL	Allocation: NA|Intervention Model: SINGLE_GROUP|Masking: NONE|Primary Purpose: TREATMENT	8621|H3E-SB-S041	2003-10		2005-04	2007-06-22		2007-06-22	For additional information regarding investigative sites for this trial, contact 1-877-CTLILLY (1-877-285-4559, 1-317-615-4559) Mon - Fri from 9 AM to 5 PM Eastern Time (UTC/GMT - 5 hours, EST), or speak with your personal physician., Frankfurt, Germany
NCT00813163	Study of PEP02 as a Second Line Therapy for Metastatic Pancreatic Cancer	https://clinicaltrials.gov/study/NCT00813163		COMPLETED	The purpose of this study is to see the effect of PEP02 in the treatment of metastatic pancreatic cancer.	NO	U	DNA	PEP02 is a novel highly stable liposomal nanocarrier formulation of irinotecan.	Pancreatic Neoplasms	DRUG: PEP02	Survival Rate, Survival rate at 3 months, 3-month	other efficacy endpoints, objective tumor response, PFS, duration of response, overall survival, tumor marker response of CA19-9, clinical benefit response, 6-8 weeks|toxicities, All adverse events, 36 months|pharmacogenetics, UGT1A1 polymorphism, 24 months		PharmaEngine		ALL	ADULT, OLDER_ADULT	PHASE2	41	INDUSTRY	INTERVENTIONAL	Allocation: NA|Intervention Model: SINGLE_GROUP|Masking: NONE|Primary Purpose: TREATMENT	PEP0208	2009-01	2010-12	2012-07	2008-12-22		2019-09-06	Comprehensive Cancer Center, UCSF, San Francisco, California, 94115, United States|National Health Research Institutes/National Chen-Kung Uiversity Hospital, Tainan, 704, Taiwan|National Taiwan University Hospital, Taipei, 100, Taiwan
NCT01339754	Trabectedin in Treating Patients With Metastatic Pancreatic Cancer After First-Line Chemotherapy	https://clinicaltrials.gov/study/NCT01339754	PACT-18	COMPLETED	RATIONALE: Drugs used in chemotherapy, such as trabectedin, work in different ways to stop the growth of tumor cells, either by killing the cells or by stopping them from dividing. PURPOSE: This phase II trial is studying how well trabectedin works in treating patients with metastatic pancreatic cancer after first-line chemotherapy.	NO	U	DNA	Trabectedin is an alkylating agent	Pancreatic Cancer	DRUG: trabectedin|DRUG: trabectedin	Progression-free survival (PFS) rate at 6 months, CT scan, every 9 weeks	Safety profile, outpatient visit, laboratory findings, every 3 weeks|Response rate and response duration, CT scan, every 2 months|Overall survival, outpatient visit, phone interview, every 3 weeks during therapy, every 2-3 months thereafter|PFS rate at 9 and 18 weeks, CT scan, every 9 weeks|Identify biomarkers predictive for resistance or sensitivity to trabectedin, tissue, blood, serum collectio…		IRCCS San Raffaele		ALL	ADULT, OLDER_ADULT	PHASE2	25	OTHER	INTERVENTIONAL	Allocation: NA|Intervention Model: SINGLE_GROUP|Masking: NONE|Primary Purpose: TREATMENT	CDR0000698981|PACT-18|2010-024287-17	2011-02	2012-12	2013-03	2011-04-21		2014-08-11	Istituto Scientifico H. San Raffaele, Milan, 20132, Italy
NCT01580397	Pilot Phase 2 Study to Investigate the Preliminary Efficacy and Safety of INNO-206 in Advanced Pancreatic Cancer	https://clinicaltrials.gov/study/NCT01580397		COMPLETED	Patients with metastatic, locally advanced, or unresectable pancreatic ductal carcinomas (PDA) who have failed prior chemotherapy with gemcitabine regimens have an extremely poor prognosis with progression-free survival of around 13 weeks and median overall survival of approximately 20 weeks after second line chemotherapy. Recent studies suggest that albumin may be preferentially concentrated in …	YES	U	DNA	Aldoxorubicin (INNO-206) is an albumin-binding proagent of Doxorubicin (DNA topoisomerase II inhibitor),	Pancreatic Ductal Adenocarcinoma	DRUG: INNO-206	Objective Response Rate, Objective responses were evaluated using the Response Evaluation Criteria In Solid Tumors 1.1 (RECIST 1.1). Changes (ie, improvements) in tumor measurements from baseline values were assigned a status of CR or PR or SD. Objective response measurements comprised the sum of CR plus PR. Complete Response (CR): disappearance of all target lesions. Any pathological lymph nodes…	Number of Participants With Treatment-related Toxicities (Adverse Events), The primary objective of this study is to determine the preliminary safety of administration of aldoxorubicin in subjects with advanced or unresectable pancreatic ductal adenocarcinoma as measured by the frequency and severity of adverse events (AEs). The following assessments were used to determine if subjects had adverse…		ImmunityBio, Inc.		ALL	ADULT, OLDER_ADULT	PHASE2	15	INDUSTRY	INTERVENTIONAL	Allocation: NA|Intervention Model: SINGLE_GROUP|Masking: NONE|Primary Purpose: TREATMENT	INNO-206-P2-PDA-01	2012-05-16	2013-05-13	2013-07-02	2012-04-19	2024-06-06	2024-06-06	Scottsdale Healthcare, Scottsdale, Arizona, 85258, United States|Samuel Oschin Comprehensive Cancer Institute, Los Angeles, California, 90048, United States|Sarcoma Oncology Center, Santa Monica, California, 90403, United States|Virginia Piper Cancer Institute, Minneapolis, Minnesota, 55407-3799, United States|Cancer Institute of New Jersey, New Brunswick, New Jersey, 08901, United States|Medical…	Study Protocol and Statistical Analysis Plan, https://cdn.clinicaltrials.gov/large-docs/97/NCT01580397/Prot_SAP_000.pdf
NCT00102700	ARQ 501 in Combination With Gemcitabine in Subjects With Pancreatic Cancer	https://clinicaltrials.gov/study/NCT00102700		COMPLETED	The study will document the safety and efficacy of the combination of ARQ 501 and gemcitabine in patients with treatment-naÃ¯ve, unresectable, metastatic pancreatic adenocarcinoma.	NO	G-U	DNA damage checkpoint pathway activator	ARQ 501 is a DNA damage checkpoint pathway activator whose effect is to induce selective cell death in cancer cells	Pancreatic Cancer|Adenocarcinoma	DRUG: ARQ 501 in combination with gemcitabine	Document progression free survival after treatment with ARQ 501 and gemcitabine	Document safety and efficacy of ARQ 501 in combination with gemcitabine		ArQule, Inc., a subsidiary of Merck Sharp & Dohme LLC, a subsidiary of Merck & Co., Inc. (Rahway, NJ USA)		ALL	ADULT, OLDER_ADULT	PHASE2	66	INDUSTRY	INTERVENTIONAL	Allocation: NON_RANDOMIZED|Intervention Model: SINGLE_GROUP|Masking: NONE|Primary Purpose: TREATMENT	ARQ 501-212	2005-01	2007-01	2007-01	2005-02-02		2009-04-29	University of South Alabama, Mobile, Alabama, 36693, United States|Moores UCSD Cancer Center, La Jolla, California, 92093, United States|Desert Hematology Oncology Medical Group, Inc., Rancho Mirage, California, 92270, United States|Scripps Cancer Center, San Diego, California, 92121, United States|VA San Diego Healthcare System, San Diego, California, 92161, United States|University of Chicago M…
NCT01845805	Trial to Improve Outcomes in Patients With Resected Pancreatic Cancer (Azacitidine)	https://clinicaltrials.gov/study/NCT01845805		COMPLETED	To improve progression free survival in high risk patients with resected pancreatic adenocarcinoma who have node positive disease, margin positive disease, and/or elevation in CA 19-9 treated with CC-486 (oral azacitidine) as compared to observation after completion of adjuvant therapy.	YES	U	DNA methylation	Azacitidine is a nucleoside metabolic inhibitor that works by inhibiting the methylation of DNA.	Pancreatic Cancer	DRUG: oral azacitidine|OTHER: Observation	Progression-free Survival, Progression free survival is defined as the time from randomization until visible recurrence on any imaging modality, a confirmed biopsy, or death. Individuals lost to follow-up prior to having an event will be censored at the time of the last scan or biopsy., 25 months	Response Rate as Assessed by Number of Participants With Partial or Complete Response, Response rate (partial response or complete response) to first-line chemotherapy when given after visible disease recurrence in patients primed with CC-486 compared to observation. Partial and complete responses were assessed by standard of care radiology reads and documented scan interpretations., 11 months|Ov…		Sidney Kimmel Comprehensive Cancer Center at Johns Hopkins		ALL	ADULT, OLDER_ADULT	PHASE2	49	OTHER	INTERVENTIONAL	Allocation: RANDOMIZED|Intervention Model: SINGLE_GROUP|Masking: NONE|Primary Purpose: TREATMENT	J12138|NA_00076474	2014-01-10	2021-04-09	2021-04-09	2013-05-03	2022-07-22	2022-10-04	Johns Hopkins, Baltimore, Maryland, 21205, United States|Sidney Kimmel Comprehensive Cancer Center, Baltimore, Maryland, 21231, United States|The Hospital of the University of Pennsylvania, Philadelphia, Pennsylvania, 19104, United States|Allegheny General Hospital, Pittsburgh, Pennsylvania, 15212, United States	Study Protocol and Statistical Analysis Plan, https://cdn.clinicaltrials.gov/large-docs/05/NCT01845805/Prot_SAP_000.pdf
NCT00003029	Fluorouracil With or Without Cisplatin in Treating Patients With Advanced or Metastatic Cancer of the Pancreas	https://clinicaltrials.gov/study/NCT00003029		COMPLETED	RATIONALE: Drugs used in chemotherapy use different ways to stop tumor cells from dividing so they stop growing or die. Combining more than one drug and giving drugs in different ways may kill more tumor cells. It is not yet known whether fluorouracil plus cisplatin are more effective than fluorouracil alone in treating patients with metastatic cancer of the pancreas. PURPOSE: Randomized phase II…	NO	F	DNA,	Cisplatin works by forming covalent bonds with the DNA, causing DNA cross-linking	Pancreatic Cancer	DRUG: cisplatin|DRUG: fluorouracil				European Organisation for Research and Treatment of Cancer - EORTC		ALL	ADULT, OLDER_ADULT	PHASE3	200	NETWORK	INTERVENTIONAL	Allocation: RANDOMIZED|Intervention Model: |Masking: |Primary Purpose: TREATMENT	EORTC-05962|EORTC-05962	1997-05	2003-07		2003-01-27		2012-07-02	Hopital de Jolimont, Haine Saint Paul, 7100, Belgium|Les Cliniques Saint-Joseph ASBL, Liege, B 4000, Belgium|Centre Hospitalier de la Cote Basque, Bayonne, 64109, France|Centre Jean Perrin, Clermont-Ferrand, 63011, France|Centre de Lutte Contre le Cancer, Georges-Francois Leclerc, Dijon, 21079, France|Hopital Perpetuel Secours, Levallois-Perret, 92300, France|Centre Hospital Regional Universitair…
NCT00004003	Combination Chemotherapy in Treating Patients With Stage III or Stage IV Pancreatic Cancer That Cannot Be Removed by Surgery	https://clinicaltrials.gov/study/NCT00004003		COMPLETED	RATIONALE: Drugs used in chemotherapy use different ways to stop tumor cells from dividing so they stop growing or die. Combining more than one drug may kill more tumor cells. PURPOSE: Phase II trial to study the effectiveness of combination chemotherapy in treating adult patients who have stage III or stage IV pancreatic cancer that cannot be removed by surgery.	NO	GF-U	DNA,	Cisplatin works by forming covalent bonds with the DNA, causing DNA cross-linking	Pancreatic Cancer	DRUG: cisplatin|DRUG: fluorouracil|DRUG: gemcitabine hydrochloride				Barbara Ann Karmanos Cancer Institute	National Cancer Institute (NCI)	ALL	ADULT, OLDER_ADULT	PHASE2	30	OTHER	INTERVENTIONAL	Allocation: |Intervention Model: |Masking: |Primary Purpose: TREATMENT	CDR0000067213|P30CA022453|WSU-D-1993|WSU-04-03-99-M01-FB|NCI-G99-1553	1999-04	2001-11	2003-08	2004-02-12		2013-04-05	Barbara Ann Karmanos Cancer Institute, Detroit, Michigan, 48201-1379, United States
NCT00026403	Combination Chemotherapy Plus Radiation Therapy in Treating Patients With Advanced Pancreatic Cancer	https://clinicaltrials.gov/study/NCT00026403		COMPLETED	RATIONALE: Drugs used in chemotherapy use different ways to stop tumor cells from dividing so they stop growing or die. Combining radiation therapy with chemotherapy may kill more tumor cells. PURPOSE: Phase II trial to study the effectiveness of combination chemotherapy plus radiation therapy in treating patients who have locally advanced pancreatic cancer.	NO	G-U	DNA,	Cisplatin works by forming covalent bonds with the DNA, causing DNA cross-linking	Pancreatic Cancer	DRUG: cisplatin|DRUG: gemcitabine hydrochloride|RADIATION: radiation therapy	overall survival, 12 months	quality of life, Up to 3 years		Alliance for Clinical Trials in Oncology	National Cancer Institute (NCI)	ALL	ADULT, OLDER_ADULT	PHASE2	48	OTHER	INTERVENTIONAL	Allocation: NA|Intervention Model: SINGLE_GROUP|Masking: NONE|Primary Purpose: TREATMENT	NCCTG-N9942|NCI-2012-02426|CDR0000069026	2001-09	2007-06	2009-07	2003-01-27		2016-07-14	CCOP - Scottsdale Oncology Program, Scottsdale, Arizona, 85259-5404, United States|MBCCOP - Howard University Cancer Center, Washington, District of Columbia, 20060, United States|CCOP - Illinois Oncology Research Association, Peoria, Illinois, 61602, United States|Methodist Medical Center of Illinois, Peoria, Illinois, 61636, United States|CCOP - Carle Cancer Center, Urbana, Illinois, 61801, Uni…
NCT00335543	Gemcitabine, Cisplatin, and Radiation Therapy Followed By Surgery or Surgery Alone in Treating Patients With Localized Pancreatic Cancer That Can Be Removed By Surgery	https://clinicaltrials.gov/study/NCT00335543		COMPLETED	RATIONALE: Drugs used in chemotherapy, such as gemcitabine and cisplatin, work in different ways to stop the growth of tumor cells, either by killing the cells or by stopping them from dividing. Radiation therapy uses high-energy x-rays to kill tumor cells. Giving chemotherapy together with radiation therapy before surgery may make the tumor smaller and reduce the amount of normal tissue that nee…	NO	G-U	DNA,	Cisplatin works by forming covalent bonds with the DNA, causing DNA cross-linking	Pancreatic Cancer	DRUG: cisplatin|DRUG: gemcitabine hydrochloride|PROCEDURE: adjuvant therapy|PROCEDURE: conventional surgery|PROCEDURE: neoadjuvant therapy|RADIATION: radiation therapy	Median survival	3-year survival rate|R0 resection rate|Rate of medium and high toxicity events|Rate of complete and incomplete remission of the tumor as measured by radiographic imaging studies|Rate of different regression gradings in resected tumor specimens|Quality of life before, during, and after therapy		Interdisziplinare Arbeitsgruppe Gastrointestinaler Tumore der Deutschen Krebsgesellschaft		ALL	ADULT, OLDER_ADULT	PHASE2	254	OTHER	INTERVENTIONAL	Allocation: RANDOMIZED|Intervention Model: |Masking: NONE|Primary Purpose: TREATMENT	IAGTDK-70-3046-Ho2|CDR0000472206|EU-20609|ISRCTN78805636	2003-06	2009-06	2009-10	2006-06-12		2013-08-12	Innsbruck Universitaetsklinik, Innsbruck, A-6020, Austria|Allgemeines Krankenhaus - Universitatskliniken, Vienna, A-1090, Austria|Robert Roessle Comprehensive Cancer Center - Charite Campus Buch, Berlin, D-13125, Germany|Knappschaft Krankenhaus, Bochum, D-44892, Germany|DIAKO Ev. Diakonie Krankenhaus gGmbH, Bremen, D-28239, Germany|Krankenhaus Dresden - Friedrichstadt, Dresden, D-01008, Germany|U…
NCT00112697	Radiation Therapy and Docetaxel With Either Fluorouracil or Cisplatin as First-Line Therapy in Treating Patients With Metastatic Pancreatic Cancer That Cannot Be Removed By Surgery	https://clinicaltrials.gov/study/NCT00112697		COMPLETED	RATIONALE: Radiation therapy uses high-energy x-rays to kill tumor cells. Drugs used in chemotherapy, such as docetaxel, fluorouracil, and cisplatin, work in different ways to stop the growth of tumor cells, either by killing the cells or by stopping them from dividing. Giving radiation therapy together with chemotherapy may kill more tumor cells. It is not yet known whether radiation therapy, do…	NO	F-U	DNA, microtubule	Cisplatin works by forming covalent bonds with the DNA, causing DNA cross-linking, Docetaxel is a taxane drug that works by inhibiting microtubule	Pancreatic Cancer	DRUG: cisplatin|DRUG: docetaxel|DRUG: fluorouracil|RADIATION: radiation therapy	Progression-free survival rate at 6 months	Toxicity|Objective response rate|Overall survival		UNICANCER		ALL	ADULT, OLDER_ADULT	PHASE2	71	OTHER	INTERVENTIONAL	Allocation: RANDOMIZED|Intervention Model: PARALLEL|Masking: NONE|Primary Purpose: TREATMENT	CDR0000430095|FRE-FNCLCC-ACCORD-09/0201|EU-20511	2003-10-06	2008-08-01	2012-03-01	2005-06-03		2021-02-17	Centre Paul Papin, Angers, 49036, France|Centre Oscar Lambret, Lille, 59020, France|Polyclinique des Quatre Pavillons, Lormont, 33310, France|Marseille Institute of Cancer - Institut J. Paoli and I. Calmettes, Marseille, 13273, France|Centre Regional de Lutte Contre le Cancer - Centre Val d'Aurelle, Montpellier, 34298, France|Centre Regional Rene Gauducheau, Nantes-Saint Herblain, 44805, France|C…
NCT00012220	Gemcitabine Alone or in Combination With Other Chemotherapy Drugs in Treating Patients With Metastatic Cancer of the Pancreas	https://clinicaltrials.gov/study/NCT00012220		COMPLETED	RATIONALE: Drugs used in chemotherapy use different ways to stop tumor cells from dividing so they stop growing or die. It is not yet known if gemcitabine is more effective when given alone or in combination with another chemotherapy drug in treating cancer of the pancreas. PURPOSE: Randomized phase II trial to compare the effectiveness of gemcitabine given alone or in combination with other chem…	NO	GF-U	DNA, microtubule	Cisplatin works by forming covalent bonds with the DNA, causing DNA cross-linking	Pancreatic Cancer	DRUG: cisplatin|DRUG: docetaxel|DRUG: gemcitabine hydrochloride|DRUG: irinotecan hydrochloride	Overall Survival, 4 years post treatment	Time to disease progression, treatment up to 4 years post treatment|Toxicity, treatment and up to 4 years post treatment		Alliance for Clinical Trials in Oncology	National Cancer Institute (NCI)	ALL	ADULT, OLDER_ADULT	PHASE2	259	OTHER	INTERVENTIONAL	Allocation: RANDOMIZED|Intervention Model: PARALLEL|Masking: NONE|Primary Purpose: TREATMENT	CALGB-89904|U10CA031946|CALGB-89904|CDR0000068495	2001-01	2004-06	2009-04	2003-01-27		2016-07-14	Northeast Alabama Regional Medical Center, Anniston, Alabama, 36207, United States|Rebecca and John Moores UCSD Cancer Center, La Jolla, California, 92093-0658, United States|Veterans Affairs Medical Center - San Diego, San Diego, California, 92161, United States|UCSF Comprehensive Cancer Center, San Francisco, California, 94115, United States|Veterans Affairs Medical Center - San Francisco, San …
NCT00004884	Docetaxel and Gemcitabine Compared With Docetaxel and Cisplatin in Treating Patients With Metastatic or Locally Advanced Pancreatic Cancer	https://clinicaltrials.gov/study/NCT00004884		COMPLETED	RATIONALE: Drugs used in chemotherapy use different ways to stop tumor cells from dividing so they stop growing or die. Combining more than one drug may kill more tumor cells. It is not yet known whether docetaxel plus gemcitabine is more effective than docetaxel plus cisplatin in treating advanced pancreatic cancer. PURPOSE: Randomized phase II trial to compare the effectiveness of docetaxel and…	NO	G-U	DNA, microtubule	Cisplatin works by forming covalent bonds with the DNA, causing DNA cross-linking	Pancreatic Cancer	DRUG: cisplatin|DRUG: docetaxel|DRUG: gemcitabine hydrochloride				European Organisation for Research and Treatment of Cancer - EORTC		ALL	ADULT, OLDER_ADULT	PHASE2	96	NETWORK	INTERVENTIONAL	Allocation: RANDOMIZED|Intervention Model: |Masking: |Primary Purpose: TREATMENT	EORTC-40984|EORTC-40984	1999-07	2001-03		2004-05-03		2012-09-24	Institut Jules Bordet, Brussels, 1000, Belgium|Hopital Universitaire Erasme, Brussels, 1070, Belgium|U.Z. Gasthuisberg, Leuven, B-3000, Belgium|National Cancer Institute of Egypt, Cairo, Egypt|CHU Ambroise Pare, Boulogne Billancourt, F-92104, France|Centre Alexis Vautrin, Vandoeuvre-les-Nancy, 54511, France|Institut Gustave Roussy, Villejuif, F-94805, France|Klinikum St. Marien, Amberg, D-92224, …
NCT00521404	Open-label Study of CS-1008 for Subjects With Untreated and Unresectable Pancreatic Cancer	https://clinicaltrials.gov/study/NCT00521404		COMPLETED	Phase 2 study to determine the efficacy and safety of CS-1008 when given with gemcitabine to subjects with previously untreated and unresectable (unable to be surgically removed) or metastatic (spread to other areas beyond the pancreas) pancreatic cancer.	YES	G-U	DR5	CS-1008 (humanized anti-DR5 antibody)	Pancreatic Cancer	DRUG: CS-1008 (humanized anti-DR5 antibody)|DRUG: gemcitabine	Progression-Free Survival Rate at 16 Weeks Following Treatment With CS-1008 in Combination With Gemcitabine in Chemotherapy-NaÃ¯ve Participants With Unresectable or Metastatic Pancreatic Cancer, Progression-free survival rate (PFS) was defined as the time from the date of the first administration of the study drug (Day 1) to the date of the first objective documentation of disease progression or …	Kaplan-Meier (Non-Parametric) Analysis of Progression-Free Survival Following Treatment With CS-1008 in Combination With Gemcitabine in Chemotherapy-NaÃ¯ve Participants With Unresectable or Metastatic Pancreatic Cancer, PFS (Progression-free survival) was defined as the time from the date of the first administration of study drug (Day 1) to the date of the first objective documentation of disease…		Daiichi Sankyo		ALL	ADULT, OLDER_ADULT	PHASE2	65	INDUSTRY	INTERVENTIONAL	Allocation: NA|Intervention Model: SINGLE_GROUP|Masking: NONE|Primary Purpose: TREATMENT	CS1008-A-U201	2007-08-15	2010-08-20	2010-08-20	2007-08-27	2020-12-03	2021-04-08	Birmingham, Alabama, United States|Washington, District of Columbia, United States|Fort Myers, Florida, United States|Atlanta, Georgia, United States|Georgia Cancer Specialists, Tucker, Georgia, 30084, United States|Decatur, Illinois, United States|Minneapolis, Minnesota, United States|Cincinnati, Ohio, United States|Chattanooga, Tennessee, United States|Nashville, Tennessee, United States|Temple…
NCT00125021	Tarceva and Capecitabine for Pancreatic Cancer	https://clinicaltrials.gov/study/NCT00125021		COMPLETED	This phase II trial is designed to investigate the effectiveness of Tarceva (OSI-774) combined with capecitabine in treating patients with metastatic pancreatic cancer.	NO	F-U	EGFR	OSI-774 (formerly CP-358774), a quinazoline derivative, is an orally active epidermal growth factor receptor (EGFR) inhibitor	Pancreatic Cancer|Neoplasm Metastasis	DRUG: Capecitabine|DRUG: OSI-774	To assess the response rate associated with capecitabine and OSI-774 in patients with advanced pancreatic cancer	To assess the side effects of capecitabine and OSI-774 in patients with advanced pancreatic cancer, 2 years|to estimate the time to progression and overall survival of patients with advanced pancreatic cancer treated with capecitabine and OSI-774		Dana-Farber Cancer Institute	Genentech, Inc.|Roche Global Development|Brigham and Women's Hospital|Massachusetts General Hospital|Beth Israel Deaconess Medical Center	ALL	ADULT, OLDER_ADULT	PHASE2	32	OTHER	INTERVENTIONAL	Allocation: NON_RANDOMIZED|Intervention Model: SINGLE_GROUP|Masking: NONE|Primary Purpose: TREATMENT	03-070	2003-10	2004-06	2008-09	2005-07-29		2009-11-01	Massachusetts General Hospital, Boston, Massachusetts, 02114, United States|Beth Israel Deaconess Medical Center, Boston, Massachusetts, 02115, United States|Dana-Farber Cancer Institute, Boston, Massachusetts, 02115, United States
NCT00962312	Lapatinib Ditosylate and Capecitabine in Treating Patients With Metastatic Pancreatic Cancer	https://clinicaltrials.gov/study/NCT00962312		COMPLETED	RATIONALE: Lapatinib ditosylate may stop the growth of tumor cells by blocking some of the enzymes needed for cell growth. Drugs used in chemotherapy, such as capecitabine, work in different ways to stop the growth of tumor cells, either by killing the cells or by stopping them from dividing. Giving lapatinib ditosylate together with capecitabine may kill more tumor cells. PURPOSE: This phase II …	NO	F-U	EGFR	Lapatinib Ditosylate is a selective dual inhibitor of ErbB-2 and EGFR	Pancreatic Cancer	DRUG: capecitabine|DRUG: lapatinib ditosylate	6-month survival rate, 6 months	Progression-free survival, Progression-free survival (PFS) will be measured as the number of days between patient's enrolment and his or her date of progression of disease. Patients who are still living six months after the last patient has been enrolled will be censored for the analyses, using the number of days between enrolment and the date of last follow-up. Disease progression will be determ…		Cancer Trials Ireland		ALL	ADULT, OLDER_ADULT	PHASE2	9	NETWORK	INTERVENTIONAL	Allocation: NA|Intervention Model: SINGLE_GROUP|Masking: NONE|Primary Purpose: TREATMENT	08-39 ICORG|ICORG-08-39|EUDRACT-2008-006907-22|EU-20933	2009-01	2010-12		2009-08-20		2014-12-31	Cork University Hospital, Cork, Ireland|Mercy University Hospital, Cork, Ireland|Adelaide and Meath Hospital, Dublin Incorporating the National Children's Hospital, Dublin, 24, Ireland|St. Vincent's University Hospital, Dublin, 4, Ireland|Mater Misericordiae University Hospital, Dublin, 7, Ireland|Mater Private Hospital, Dublin, 7, Ireland|St. James's Hospital, Dublin, 8, Ireland|Beaumont Hospita…
NCT00338039	Induction Cetuximab (IM-C225), Gemcitabine, and Oxaliplatin in Pancreatic Cancer Patients	https://clinicaltrials.gov/study/NCT00338039		COMPLETED	The primary objective is to evaluate the efficacy of a combination of cetuximab with systemic chemotherapy followed by chemoradiation in locally advanced pancreatic cancer. The primary endpoint is actuarial one-year survival. The secondary objectives are: * To evaluate the local tumor response in patients treated with the above regimen. * To characterize the safety of the above regimen.	YES	GF-U	EGFR	Cetuximab is an epidermal growth factor receptor (EGFR) inhibitor	Pancreatic Cancer	DRUG: Cetuximab|DRUG: Gemcitabine|DRUG: Oxaliplatin|DRUG: Capecitabine|RADIATION: Radiotherapy	Overall Survival Rate, 1-year, 2-year, and 4-year actuarial overall survival (OS) rates defined as number of participants out of total participants alive at 1, 2 or 4 years post baseline treatment., 1 to 4 years|Median Overall Survival, Median survival is defined as the time of initiation of the first dose of chemotherapy to the date of death., Baseline to disease progression or death, up to 4 ye…			M.D. Anderson Cancer Center	Bristol-Myers Squibb	ALL	ADULT, OLDER_ADULT	PHASE2	69	OTHER	INTERVENTIONAL	Allocation: NA|Intervention Model: SINGLE_GROUP|Masking: NONE|Primary Purpose: TREATMENT	2004-0983	2005-09	2011-06	2011-06	2006-06-20	2013-03-22	2013-03-22	UT MD Anderson Cancer Center, Houston, Texas, 77030, United States
NCT01505413	Phase 2 Study of Erlotinib, Gemcitabine and Oxaliplatin Combination Chemotherapy to Advanced Pancreatic Cancer	https://clinicaltrials.gov/study/NCT01505413	GEMOX-T	COMPLETED	Erlotinib is an orally available, reversible tyrosine kinase inhibitor of epidermal growth factor receptor (EGFR). Association of chemoresistance with the activity of certain tyrosine kinases (e.g. ErbB-1 and Src) has been described for pancreatic cancer and makes a strong case for combining gemcitabine with tyrosine kinase inhibitors. In a phase III trial, the addition of erlotinib to gemcitabin…	NO	GF-U	EGFR		Pancreatic Cancer	DRUG: Erlotinib|DRUG: Gemcitabine|DRUG: Oxaliplatin	Response rate, Responses are assessed every 2 cycles according to RECIST; the imaging tests are performed in a week preceding the corresponding cycles, and can also be repeated at any other time if clinically indicated, for example, to confirm disease progression. At any time, patients with progressive disease are withdrawn., 24 months (01/2011 and end of study 01/2013)	disease control rate(SD,PR,CR), Responses are assessed every 2 cycles according to RECIST; the imaging tests are performed in a week preceding the corresponding cycles, and can also be repeated at any other time if clinically indicated, for example, to confirm disease progression. At any time, patients with progressive disease are withdrawn., 24 months (01/2011 and end of study 01/2013)|Overall s…		Soonchunhyang University Hospital		ALL	ADULT, OLDER_ADULT	PHASE2	33	OTHER	INTERVENTIONAL	Allocation: NA|Intervention Model: SINGLE_GROUP|Masking: NONE|Primary Purpose: TREATMENT	Yun-11349	2011-01	2013-12	2014-03	2012-01-06		2014-04-03	Soonchunhyang University Bucheon Hospital, Bucheon, Gyeonggi, 420-767, Korea, Republic of
NCT01693419	S-1, Gemcitabine and Erlotinib for Advanced Pancreatic Cancer	https://clinicaltrials.gov/study/NCT01693419		COMPLETED	This study will conduct a phase II study of gemcitabine, erlotinib, and S-1 as first-line chemotherapy in patients with advanced pancreatic cancer and evaluate the EGFR expression, KRAS mutation, and BRAF mutation as predictive or prognostic markers	NO	GF-U	EGFR		Pancreas Neoplasms	DRUG: GES (Gemcitabine, Erlotinib, S-1)	Objective response rate, Objective response rate will be measured from the rate of complete response (disappearance of disease) and partial response (decrease at least 30% in the sum of the longest diameters of target lesions) by RECIST (response evaluation criteria in solid tumors) guidelines., 1.5 years	Progression free survival, Progression free survival time will be measured from the start of study treatment until documented tumor progression, or death due to any cause, 1.5 years|Overall survival, Overall survival time will be measured from the start of study treatment until death due to any cause, 1.5 years|Disease control rate, Disease control rate will be measured from the rate of complete …		Hallym University Medical Center	Jeil Pharmaceutical Co., Ltd.	ALL	ADULT, OLDER_ADULT	PHASE2	37	OTHER	INTERVENTIONAL	Allocation: NA|Intervention Model: SINGLE_GROUP|Masking: NONE|Primary Purpose: TREATMENT	HMC-HO-GI-1201	2011-08	2016-12	2016-12	2012-09-26		2017-08-23	Hallym University Medical Center, Anyang, Korea, Republic of
NCT00026338	Gemcitabine With/Out Erlotinib in Unresectable Locally Advanced/Metastatic Pancreatic Cancer	https://clinicaltrials.gov/study/NCT00026338		COMPLETED	RATIONALE: Drugs used in chemotherapy use different ways to stop tumor cells from dividing so they stop growing or die. Biological therapies such as erlotinib use different ways to stimulate the immune system and stop cancer cells from growing. Combining chemotherapy and biological therapy may kill more tumor cells. It is not yet known if gemcitabine is more effective with or without erlotinib in…	NO	G-U	EGFR	Erlotinib, an epidermal growth factor receptor (EGFR) inhibitor	Pancreatic Cancer	DRUG: erlotinib hydrochloride|DRUG: gemcitabine hydrochloride	Overall survival, 3 years	Progression free survival, 3 years|Quality of Life, Canada, US and selected countries only, 3 years|Response rates, Complete and partial response only., 3 years|Toxicity, 3 years|EGFR levels, Correlate the expression oftissue EGFR levels (at diagnosis) with outcomes and response to treatment, 3 years|Pharmacokinetics, To measure trough levels of081-774 (Tarcevaâ„¢) to determine population pharmac…		NCIC Clinical Trials Group		ALL	ADULT, OLDER_ADULT	PHASE3	569	NETWORK	INTERVENTIONAL	Allocation: RANDOMIZED|Intervention Model: PARALLEL|Masking: TRIPLE (PARTICIPANT, CARE_PROVIDER, INVESTIGATOR)|Primary Purpose: TREATMENT	PA3|CAN-NCIC-PA3|OSI-CAN-NCIC-PA3|CDR0000069020	2001-10-29	2004-09-17	2009-02-10	2003-01-27		2020-04-02	Arizona Clinical Research Center, Tucson, Arizona, 85712, United States|Highlands Oncology Group, Springdale, Arkansas, 72764, United States|Alta Bates Comprehensive Cancer Center, Berkeley, California, 94704, United States|Sutter Health West Cancer Research Group, Greenbrae, California, 94904, United States|Loma Linda University Cancer Institute, Loma Linda, California, 92354, United States|USC/…
NCT00225784	Cetuximab, Radiotherapy and Twice Weekly Gemcitabine to Treat Pancreatic Cancer	https://clinicaltrials.gov/study/NCT00225784		COMPLETED	This study is designed to establish the safety and efficacy of a combination of Erbitux (cetuximab)/Gemzar (gemcitabine)/radiation in patients with pancreatic cancer.	YES	G-U	EGFR	Cetuximab is an epidermal growth factor receptor (EGFR) inhibitor	Pancreatic Cancer	DRUG: Cetuximab/Gemcitabine|PROCEDURE: Radiotherapy	Objective Response of Tumor by RECIST 1.0 Criteria, Per RECIST Criteria (v. 1.0) and assessed by CT scan: Complete Response (CR), disappearance of all target lesions; Partial Response (PR), \>=30% decrease in sum of the longest diameter (SLD)of target lesions at baseline; Progressive Disease (PD), \>=20% increase in the SLD of target lesions at baseline; Stable Disease (SD), Neither sufficient de…	Number of Participants Assessed for Adverse Events, Adverse events assessed using Common Terminology Criteria for Adverse Events version 3.0, Participants were followed during treatment and for 30 days after completion of treatment|Number of Participants Determined to be Resectable (Eligible for Surgery)After Completion of Therapy, Tumor resectability is based on CT scan and as defined by the Ame…		Dartmouth-Hitchcock Medical Center		ALL	ADULT, OLDER_ADULT	PHASE2	37	OTHER	INTERVENTIONAL	Allocation: NA|Intervention Model: SINGLE_GROUP|Masking: NONE|Primary Purpose: TREATMENT	DMS 0432	2005-02	2010-02	2012-09	2005-09-26	2013-04-18	2014-07-16
NCT00395252	Safety and Efficacy Therapy of Gemcitabine and ErbituxÂ® to R0 or R1 Resected Pancreatic Cancer	https://clinicaltrials.gov/study/NCT00395252	ATIP	COMPLETED	This is an open-label, non-randomized Phase II study to evaluate immunochemotherapy in patients with R0 OR R1-resected pancreatic cancer.	NO	G-U	EGFR	Cetuximab, is an epidermal growth factor receptor (EGFR) inhibitor	Adenocarcinoma	DRUG: Cetuximab (ErbituxÂ®) and Gemcitabine	disease free survival, 18 months after registration	Overall survival|Quality of life|Incidence of Adverse Events, 19 months since registration		Carmen Schade-Brittinger		ALL	ADULT, OLDER_ADULT	PHASE2	76	OTHER	INTERVENTIONAL	Allocation: NA|Intervention Model: SINGLE_GROUP|Masking: NONE|Primary Purpose: TREATMENT	EUDRACT-No. 2005-005168-94	2006-10	2010-11	2012-01	2006-11-02		2015-10-02	InterdisziplinÃ¤res Tumorzentrum (Comprehensive Cancer Center), Fulda, 36043, Germany|Nationales Centrum fÃ¼r Tumorerkrankungen (NCT), UniversitÃ¤tsklinikum Heidelberg, Heidelberg, 69120, Germany|Klinik fÃ¼r Innere Medizin II, Klinikum der UniversitÃ¤t Jena, Jena, 07740, Germany|Allgemein-, Viszeral- und Thoraxchirurgie, Klinikum Kassel, Kassel, 34125, Germany|Abt. fÃ¼r Chirurgie, UniversitÃ¤tskl…
NCT00461708	A Study of Tarceva (Erlotinib) in Combination With Gemcitabine in Unresectable and/or Metastatic Cancer of the Pancreas: Relationship Between Skin Toxicity and Survival	https://clinicaltrials.gov/study/NCT00461708		COMPLETED	This single arm study will evaluate the relationship between the skin toxicity of Tarceva in combination with gemcitabine, and survival, in patients with advanced and/or metastatic pancreatic cancer. All patients will receive gemcitabine 100mg/m2 i.v. weekly; Tarceva will be administered 100mg po per day. The anticipated time on study treatment is until disease progression, and the target sample …	YES	G-U	EGFR	Erlotinib, an epidermal growth factor receptor (EGFR) inhibitor	Pancreatic Cancer	DRUG: Erlotinib|DRUG: Gemcitabine	Number of Participants Who Died During the Study, Enrollment through Cycle 24 (4-week cycles), up to 24 months.|Overall Survival (OS) During the Study, OS was defined as the time, in months, from the date of enrollment to the date of death due to any cause. Participants whose last recorded status was not death were censored. OS was estimated using Kaplan-Meier methodology., Enrollment through Cyc…	Number of Participants Who Died at 6 Months, Enrollment through Cycle 6 (4-week cycles), up to 6 months.|OS At 6 Months, OS was defined as the time, in months, from the date of enrollment to the date of death due to any cause. Participants whose last recorded status was not death were censored. OS was estimated using Kaplan-Meier methodology., Enrollment through Cycle 6 (4-week cycles), up to 6 m…		Hoffmann-La Roche		ALL	ADULT, OLDER_ADULT	PHASE2	153	INDUSTRY	INTERVENTIONAL	Allocation: NON_RANDOMIZED|Intervention Model: SINGLE_GROUP|Masking: NONE|Primary Purpose: TREATMENT	ML20296	2007-05	2010-11	2010-11	2007-04-18	2015-10-15	2015-10-15	Alcoy, Alicante, 03804, Spain|Elche, Alicante, 03203, Spain|Manresa, Barcelona, 08243, Spain|Sabadell, Barcelona, Barcelona, 08208, Spain|Santander, Cantabria, 39008, Spain|Palma de Mallorca, Islas Baleares, 07198, Spain|La Coruna, La CoruÃ±a, 15006, Spain|Alcorcon, Madrid, 28922, Spain|Sagunto, Valencia, 46520, Spain|Barcelona, 08227, Spain|Barcelona, 08906, Spain|Barcelona, 08907, Spain|Barcelo…
NCT00652366	A Dose-Escalation to Rash Study of Tarceva (Erlotinib) Plus Gemcitabine in Patients With Metastatic Pancreatic Cancer	https://clinicaltrials.gov/study/NCT00652366		COMPLETED	This study will compare the efficacy and safety of escalating versus standard doses to rash of Tarceva, in combination with gemcitabine, in patients with metastatic pancreatic cancer. During a 4 week run-in period, all patients will receive Tarceva 100mg/day po plus gemcitabine 1000mg/m2 iv on days 1, 8,15 and 22. After 4 weeks, patients who have not developed rash, or only develop grade 1 rash, …	YES	G-U	EGFR	Erlotinib, an epidermal growth factor receptor (EGFR) inhibitor	Pancreatic Cancer	DRUG: Erlotinib, escalating dose|DRUG: Erlotinib, standard dose|DRUG: Gemcitabine	Percentage of Participants Who Died Assessed From Point of Randomization, Overall survival (OS) assessed from the point of randomization was defined as the time from randomization to the date of death due to any cause. Participants still alive at the time of analysis were censored at the date they were last known to be alive., Randomization [Day 1 of Cycle 2 (4-week cycles)] and weekly thereafter…	Percentage of Participants With Disease Progression or Death as Assessed From Point of Randomization, Progression-free survival (PFS) as assessed from the point of randomization was defined as the time from randomization to the first occurrence of progressive disease (PD) according to the Response Evaluation Criteria in Solid Tumors (RECIST) or death due to any cause. For target lesions (TLs), PD…		Hoffmann-La Roche		ALL	ADULT, OLDER_ADULT	PHASE2	467	INDUSTRY	INTERVENTIONAL	Allocation: RANDOMIZED|Intervention Model: PARALLEL|Masking: NONE|Primary Purpose: TREATMENT	BO21128|2007-003751-37	2008-05	2012-02	2012-02	2008-04-03	2015-02-11	2015-02-11	Buenos Aires, C1264AAA, Argentina|Florencio Varela, B1878DVB, Argentina|Rosario, S2000PBJ, Argentina|Santa Fe, 03000, Argentina|Canberra, Australian Capital Territory, 2606, Australia|Liverpool, New South Wales, 2170, Australia|St. Leonards, New South Wales, 2065, Australia|Sydney, New South Wales, 2076, Australia|Brisbane, Queensland, 4101, Australia|Adelaide, South Australia, 5000, Australia|Ba…
NCT00733746	Gemcitabine and Erlotinib Before and After Surgery in Treating Patients With Pancreatic Cancer That Can Be Removed by Surgery	https://clinicaltrials.gov/study/NCT00733746		COMPLETED	PURPOSE: This phase II trial is studying how well gemcitabine and erlotinib work when given before and after surgery in treating patients with pancreatic cancer that can be removed by surgery. Drugs used in chemotherapy, such as gemcitabine, work in different ways to stop the growth of tumor cells, either by killing the cells or by stopping them from dividing. Erlotinib may stop the growth of tum…	YES	G-U	EGFR	Erlotinib, an epidermal growth factor receptor (EGFR) inhibitor	Pancreatic Cancer	DRUG: erlotinib hydrochloride|DRUG: gemcitabine hydrochloride|PROCEDURE: therapeutic conventional surgery	Overall Survival at 2 Years, The primary endpoint of this trial is 2-year overall survival, which will be evaluated as the proportion of treatment successes. A treatment success is defined to be an evaluable patient who is alive at two years from the date of registration., At 2 years post-registration	Resection Rate, The resection rate is defined as the fraction of patients that proceed to planned surgery with removal of primary tumor (R0/R1) following neoadjuvant treatment with gemcitabine plus erlotinib.The resection rate will be estimated by the binomial point estimate, i.e. as the number of patients that undergo the planned surgery with removal of the primary tumor following neoadjuvant tr…		Alliance for Clinical Trials in Oncology	National Cancer Institute (NCI)|OSI Pharmaceuticals|Astellas Pharma Inc	ALL	ADULT, OLDER_ADULT	PHASE2	123	OTHER	INTERVENTIONAL	Allocation: NA|Intervention Model: SINGLE_GROUP|Masking: NONE|Primary Purpose: TREATMENT	ACOSOG-Z5041|ACOSOG-Z5041|U10CA076001|NCI-2009-00348|CDR0000609871	2009-04	2015-11	2019-06-15	2008-08-13	2017-05-08	2019-10-21	Rebecca and John Moores UCSD Cancer Center, La Jolla, California, 92093-0658, United States|Kaiser Permanente Medical Center - Los Angeles, Los Angeles, California, 90027, United States|Chao Family Comprehensive Cancer Center at University of California Irvine Medical Center, Orange, California, 92868, United States|St. Vincent's Medical Center, Bridgeport, Connecticut, 06606, United States|Lakel…
NCT00810719	Gemcitabine and Erlotinib in Treating Patients With Metastatic or Recurrent Pancreatic Cancer	https://clinicaltrials.gov/study/NCT00810719		COMPLETED	RATIONALE: Drugs used in chemotherapy, such as gemcitabine, work in different ways to stop the growth of tumor cells, either by killing the cells or by stopping them from dividing. Erlotinib may stop the growth of tumor cells by blocking some of the enzymes needed for cell growth. Giving gemcitabine together with erlotinib may kill more tumor cells. PURPOSE: This phase II trial is studying how we…	YES	G-U	EGFR	Erlotinib, an epidermal growth factor receptor (EGFR) inhibitor	Pancreatic Cancer	DRUG: Erlotinib|DRUG: gemcitabine	Progression Free Survival, Defined as the time from first day of treatment to the first observation of disease progression or death due to any cause. If a patient has not progressed or died, progression-free survival is censored at the time of last follow-up. Progression is defined using Response Evaluation Criteria In Solid Tumors Criteria (RECIST v1.0), as a 20% increase in the sum of the longe…	Response Rate, Per Response Evaluation Criteria In Solid Tumors Criteria (RECIST v1.0) for target lesions and assessed by MRI: Complete Response (CR), Disappearance of all target lesions; Partial Response (PR), \>=30% decrease in the sum of the longest diameter of target lesions; Overall Response (OR) = CR + PR., Up to 36 months|Overall Survival, Overall survival will be followed for survival eve…		University of California, Davis	National Cancer Institute (NCI)|Genentech, Inc.	ALL	ADULT, OLDER_ADULT	PHASE2	30	OTHER	INTERVENTIONAL	Allocation: NA|Intervention Model: SINGLE_GROUP|Masking: NONE|Primary Purpose: TREATMENT	UCDCC#211|232494|OSI 4132s|P30CA093373	2009-04	2013-01	2013-12	2008-12-18	2017-03-07	2018-01-10	USC/Norris Comprehensive Cancer Center and Hospital, Los Angeles, California, 90089-9181, United States|University of California Davis Cancer Center, Sacramento, California, 95817, United States
NCT00922896	Trial of Erlotinib, Gemcitabine and Cisplatin in Metastatic Pancreatic Cancer	https://clinicaltrials.gov/study/NCT00922896		COMPLETED	The purpose of this study is to determine the response rate of gemcitabine, cisplatin and erlotinib in metastatic pancreatic cancer.	NO	G-U	EGFR		Metastatic Pancreatic Cancer	DRUG: Gemcitabine, Cisplatin, Erlotinib (Tarceva)	To assess the response rate associated with gemcitabine, erlotinib and cisplatin in patients with advanced pancreatic cancer, Clinically assessed every cycle (month) and radiologically assessed every 2 cycles (6 weeks) with CT scan			Gyeongsang National University Hospital	Dong-A University Hospital|Chung-Ang University Hosptial, Chung-Ang University College of Medicine	ALL	ADULT, OLDER_ADULT	PHASE2	22	OTHER	INTERVENTIONAL	Allocation: NA|Intervention Model: SINGLE_GROUP|Masking: NONE|Primary Purpose: TREATMENT	Gyeongsang-001	2009-06	2010-08	2011-05	2009-06-17		2012-11-20	Dong-A University Hospital, Busan, 602-715, Korea, Republic of|Gyeongsang Unversity Hospital, JinJU, Korea, Republic of|Chung-Ang University Hospital, Seoul, 156-755, Korea, Republic of
NCT01210911	Metformin Combined With Chemotherapy for Pancreatic Cancer	https://clinicaltrials.gov/study/NCT01210911	GEM	COMPLETED	Pancreatic cancer patients have one of the worst prognoses among all cancer types with a 5 year survival rate of less than 5%. Despite significant changes during the last decade in our molecular knowledge on this disease, the prognosis and management of pancreatic cancer have remained unchanged. With the advances in molecular biology, newer biologic agents such as erlotinib, are adding some benef…	NO	G-U	EGFR		Locally Advanced Pancreatic Cancer|Metastatic Pancreatic Cancer	DRUG: gemcitabine|DRUG: erlotinib|DRUG: metformin|DRUG: placebo	Survival after 6 months, 6 months after completion of the study	Progression free survival, 6 months after the completion of the study|Objective response rate, expected treatment duration 2- 6 months|toxicity profile, during study and 4 weeks after stop study medication		Academisch Medisch Centrum - Universiteit van Amsterdam (AMC-UvA)		ALL	ADULT, OLDER_ADULT	PHASE2	120	OTHER	INTERVENTIONAL	Allocation: RANDOMIZED|Intervention Model: PARALLEL|Masking: QUADRUPLE (PARTICIPANT, CARE_PROVIDER, INVESTIGATOR, OUTCOMES_ASSESSOR)|Primary Purpose: TREATMENT	AMCmedonc10/003	2010-08	2014-02	2014-04	2010-09-29		2021-04-21	Academic Medical Center, Amsterdam, 1105AZ, Netherlands
NCT01303029	Safety and Efficacy Study of Gemcitabine-erlotinib Versus Gemcitabine-erlotinib-capecitabine in Patients With Metastatic Pancreatic Cancer	https://clinicaltrials.gov/study/NCT01303029	GECA	COMPLETED	The purpose of the study is to evaluate the efficacy of the combination of gemcitabine-erlotinib versus gemcitabine-erlotinib-capecitabine in patients with metastatic pancreatic cancer.	NO	G-U	EGFR		Metastatic Pancreatic Cancer	DRUG: Gemcitabine+erlotinib|DRUG: Gemcitabine+erlotinib+capecitabine	Progression free survival, 4 years	Overall survival, 4 years|Response rate (RR), 4 years|Duration of response, 4 years|Number of Participants with Adverse Events as a Measure of Safety and Tolerability, 4 years|Percentage of rash in patients treated with erlotinib and progression free survival and overall survival and treatment relationship, 4 years		Spanish Cooperative Group for the Treatment of Digestive Tumours (TTD)	Hoffmann-La Roche	ALL	ADULT, OLDER_ADULT	PHASE2	120	OTHER	INTERVENTIONAL	Allocation: RANDOMIZED|Intervention Model: PARALLEL|Masking: NONE|Primary Purpose: TREATMENT	TTD-10-01|2010-022599-30	2011-02	2015-06	2015-06	2011-02-24		2017-08-01	Spanish Cooperative Group for Digestive Tumour Therapy, Madrid, 28046, Spain
NCT01389440	Efficacy and Safety of a Neoadjuvant Treatment in Pancreatic Cancer	https://clinicaltrials.gov/study/NCT01389440	GEMCAD1003	COMPLETED	This is a Phase II open study, not randomized with a neoadjuvant therapy,combination of Gemcitabine (1,000 mg/m2/week) with Erlotinib (100mg/day) (3 cycles of 4 weeks), followed by gemcitabine (300 mg/m2/week) combined with Erlotinib (100mg/day) and radiotherapy (45 Gy / day fr180 cGy) (5 cycles of 1 week) in patients with resectable pancreatic adenocarcinoma to assess the percentage of R0 resect…	NO	G-U	EGFR		Pancreatic Adenocarcinoma	DRUG: Gemcitabine and Erlotinib	Percentage of ancients undergoing with neoadjuvant chemoradiotherapy and R0 resection, 3 years	To describe the safety of the treatment, Based in safety population, all safety parameters will be analyzed and they will be recorded in lists and spread sheets. Most extreme intensity will be used for the notification of adverse events. Safety population will include all subjects that have taken at least one study medication dose., 3 years|Evaluate the response rate using RECIST criteria, 3 year…		Grupo Espanol Multidisciplinario del Cancer Digestivo		ALL	ADULT, OLDER_ADULT	PHASE2	24	OTHER	INTERVENTIONAL	Allocation: NA|Intervention Model: SINGLE_GROUP|Masking: NONE|Primary Purpose: TREATMENT	GEMCAD1003|2010-021738-72	2011-05	2016-11	2017-01-22	2011-07-08		2018-05-18	ClÃ­nica Universitaria de Navarra, Pamplona, Navarra, 31008, Spain|Hospital del Mar, Barcelona, 08003, Spain|Institut CatalÃ d'Oncologia (ICO) de L'Hospitalet, Barcelona, 08007, Spain|Hospital Vall d'Hebron, Barcelona, 08035, Spain|Hospital ClÃ­nic de Barcelona, Barcelona, 08036, Spain|Hospital Santa Creu y Sant Pau, Hospital Sant Pau, Barcelona, 08041, Spain|Instituto CatalÃ¡n de OncologÃ­a, Gir…
NCT02694536	A Study of Erlotinib in Locally Advanced, Unresectable, or Metastatic Pancreatic Cancer	https://clinicaltrials.gov/study/NCT02694536		COMPLETED	This open-label, single-arm, multicenter trial is designed to evaluate the safety of erlotinib in combination with standard of care chemotherapy (gemcitabine) in participants with locally advanced, unresectable, or metastatic pancreatic cancer.	YES	G-U	EGFR	Erlotinib, an epidermal growth factor receptor (EGFR) inhibitor	Pancreatic Cancer	DRUG: Erlotinib|DRUG: Gemcitabine	Percentage of Participants With Adverse Events (AEs), An AE was defined as any untoward medical occurrence and which did not necessarily have a causal relationship with treatment. The percentage of participants who experienced at least 1 AE was reported., Up to approximately 40 months (assessed continuously during treatment)	European Organisation for Research and Treatment of Cancer (EORTC) 30-Item Quality of Life Questionnaire (QLQ-C30) Item Scores, The QLQ-C30 is a 30-item questionnaire that assesses physical (Questions 1-5), role (Questions 6-7), emotional (Questions 21-24), cognitive (Questions 20 and 25), and social (Questions 26-27) functional domains as well as global health status (Questions 29-30) and severa…		Hoffmann-La Roche		ALL	ADULT, OLDER_ADULT	PHASE3	80	INDUSTRY	INTERVENTIONAL	Allocation: NA|Intervention Model: SINGLE_GROUP|Masking: NONE|Primary Purpose: TREATMENT	ML19537|2005-004605-29	2006-08-01	2009-11-19	2009-11-19	2016-02-29	2017-01-10	2017-03-24	Napoli, Campania, 80131, Italy|Bologna, Emilia-Romagna, 40138, Italy|Pordenone, Friuli-Venezia Giulia, 33170, Italy|Roma, Lazio, 00144, Italy|Pavia, Lombardia, 27100, Italy|Bari, Puglia, 70124, Italy|Catania, Sicilia, 95126, Italy|Pisa, Toscana, 56100, Italy|Perugia, Umbria, 06156, Italy|Cona (Ferrara), Veneto, 44124, Italy|Verona, Veneto, 37126, Italy
NCT02395016	A Study of Nimotuzumab Combinated With Gemcitabine in K-RAS Wild-type Locally Advanced and Metastatic Pancreatic Cancer	https://clinicaltrials.gov/study/NCT02395016		COMPLETED	Nimotuzumab is a humanized monoclonal antibody against epidermal growth factor receptor (EGFR). Clinical trials are ongoing globally to evaluate Nimotuzumab in different indications. Nimotuzumab has been approved to treat squamous cell carcinoma of head and neck (SCCHN), glioma and nasopharyngeal carcinoma in different countries.The clinical phase â…¢ trial designed to assess overall survivalï¼ˆO…	YES	G-U	EGFR	Nimotuzumab is a humanized therapeutic monoclonal antibody against epidermal growth factor receptor (EGFR)	Pancreatic Cancer	DRUG: nimotuzumab|DRUG: Gemcitabine|OTHER: Placebo	Overall Survivalï¼ˆOSï¼‰, The primary endpoint was overall survival (OS, defined as from randomization to death due to any cause). We screened 90 pts (90 patients were allocated for treatment) from 480 pts, of whom 8 pts were excluded due to serious violation of the inclusion criteria: 7 pts with K-Ras mutants, 1 pt with gallbladder cancer. Finally, 82 pts were included in FAS. The primary end po…	Time to Progressionï¼ˆTTPï¼‰, TTP, defined as from randomization to the first observation of disease progression. Progression is defined using Response Evaluation Criteria In Solid Tumors Criteria (RECIST v1.1), as a 20% increase in the sum of the longest diameter of target lesions, or a measurable increase in a non-target lesion, or the appearance of new lesions., up to 3 years|Progression Free …		Biotech Pharmaceutical Co., Ltd.	NanJing PLA 81 Hospital|Fudan University	ALL	ADULT, OLDER_ADULT	PHASE3	90	OTHER	INTERVENTIONAL	Allocation: RANDOMIZED|Intervention Model: PARALLEL|Masking: QUADRUPLE (PARTICIPANT, CARE_PROVIDER, INVESTIGATOR, OUTCOMES_ASSESSOR)|Primary Purpose: TREATMENT	BPL-Nim-PC-1	2015-04	2021-11	2021-11	2015-03-20	2024-04-04	2024-04-04	First Affiliated Hospital of Bengbu Medical College, Bengbu, Anhui, 233004, China|Second Affiliated Hospital of Anhui Medical University, Hefei, Anhui, 230601, China|Beijing Union Medical College Hospital, Beijing, Beijing, 100005, China|Chinese Academy of Medical Sciences Cancer Hospital, Beijing, Beijing, 100021, China|PLA General Hospital (301 Hospital), Beijing, Beijing, 100039, China|Affilia…	Study Protocol, https://cdn.clinicaltrials.gov/large-docs/16/NCT02395016/Prot_000.pdf|Statistical Analysis Plan, https://cdn.clinicaltrials.gov/large-docs/16/NCT02395016/SAP_001.pdf
NCT00040183	OSI-774 (Tarceva) Plus Gemcitabine in Patients With Locally Advanced, Unresectable or Metastatic Pancreatic Cancer.	https://clinicaltrials.gov/study/NCT00040183		COMPLETED	The purpose of this study is to determine if OSI-774 will improve overall survival when combined with a standard dose of the chemotherapy drug gemcitabine, to individuals with pancreatic cancer.	NO	U	EGFR		Pancreatic Cancer	DRUG: Tarceva (erlotinib HCl, OSI-774)				OSI Pharmaceuticals	Canadian Cancer Trials Group	ALL	ADULT, OLDER_ADULT	PHASE3	569	INDUSTRY	INTERVENTIONAL	Allocation: RANDOMIZED|Intervention Model: PARALLEL|Masking: DOUBLE|Primary Purpose: TREATMENT	PA.3	2001-11-29	2004-01-15	2004-01-15	2002-06-25		2018-01-10	Arizona Clinical Research Center, Tucson, Arizona, 85715, United States|Highlands Oncology Group, Springdale, Arkansas, 72764, United States|Alta Bates Comprehensive Cancer Center, Berkeley, California, 94704, United States|Loma Linda University Cancer Institute, Loma Linda, California, 92354, United States|Metropolitan Hematology/Oncology Medical Group, Inc., Los Angeles, California, 90057, Unit…
NCT00177242	Study of Gefitinib and Docetaxel as Salvage Therapy in Advanced Pancreatic Carcinoma	https://clinicaltrials.gov/study/NCT00177242		COMPLETED	This is a phase II, open-label trial of Gefitinib and docetaxel in patients having one prior regimen of chemotherapy for with metastatic pancreatic carcinoma.	NO	U	EGFR	Gefitinib is an inhibitor of the epidermal growth factor receptor (EGFR)	Cancer	DRUG: Gefitinib	Ascertain the median survival of advanced pancreatic cancer patients treated with Gefitinib and docetaxel.	Determine the response rate, time to disease progression, survival rate at 6- month intervals after treatment start, and safety profile of Gefitinib and docetaxel as treatment for advanced pancreatic cancer|Determine the time course of serial CA19-9 measurements during treatment.		University of Pittsburgh	AstraZeneca	ALL	ADULT, OLDER_ADULT	PHASE2	45	OTHER	INTERVENTIONAL	Allocation: NON_RANDOMIZED|Intervention Model: SINGLE_GROUP|Masking: NONE|Primary Purpose: TREATMENT	04-027	2004-09		2006-12	2005-09-15		2016-01-18	University of Pittsburgh Medical Center, Pittsburgh, Pennsylvania, 15232, United States
NCT00313560	ChemoRT With Adjuvant Chemo in Pancreatic Cancer (TARCEVA)	https://clinicaltrials.gov/study/NCT00313560		COMPLETED	To seek preliminary evidence of antitumor activity (progression free survival) of Erlotinib in combination with standard adjuvant chemoradiation and chemotherapy in patients with resected adenocarcinoma of the pancreas.	YES	U	EGFR	Erlotinib, an epidermal growth factor receptor (EGFR) inhibitor	Pancreatic Cancer	DRUG: erlotinib hydrochloride	Recurrence Free Survival, Time from surgery to recurrence, Up to 3 years	Number of Participants Experiencing Adverse Events, Number of participants experiencing adverse events during chemoradiation and during adjuvant chemotherapy, Grade 2 or higher, as defined by National Cancer Institute Common Terminology Criteria for Adverse Events, version 4.0. This is used to determine the Toxicity profile., up to 3 years|Change in Quality of Life (QoL) as Assessed by EORTC QLQ-…		Sidney Kimmel Comprehensive Cancer Center at Johns Hopkins	National Cancer Institute (NCI)	ALL	ADULT, OLDER_ADULT	PHASE2	48	OTHER	INTERVENTIONAL	Allocation: NA|Intervention Model: SINGLE_GROUP|Masking: NONE|Primary Purpose: TREATMENT	J0534|R01CA104900|P30CA006973|NA_00025965|JHOC-05080408|GENENTECH-JHOC-J0534|CDR0000465208	2006-03-16	2013-12-27	2019-02-27	2006-04-12	2019-10-22	2020-06-04	Sidney Kimmel Comprehensive Cancer Center at Johns Hopkins, Baltimore, Maryland, 21231-2410, United States	Study Protocol and Statistical Analysis Plan, https://cdn.clinicaltrials.gov/large-docs/60/NCT00313560/Prot_SAP_000.pdf
NCT00497224	Phase II Trial of Erlotinib in Advanced Pancreatic Cancer	https://clinicaltrials.gov/study/NCT00497224		COMPLETED	This is an open-label, multi-center phase II study of erlotinib in patients with metastatic or locally advanced, unresectable pancreatic cancer who have received up to one line of gemcitabine based chemotherapy.	NO	U	EGFR		Cancer|Pancreas	DRUG: Erlotinib	Objective Response Rate, Measured by the rate of disease control (objective response plus prolonged stable disease), in patients with unresectable, locally advanced or metastatic pancreatic adenocarcinoma., Clinically assessed every cycle (month) and radiologically assessed every 2 cycles (2 months) with CT scan	Incidence of Treatment-Emergent Adverse Events [Safety and Tolerability of Erlotinib], Incidence of adverse events related to treatment, through monthly SAE analysis., Assessed every cycle (month)|Tolerability of Erlotinib Dose Escalation, Assessment erlotinib dose escalation efficacy through analysis of patients who do not develop a rash by cycle 1, day 15., assessed cycle 1, day 28, then every …		University Health Network, Toronto	OSI Pharmaceuticals	ALL	ADULT, OLDER_ADULT	PHASE2	51	OTHER	INTERVENTIONAL	Allocation: NA|Intervention Model: SINGLE_GROUP|Masking: NONE|Primary Purpose: TREATMENT	OSI-Tar-725	2006-11	2008-12	2013-06	2007-07-06		2019-05-30	Tom Baker Cancer Centre, Calgary, Alberta, T2N 4N2, Canada|Cross Cancer Institute, Edmonton, Alberta, T6G 1Z2, Canada|British Columbia Cancer Agency, Vancouver, British Columbia, V5Z 4E6, Canada|CancerCare Manitoba, Winnipeg, Manitoba, R2H 2A6, Canada|Princess Margaret Hospital, Toronto, Ontario, M5G 2M9, Canada
NCT00561990	Nimotuzumab in Adults With Pancreatic Cancer	https://clinicaltrials.gov/study/NCT00561990		COMPLETED	CHEMOTHERAPY-NAIVE PATIENTS WITH LOCALLY ADVANCED OR METASTATIC PANCREATIC CANCER	NO	U	EGFR	Nimotuzumab is a humanized therapeutic monoclonal antibody against epidermal growth factor receptor (EGFR)	Pancreatic Cancer, Advanced or Metastatic	DRUG: Nimotuzumab	Time to tumor progression (TTP) and overall survival (OS) in chemotherapy-naive patients. To assess the efficacy of Nimotuzumab as add on therapy to Gemcitabine in comparison with Gemcitabine and placebo, Week 8, 12	To evaluate the objective tumor response (overall response rate [ORR]) and duration of response (DR) To evaluate the safety profile of Nimotuzumab in combination with Gemcitabine To evaluate quality of life (QoL) according to EORTC, Week 8, 16		Oncoscience AG	Marienhospital Herne|University of Kiel|Gemeinschaftspraxis fÃ¼r HÃ¤matologie und Onkologie, KÃ¶ln, Germany|Onkologisches Zentrum III, Medizinische Klinik, Mannheim, Germany|Onkologische Gemeinschaftspraxis, MÃ¼lheim, Germany|II. Medizinische Klinik u. Poliklinik, Klinikum rechts der Isar, MÃ¼nchen, Germany|HÃ¤matologisch-Onkologische Schwerpunktpraxis, MÃ¼nster, Germany|Praxis fÃ¼r Internistisch…	ALL	ADULT, OLDER_ADULT	PHASE2|PHASE3	188	INDUSTRY	INTERVENTIONAL	Allocation: |Intervention Model: |Masking: |Primary Purpose:	OSAG101-PCS07	2007-09	2013-01	2014-01	2007-11-21		2015-10-15	Marienhospital Herne, Herne, 44621, Germany
NCT00674973	A Biomarker Identification Trial of Tarceva (Erlotinib) in Patients With Advanced Pancreatic Cancer	https://clinicaltrials.gov/study/NCT00674973		COMPLETED	This study is designed to identify biomarkers which may predict improvement in progression free survival from treatment with Tarceva, in patients with advanced pancreatic cancer who failed one prior regimen of standard chemotherapy or who are deemed unsuitable for chemotherapy. It will also assess the efficacy and safety of Tarceva in this patient population. Patients will be randomized to receiv…	YES	U	EGFR	Erlotinib, an epidermal growth factor receptor (EGFR) inhibitor	Pancreatic Cancer	DRUG: Erlotinib|DRUG: Placebo	Progression-Free Survival, Progression-free survival (PFS) was defined as the time from the date of randomization to the date of the first occurrence of PD or death whichever occurred first. Participants without event were censored at the date of last tumor assessment where non-progression was documented. Analysis was performed using Kaplan-Meier method., From the time of randomization until prog…	Percentage of Participants With Best Overall Response Rate, Response rate was defined as Complete Response (CR) or Partial Response (PR), according to response evaluation criteria in solid tumors (RECIST) Version 1.0 criteria, for at least 4 weeks at any time during randomized treatment (confirmed response). CR was defined as the disappearance of all target lesions. PR was defined as at least a 3…		Hoffmann-La Roche		ALL	ADULT, OLDER_ADULT	PHASE2	207	INDUSTRY	INTERVENTIONAL	Allocation: RANDOMIZED|Intervention Model: PARALLEL|Masking: DOUBLE (PARTICIPANT, INVESTIGATOR)|Primary Purpose: TREATMENT	BO21129|2007-003738-40	2008-06	2010-12	2015-03	2008-05-08	2016-04-26	2016-06-17	Kogarah, New South Wales, 2217, Australia|St. Leonards, New South Wales, 2065, Australia|Sydney, New South Wales, 2076, Australia|Box Hill, Victoria, 3128, Australia|Salvador, Bahia, BA, 40170-380, Brazil|Belo Horizonte, MG, 30110-0090, Brazil|Curitiba, PR, 81520-060, Brazil|Ijui, RS, 98700-000, Brazil|Porto Alegre, RS, 90020-090, Brazil|Porto Alegre, RS, 90430-090, Brazil|Porto Alegre, RS, 91350…
NCT00305760	Vaccine Therapy, Cyclophosphamide, and Cetuximab in Treating Patients With Metastatic or Locally Advanced Pancreatic Cancer	https://clinicaltrials.gov/study/NCT00305760		COMPLETED	RATIONALE: Vaccines made from gene-modified tumor cells may help the body build an immune response to kill tumor cells. Drugs used in chemotherapy, such as cyclophosphamide, work in different ways to stop the growth of tumor cells, either by killing the cells or by stopping them from dividing. Monoclonal antibodies, such as cetuximab, can block tumor growth in different ways. Some block the abili…	YES	U/V	EGFR	Cetuximab is an epidermal growth factor receptor (EGFR) inhibitor	Pancreatic Cancer	DRUG: Cetuximab|BIOLOGICAL: Pancreatic tumor vaccine|DRUG: Cyclophosphamide	Safety of Combining the Pancreatic Tumor Vaccine in Sequence With Cyclophosphamide and Erbitux. Safety is Defined as the Number of Treatment-related Grade 3 or 4 Adverse Events Observed in Greater Than 5% of the Patient Population, 7 months			Sidney Kimmel Comprehensive Cancer Center at Johns Hopkins	National Cancer Institute (NCI)	ALL	ADULT, OLDER_ADULT	PHASE2	60	OTHER	INTERVENTIONAL	Allocation: NA|Intervention Model: SINGLE_GROUP|Masking: NONE|Primary Purpose: TREATMENT	J0501|P30CA006973|BMS-CA225247	2005-12	2009-03	2009-03	2006-03-22	2015-07-15	2020-02-19	Sidney Kimmel Comprehensive Cancer Center at Johns Hopkins, Baltimore, Maryland, 21231-2410, United States
NCT01204372	Trial Evaluating Combined Chemotherapy in Patients With Metastatic Pancreatic Adenocarcinoma	https://clinicaltrials.gov/study/NCT01204372	GATE 1	COMPLETED	GATE 1 is an open-label, non-comparative, multicentric study evaluating the efficacy and tolerance of the combined use of Gemcitabine, Trastuzumab and Erlotinib as a first-line chemotherapy in metastatic pancreatic cancer patients. The patients will be treated intravenously with Gemcitabine at a dose of 1000 mg/m2 for 30 min. For the first eight weeks, Gemcitabine will be administered once weekly…	NO	G-U	EGFR, HER2	Trastuzumab is a monoclonal anti-human epidermal growth factor receptor 2	Metastatic Pancreatic Adenocarcinoma	DRUG: Gemcitabine - Trastuzumab - Erlotinib	Disease control rate according to RECIST criteria of the Gemcitabine, Trastuzumab and Erlotinib combination., The tumor evaluation will be based on: * Clinical examination * TAP CT-scan or MRI * Tumor marker dosage (CEA and CA 19-9), Every 8 weeks and at the treatment completion	Progression free survival, The tumor evaluation will be based on: * Clinical examination * TAP CT-scan or MRI * Tumor marker dosage, Every 8 weeks and at the treatment completion|Overall survival, Every 8 weeks and at treatment completion		Institut du Cancer de Montpellier - Val d'Aurelle		ALL	ADULT, OLDER_ADULT	PHASE2	63	OTHER	INTERVENTIONAL	Allocation: NA|Intervention Model: SINGLE_GROUP|Masking: NONE|Primary Purpose: TREATMENT	GATE 1|2009-016875-30	2010-06	2012-02	2016-08	2010-09-17		2017-08-21	Centre Val d'Aurelle, Montpellier, 34298, France
NCT01222689	Selumetinib and Erlotinib Hydrochloride in Treating Patients With Locally Advanced or Metastatic Pancreatic Cancer	https://clinicaltrials.gov/study/NCT01222689		COMPLETED	This phase II trial studies how well giving selumetinib and erlotinib hydrochloride together works in treating patients with locally advanced or metastatic pancreatic cancer that is refractory to chemotherapy. Selumetinib and erlotinib hydrochloride may stop the growth of cancer cells by blocking some of the enzymes needed for cell growth.	YES	U2	EGFR, MEK	Erlotinib, an epidermal growth factor receptor (EGFR) inhibitor, selumetinib (AZD6244, ARRY-142886): MEK inhibitor	Adenocarcinoma of the Pancreas|Recurrent Pancreatic Cancer|Stage III Pancreatic Cancer|Stage IV Pancreatic Cancer	DRUG: erlotinib hydrochloride|DRUG: selumetinib|OTHER: laboratory biomarker analysis	Overall Survival (OS), Survival will be calculated according to the method of Kaplan and Meier. Both actual and estimated probability of being alive (along with a 95% confidence interval) at 24 weeks (6 months) and for any multiple of 6 months will be calculated for which the number of uncensored subjects is not smaller than 10., Up to 2 years|Survival at 24 Weeks, Percent survival at 24 weeks (6…	Progression-free Survival (PFS), Calculated according to the method of Kaplan and Meier. Actual and estimated probability of being alive and progression-free, along with a 95% confidence interval, will be calculated. Response and progression are evaluated in this study using the international criteria proposed by the Response Evaluation Criteria in Solid Tumors (RECIST) Committee \[JNCI 92(Macdon…	Protein Expression Levels in Pretherapeutic Core Biopsies, Logistic regression models will be used to associate baseline protein markers and best objective response. Cox models will be used to associate baseline protein markers with overall and progression-free survival. Each selected protein markers will be evaluated individually and ranked by the corresponding p-values. Combinations of markers …	National Cancer Institute (NCI)		ALL	ADULT, OLDER_ADULT	PHASE2	46	NIH	INTERVENTIONAL	Allocation: NA|Intervention Model: SINGLE_GROUP|Masking: NONE|Primary Purpose: TREATMENT	NCI-2011-01266|NCI-2011-01266|CDR0000686634|UCSF-10454|10454|8598|N01CM00070|R21CA149939	2010-11	2013-04	2014-09	2010-10-18	2016-11-06	2020-07-31	UCSF-Mount Zion, San Francisco, California, 94115, United States|Ohio State University Medical Center, Columbus, Ohio, 43210, United States
NCT00137761	Docetaxel in Combination With Iressa in Previously Treated Patients With Pancreatic Cancer	https://clinicaltrials.gov/study/NCT00137761		COMPLETED	The purpose of this study is to find out what activity the combination of docetaxel and Iressa have against metastatic pancreatic cancer.	NO	U2	EGFR, MICROTUBULE	ZD-1839, an inhibitor of epidermal growth factor receptor 1 (EGFR1) , Docetaxel	Metastatic Pancreatic Carcinoma	DRUG: ZD 1839|DRUG: Docetaxel	To determine the response rate of Iressa and docetaxel in patients with advanced pancreatic cancer following failure of gemcitabine-based therapy, 3 years	To determine the safety, radiologic response rate, progression-free survival and overall survival of patients treated with Iressa and docetaxel		Dana-Farber Cancer Institute	Massachusetts General Hospital|Beth Israel Deaconess Medical Center|Brigham and Women's Hospital	ALL	ADULT, OLDER_ADULT	PHASE2	32	OTHER	INTERVENTIONAL	Allocation: NON_RANDOMIZED|Intervention Model: SINGLE_GROUP|Masking: NONE|Primary Purpose: TREATMENT	04-173	2004-10	2007-06	2009-03	2005-08-30		2009-11-01	Beth Israel Deaconess Medical Center, Boston, Massachusetts, 02115, United States|Dana-Farber Cancer Institute, Boston, Massachusetts, 02115, United States|Massachusetts General Hospital, Boston, Massachusetts, 02115, United States
NCT00696696	Study of Gemcitabine and Erlotinib Plus Sorafenib (GES) in Metastatic Pancreatic Cancer	https://clinicaltrials.gov/study/NCT00696696		COMPLETED	This study tests the combination of two targeted therapies,along with chemotherapy treatment in the treatment of pancreatic cancer.	YES	G-U2	EGFR, RAF	Erlotinib, an epidermal growth factor receptor (EGFR) inhibitor, Sorafenib Tosylate: Raf kinases and tyrosine kinases inhibitor	Pancreatic Cancer	DRUG: Gemcitabine|DRUG: Erlotinib|DRUG: Sorafenib	4-month Progression Free Survival (PFS) Rate, The PFS rate at 4 months is defined as the percentage of patients whose disease is progression free at 4 months from the start of treatment. Disease progression is evaluated using the Response Evaluation Criteria in Solid Tumors (RECIST) (Therasse et al, 2000). Radiological measurements to determine progression is performed every 2 cycles., 4 months	Objective Response Rate, The response rate is the percentage of the patients who have a complete response or partial response based on RECIST from the start of the treatment. The response is evaluated every 2 cycles by radiologic methods (e.g., computer tomography (CT))., up to 1 year|Median Overall Survival (mOS), Median overall survival is defined as the time when 50% of the patients are alive …		NYU Langone Health	Bayer|OSI Pharmaceuticals	ALL	ADULT, OLDER_ADULT	PHASE2	45	OTHER	INTERVENTIONAL	Allocation: NA|Intervention Model: SINGLE_GROUP|Masking: NONE|Primary Purpose: TREATMENT	NYU 06-882	2007-09	2010-11	2013-06	2008-06-13	2011-12-21	2016-06-30	Desert Regional Medical Center, Palm Springs, California, 92262, United States|Bellevue Hospital, New York, New York, 10016, United States|New York University Cancer Center, New York, New York, 10016, United States
NCT04790695	Single Patient Protocol for an NRG1 Fusion Positive Metastatic Pancreatic Cancer Patient Using Seribantumab	https://clinicaltrials.gov/study/NCT04790695		COMPLETED	NRG1 gene fusions are extremely rare across solid tumours (estimate 0.3-0.5%). However, it is felt to be an actionable and potentially major growth pathway for those tumours that harbour this gene rearrangement. Tumours that harbour NRG1 fusions are driven by HER3 overactivation. Seribantumab is a mono-clonal antibody against HER3, it binds HER3 and inhibits NRG1-dependent activation and HER2 dim…	NO	U	ERBB3	Seribantumab is an effective engineered monoclonal antibody designed to block the heregilin/ERBB3	Metastatic Pancreatic Cancer	DRUG: Seribantumab	Overall survival, 1 year			Ottawa Hospital Research Institute		FEMALE	ADULT	PHASE2	1	OTHER	INTERVENTIONAL	Allocation: NA|Intervention Model: SINGLE_GROUP|Masking: NONE|Primary Purpose: TREATMENT	TOHCC-OLIP-01	2021-03-29	2021-12-22	2021-12-22	2021-03-10		2022-01-12	The Ottawa Hospital Cancer Centre, Ottawa, Ontario, K1H 8L6, Canada
NCT04386057	LY3214996 +/- HCQ in Pancreatic Cancer	https://clinicaltrials.gov/study/NCT04386057		COMPLETED	This study is evaluating the safety and efficacy of combining the study drug LY3214996 with hydroxychloroquine sulfate (HCQ) in patients with advanced pancreatic cancer.	NO	U	ERK	LY3214996 is an extracellular signal-regulated kinase (ERK) inhibitor	Pancreatic Cancer|Advanced Cancer	DRUG: Hydroxychloroquine Sulfate|DRUG: LY3214996	Disease control rate (DCR), Anti-tumor activity will be measured via disease control rate (DCR), which will be defined as the proportion of patients with complete response (CR), partial response (PR) or stable disease (SD) that persists for â‰¥ 4 months., 28 Months|Dose Limiting Toxicity-Lead In, Dose Limiting Toxicity-Lead In, 28 Days	Objective response rate (ORR), Objective response rate (ORR), 28 Months|Progression-free survival (PFS), Progression-free survival (PFS), time from randomization (or registration) to the earlier of progression or death due to any cause. Participants alive without disease progression are censored at date of last disease evaluation up to 28 Months|Overall survival (OS), Kaplan and Meier to assess O…		Kimberly Perez, MD	Eli Lilly and Company	ALL	ADULT, OLDER_ADULT	PHASE2	52	OTHER	INTERVENTIONAL	Allocation: RANDOMIZED|Intervention Model: PARALLEL|Masking: NONE|Primary Purpose: TREATMENT	19-529	2020-05-27	2023-08-09	2024-02-05	2020-05-13		2024-02-28	Massachusetts General Hospital Cancer Center, Boston, Massachusetts, 02114, United States|Dana-Farber Cancer Institute, Boston, Massachusetts, 02115, United States|Beth Israel Deaconess Medical Center, Boston, Massachusetts, 02215, United States|The University of North Carolina at Chapel Hill, Chapel Hill, North Carolina, 27514, United States
NCT02428270	A Study of GSK2256098 and Trametinib in Advanced Pancreatic Cancer	https://clinicaltrials.gov/study/NCT02428270		COMPLETED	This is a phase 2 study (the second phase in testing a new drug or combination to see how effect the drug or combination is) of investigational drugs GSK2256098 and Trametinib. The purpose of the study is to evaluate the antitumor activity of GSK2256098 and Trametinib in patients with advanced pancreatic cancer.	NO	U	FAK, MEK	GSK2256098 is a very selective inhibitor of FAK kinase, Trametinib MEK inhibitors,	Pancreatic Cancer|Adenocarcinoma	DRUG: GSK2256098|DRUG: Trametinib	Percentage of patients who experience complete response, partial response, or stable disease, 24 weeks	Adverse events based on frequency and proportion of total patients, by system organ class and preferred term., 2 years|Percentage of patients achieving either a complete or partial tumor response., 2 years|Interval between the date of randomization and the earliest date of disease progression or death due to any cause, 2 years|Interval between the first date of CR or PR and the earliest date of d…		University Health Network, Toronto	GlaxoSmithKline	ALL	ADULT, OLDER_ADULT	PHASE2	16	OTHER	INTERVENTIONAL	Allocation: NA|Intervention Model: SINGLE_GROUP|Masking: NONE|Primary Purpose: TREATMENT	MOBILITY-002	2016-04	2017-06	2022-10-27	2015-04-28		2022-11-01	Juravinski Cancer Center, Hamilton, Ontario, L8V 5C2, Canada|London Regional Cancer Centre, London, Ontario, Canada|The Ottawa Hospital Cancer Centre, Ottawa, Ontario, Canada|Princess Margaret Cancer Centre, Toronto, Ontario, M5G 2M9, Canada
NCT01020006	Study of Safety and Tolerability of PCI-27483 in Patients With Pancreatic Cancer Patients Receiving Treatment With Gemcitabine	https://clinicaltrials.gov/study/NCT01020006		COMPLETED	The purpose of this study is to evaluate the safety and tolerability of selected dose 1.2mg/kg BID dosage administered subcutaneously (SC) administered PCI-27483 to metastatic or locally advanced pancreatic cancer patients receiving concurrent therapy with intravenously administered gemcitabine for 12 weeks.	YES	G-U	FVIIa	PCI-27483 is a FVIIa/tissue factor inhibitor	Pancreatic Cancer|Ductal Adrenocarcinoma|Exocrine Pancreatic Cancer	DRUG: PCI-27483|DRUG: Gemcitabine	Number of Participants With Treatment Emergent Adverse Events (AEs), Clinically meaningful toxicity adverse events will be defined in accordance with by CTCAE v3.0, First dose until 28 days after last dose of PCI-27483 or gemcitabine whichever occurs last in the assigned part (A or B).			Pharmacyclics LLC.		ALL	ADULT, OLDER_ADULT	PHASE2	42	INDUSTRY	INTERVENTIONAL	Allocation: RANDOMIZED|Intervention Model: PARALLEL|Masking: NONE|Primary Purpose: TREATMENT	PCYC-1001	2009-11	2012-08		2009-11-25	2014-04-02	2014-04-24	TGen Clinical Reserch Services at Scottsdale Healthcare, Scottsdale, Arizona, 85258, United States|Pacific Cancer Medical Center, Anaheim, California, 92081, United States|Space Coast Medical Associates, Titusville, Florida, 32796, United States|Investigative Clinical Research of Indiana, Indianapolis, Indiana, 46260, United States|Kenthucky Cancer Clinic, Hazard, Kentucky, 41701, United States|P…
NCT04953962	Study of CBP501/Cisplatin/Nivolumab Combinations in Advanced Pancreatic Cancer	https://clinicaltrials.gov/study/NCT04953962		COMPLETED	Multicenter, randomized, open-label, parallel group phase 2 study to assess the efficacy and tolerance of four combinations of CBP501, cisplatin, and nivolumab administered once every 21 days to patients with stage IV exocrine pancreatic cancer and WBC \< 10,000/mm3 at screening.	NO	I/U	G2 checkpoint, PD-1	CBP-501 is a G2 checkpoint inhibitor, Nivolumab, a fully human immunoglobulin G4 PD-1 immune checkpoint inhibitor antibody,	Pancreatic Cancer Stage IV	DRUG: CBP501 (16)|DRUG: CBP501 (25)|DRUG: Cisplatin|DRUG: Nivolumab	Three-month progression free survival rate (3M PFSR), Tumor assessment by RECIST v.1.1 criteria will be performed at screening, every 8 weeks starting after Cycle 1 Day 1, at the End-of-Treatment visit, and every 3 months after the End-of-Treatment visit until disease progression is observed., 3 months after treatment	Safety profiles of the combinations of CBP501, cisplatin, and nivolumab administered once every 21 days, Safety will be assessed throughout the study through clinical and laboratory safety evaluations. These include physical examinations, vital sign measurements, 12-lead ECGs, laboratory safety tests (hematology, INR, serum chemistry, serum cardiac markers), and clinical adverse experience monito…		CanBas Co. Ltd.		ALL	ADULT, OLDER_ADULT	PHASE2	36	INDUSTRY	INTERVENTIONAL	Allocation: RANDOMIZED|Intervention Model: PARALLEL|Masking: NONE|Primary Purpose: TREATMENT	CBP21-01	2021-12-18	2023-04-14	2023-04-14	2021-07-08		2023-08-15	Arizona Oncology Associates, PC-HOPE, Tucson, Arizona, 85704, United States|Ochsner Clinic Foundation, Los Angeles, California, 70121, United States|University of Colorado Cancer Center, Aurora, Colorado, 80045, United States|Medical Oncology Hematology Consultants, PA, Newark, Delaware, 19713, United States|Illinois Cancer Specialists, Arlington Heights, Illinois, 60005, United States|University…
NCT02098239	Single Centre Study to Determine the Antibody Response to G17DT in Patients With Advanced Pancreatic Cancer.	https://clinicaltrials.gov/study/NCT02098239		COMPLETED	The study was designed to assess the effect of jaundice on the ability of G17DT to generate antibodies before and after treatment of biliary obstruction due to advances pancreatic cancer.	NO	Method	gastrin	G17DT (Gastrimmune) is an antigastrin-17 immunogen,	Jaundice|Pancreatic Cancer	DRUG: G17DT	Pharmacodynamic, Gastrin-17 antibodies were measured at baseline (Week 0) and measured at each post-treatment visit., Weeks 0, 1,3,4,6,8,12, 16+|Patient Survival, The vital status of patients was monitored throughout the study and was followed until death or the end of the study., Up to week 139	Injection Tolerability, Tolerability was assessed by injection site during first 16 weeks after the first injection., Up to Week 16		Cancer Advances Inc.		ALL	ADULT, OLDER_ADULT	PHASE2	41	INDUSTRY	INTERVENTIONAL	Allocation: NON_RANDOMIZED|Intervention Model: |Masking: NONE|Primary Purpose: TREATMENT	PC2	1999-08	2002-04	2002-05	2014-03-27		2014-03-27
NCT02098291	An Open, Single-center Study to Determine the Antibody Repsonse to Gastrimmune and Its Safety and Tolerability in Patients With Advanced Pancreatic Carcinoma	https://clinicaltrials.gov/study/NCT02098291	PC1	COMPLETED	This study was designed to determine the effect of jaundice on the ability of G17DT to generate antibodies before and after treatment of biliary obstruction due to advanced pancreatic cancer.	NO	Method	gastrin	G17DT (Gastrimmune) is an antigastrin-17 immunogen,	Pancreatic Cancer	DRUG: G17DT	Pharmacodynamic, Anti-Gastrin 17 antibodies were determined at baseline (week0) and measured at subsequent visits during the first 16 weeks after the first G17DT injection to determine the effect of jaundice on the ability of patients to generate antibodies., Up to week 16	Patient Survival, The vital status was monitored throughout the study and was followed up to the death of the last patient., Up to week 139|Number of Participants with Serious and Non-Serious Adverse Events, Adverse events, defined as any event involving adverse reactions, illnesses with onset during the study, or exacerbations of pre-exisiting illnesses, were assessed at each visit., Up to week …		Cancer Advances Inc.		ALL	ADULT, OLDER_ADULT	PHASE2	34	INDUSTRY	INTERVENTIONAL	Allocation: NA|Intervention Model: SINGLE_GROUP|Masking: NONE|Primary Purpose: TREATMENT	PC1	1999-04	2001-07	2002-02	2014-03-28		2014-03-28
NCT00004861	Gemcitabine With or Without CI-994 in Treating Patients With Advanced Pancreatic Cancer	https://clinicaltrials.gov/study/NCT00004861		COMPLETED	RATIONALE: Drugs used in chemotherapy use different ways to stop tumor cells from dividing so they stop growing or die. Combining more than one drug or giving drugs in different ways may kill more tumor cells. PURPOSE: Randomized phase II trial to compare the effectiveness of gemcitabine with or without CI-994 in treating patients who have advanced pancreatic cancer.	NO	G-U	HDAC	Tacedinaline (CI-994), a class I HDAC inhibitor,	Pancreatic Cancer	DRUG: gemcitabine hydrochloride|DRUG: tacedinaline				Pfizer		ALL	ADULT, OLDER_ADULT	PHASE2		INDUSTRY	INTERVENTIONAL	Allocation: RANDOMIZED|Intervention Model: |Masking: |Primary Purpose: TREATMENT	PD-994-011|CDR0000067513|ILEX-994-011	1999-10		2001-09	2004-06-18		2012-08-10	Cedars-Sinai Comprehensive Cancer Center, Los Angeles, California, 90048, United States|H. Lee Moffitt Cancer Center and Research Institute, Tampa, Florida, 33612, United States|Sinai Hospital of Baltimore, Baltimore, Maryland, 21225, United States|William Beaumont Hospital, Royal Oak, Michigan, 48073, United States|Raleigh Hematology/Oncology Associates - Wake Practice, Raleigh, North Carolina, …
NCT00005926	Gemcitabine, Herceptin and Radiation to Treat Cancer of the Pancreas	https://clinicaltrials.gov/study/NCT00005926		COMPLETED	This study will examine the safety and effectiveness of the drugs Gemcitabine and Herceptin, given in conjunction with radiation therapy, for treating patients with cancer of the pancreas. Gemcitabine is standard therapy for advanced pancreatic cancer. It damages tumor cells and may enhance the effects of radiation therapy. Herceptin is a genetically engineered antibody that has prevented some tu…	NO	G-U	HER2	Herceptin is a monoclonal antibody. Herceptin works by targeting HER2 receptors	Pancreatic Cancer|Pancreatic Neoplasm	DRUG: Gemcitabine|DRUG: Herceptin|PROCEDURE: Radiation therapy				National Cancer Institute (NCI)		ALL	CHILD, ADULT, OLDER_ADULT	PHASE2	50	NIH	INTERVENTIONAL	Allocation: |Intervention Model: |Masking: |Primary Purpose: TREATMENT	000161|00-C-0161	2000-06		2000-12	2002-12-10		2008-03-04	National Cancer Institute (NCI), Bethesda, Maryland, 20892, United States
NCT00005594	ISIS 2503 in Treating Patients With Advanced Cancer of the Pancreas	https://clinicaltrials.gov/study/NCT00005594		COMPLETED	RATIONALE: Drugs used in chemotherapy use different ways to stop tumor cells from dividing so they stop growing or die. PURPOSE: Phase II trial to study the effectiveness of ISIS 2503 in treating patients who have advanced cancer of the pancreas.	NO	U	HRAS	ISIS 2503, an antisense oligonucleotide against H-ras,	Pancreatic Cancer	DRUG: ISIS 2503	The primary outcome measure of this study is to estimate the response rate and observe the time to tumor progression of the patients treated on this study., 24 weeks	Determine the duration of response in responding patients. Further characterize the safety profile of ISIS 2503 at the recommended dose and schedule., 24 weeks		University of Alabama at Birmingham	National Cancer Institute (NCI)|Ionis Pharmaceuticals, Inc.	ALL	ADULT, OLDER_ADULT	PHASE2	4	OTHER	INTERVENTIONAL	Allocation: NA|Intervention Model: SINGLE_GROUP|Masking: NONE|Primary Purpose: TREATMENT	CDR0000067701|UAB-9915|ISIS-2503-CS5|UAB-F990526011|NCI-G00-1730	2000-07	2000-12		2004-05-03		2011-01-04	University of Alabama Comprehensive Cancer Center, Birmingham, Alabama, 35294, United States|Norris Cotton Cancer Center, Lebanon, New Hampshire, 03756, United States
NCT00006467	Gemcitabine and ISIS 2503 in Treating Patients With Advanced or Metastatic Cancer of the Pancreas	https://clinicaltrials.gov/study/NCT00006467		COMPLETED	RATIONALE: Drugs used in chemotherapy use different ways to stop tumor cells from dividing so they stop growing or die. Combining more than one drug may kill more tumor cells. PURPOSE: Phase II trial to study the effectiveness of combining gemcitabine with ISIS 2503 in treating patients who have advanced or metastatic cancer of the pancreas.	NO	U	HRAS	ISIS 2503, an antisense oligonucleotide against H-ras,	Pancreatic Cancer	DRUG: ISIS 2503|DRUG: gemcitabine hydrochloride	overall survival at 6 months, at 6 months	response rate, Up to 5 years		Alliance for Clinical Trials in Oncology	National Cancer Institute (NCI)	ALL	ADULT, OLDER_ADULT	PHASE2	48	OTHER	INTERVENTIONAL	Allocation: NA|Intervention Model: SINGLE_GROUP|Masking: NONE|Primary Purpose: TREATMENT	NCCTG-N0043|CDR0000068281	2001-02	2004-01	2004-01	2004-03-08		2016-07-06	CCOP - Scottsdale Oncology Program, Scottsdale, Arizona, 85259-5404, United States|CCOP - Carle Cancer Center, Urbana, Illinois, 61801, United States|CCOP - Cedar Rapids Oncology Project, Cedar Rapids, Iowa, 52403-1206, United States|CCOP - Iowa Oncology Research Association, Des Moines, Iowa, 50309-1016, United States|Siouxland Hematology-Oncology, Sioux City, Iowa, 51101-1733, United States|CCO…
NCT01844817	Phase II Trial Of Gemcitabine Plus Nab-Paclitaxel +/- OGX-427 In Patients With Metastatic Pancreatic Cancer	https://clinicaltrials.gov/study/NCT01844817	Rainier	COMPLETED	The purpose of this study is to compare the overall survival in patients with previously untreated metastatic pancreatic cancer receiving gemcitabine/nab-paclitaxel plus OGX-427 or gemcitabine/nab-paclitaxel plus placebo.	YES	U	Hsp27	apatorsen (OGX-427), an antisense inhibitor targeting heat shock protein 27 (Hsp27)	Pancreatic Cancer	DRUG: OGX-427|DRUG: Placebo	Overall Survival, Overall survival defined as the time, in months, from date of randomization until date of death or date last known alive whichever comes first, assessed up to 2 years., Up to 2 years	Progression-Free Survival, The time (in months) that patients are progression-free, assessed from date of randomization to date of first documented disease progression or date of death from any cause, whichever comes first. Progression is defined according to Response Evaluation Criteria in Solid Tumors Criteria (RECIST v1.1), as at least a 20% increase in the sum of the diameters of target lesio…		SCRI Development Innovations, LLC	Achieve Life Sciences	ALL	ADULT, OLDER_ADULT	PHASE2	132	OTHER	INTERVENTIONAL	Allocation: RANDOMIZED|Intervention Model: PARALLEL|Masking: QUADRUPLE (PARTICIPANT, CARE_PROVIDER, INVESTIGATOR, OUTCOMES_ASSESSOR)|Primary Purpose: TREATMENT	SCRI GI 184	2013-09	2016-03	2016-03	2013-05-01	2017-05-16	2017-05-16	University of California-San Francisco, San Francisco, California, 94115, United States|Florida Cancer Specialists-South, Ft. Myers, Florida, 33916, United States|Florida Hospital Cancer Insitute, Orlando, Florida, 32804, United States|Florida Cancer Specialists-North, St. Petersburg, Florida, 33705, United States|Ingalls Cancer Research Center, Harvey, Illinois, 60426, United States|Oncology Hem…
NCT01839487	PEGPH20 Plus Nab-Paclitaxel Plus Gemcitabine Compared With Nab-Paclitaxel Plus Gemcitabine in Participants With Stage IV Untreated Pancreatic Cancer	https://clinicaltrials.gov/study/NCT01839487		COMPLETED	This study is designed to compare the treatment effect of PEGPH20 combined with nab-paclitaxel (NAB) and gemcitabine (GEM) \[PAG\] to NAB and GEM \[AG\] in participants with Stage IV previously untreated pancreatic ductal adenocarcinoma (PDA). The study will have 2 run-in phases, one for each formulation of PEGPH20 (original and new formulations), and a Phase 2 portion. The 2 run-in phases will e…	YES	GP-U	hyaluronic acid, coagulation	Pegvorhyaluronidase alfa (PEGPH20) is a pegylated version of hyaluronidase, which degrades endogenous hyaluronic acid	Metastatic Pancreatic Cancer	DRUG: PEGPH20|DRUG: Nab-paclitaxel|DRUG: Gemcitabine|DRUG: Dexamethasone|DRUG: Enoxaparin	Progression-Free Survival (PFS), PFS: time from randomization until first occurrence of disease progression, either by central radiologic determination (Response Evaluation Criteria in Solid Tumours \[RECIST\] version 1.1) or by clinical progression determined by Investigator, or death during treatment period from any cause. Radiological disease progression was defined as at least a 20 percent (%…	PFS in Relation to Tumor Hyaluronan (HA) Levels, PFS was defined as time from randomization until first occurrence of disease progression, either by central radiologic determination (RECIST version 1.1) or by clinical progression determined by Investigator, or death during treatment period from any cause. Disease progression was defined as at least a 20% increase in sum of diameters of target les…		Halozyme Therapeutics		ALL	ADULT, OLDER_ADULT	PHASE2	279	INDUSTRY	INTERVENTIONAL	Allocation: RANDOMIZED|Intervention Model: PARALLEL|Masking: NONE|Primary Purpose: TREATMENT	HALO-109-202	2013-05-14	2018-05-01	2018-09-26	2013-04-25	2020-07-20	2020-07-20	Alabama Oncology, Birmingham, Alabama, 35213, United States|University of South Alabama Mitchell Cancer Institute, Mobile, Alabama, 36604, United States|Banner MD Anderson Cancer Center, Gilbert, Arizona, 85234, United States|Mayo Clinic - Scottsdale, Scottsdale, Arizona, 85259, United States|Arizona Oncology Associates, PC, Tucson, Arizona, 85704, United States|Highlands Oncology Group, Fayettev…	Study Protocol, https://cdn.clinicaltrials.gov/large-docs/87/NCT01839487/Prot_000.pdf|Statistical Analysis Plan, https://cdn.clinicaltrials.gov/large-docs/87/NCT01839487/SAP_001.pdf
NCT01144455	Study of the Safety and Efficacy of TH-302 in Combination With Gemcitabine Compared With Gemcitabine Alone in Previously Untreated Patients With Pancreatic Adenocarcinoma	https://clinicaltrials.gov/study/NCT01144455		COMPLETED	The purpose of this study is to determine whether Gemcitabine versus Gemcitabine and TH-302 are effective in the treatment of subjects with first-line metastatic pancreatic adenocarcinoma.	YES	G-U	hypoxia	TH-302, a hypoxia-activated prodrug selectively targeting hypoxic regions of solid tumors, delivers a cytotoxic warhead to the tumor	Pancreatic Adenocarcinoma	DRUG: Gemzar (Gemcitabine)|DRUG: TH-302|DRUG: TH-302	Progression-free Survival (PFS), Progression is defined using Response Evaluation Criteria In Solid Tumors Criteria (RECIST), as a 20% increase in the sum of the longest diameter of target lesions, or a measurable increase in a non-target lesion, or the appearance of new lesions, From date of randomization until the date of first documented progression or date of death from any cause, whichever c…			Threshold Pharmaceuticals	PRA Health Sciences	ALL	ADULT, OLDER_ADULT	PHASE2	214	INDUSTRY	INTERVENTIONAL	Allocation: RANDOMIZED|Intervention Model: PARALLEL|Masking: NONE|Primary Purpose: TREATMENT	TH-CR-404	2010-06	2013-09	2014-12	2010-06-15	2017-10-25	2017-12-19	Birmingham Hematology and Oncology Associates, LLC, Birmingham, Alabama, 35223, United States|Mayo Clinic Arizona, Scottsdale, Arizona, 85259, United States|Arizona Oncology Associates, PC - HOPE, Tucson, Arizona, 85704, United States|University of Arizona, Tucson, Arizona, 85724, United States|Saint Edward Mercy Medical Center, Fort Smith, Arkansas, 72917, United States|Disney Family Cancer Cent…
NCT01746979	Clinical Trial Testing TH-302 in Combination With Gemcitabine in Previously Untreated Subjects With Metastatic or Locally Advanced Unresectable Pancreatic Adenocarcinoma	https://clinicaltrials.gov/study/NCT01746979	MAESTRO	COMPLETED	This Phase 3 trial is a randomized, double-blind, placebo-controlled trial of gemcitabine in combination with TH-302 compared to gemcitabine in combination with placebo in subjects with locally advanced unresectable or metastatic pancreatic adenocarcinoma. Randomized subjects will receive TH-302 plus gemcitabine or gemcitabine plus placebo in 4-week cycles until there is evidence of progressive d…	YES	G-U	hypoxia	TH-302, a hypoxia-activated prodrug selectively targeting hypoxic regions of solid tumors, delivers a cytotoxic warhead to the tumor	Metastatic or Locally Advanced Unresectable Pancreatic Adenocarcinoma	DRUG: TH-302|DRUG: Gemcitabine|DRUG: Placebo (5 percent dextrose - D5W)	Overall Survival, Overall survival is defined as time from randomization to death or last day known to be alive., From date of randomization until the date of first documented progression or date of death from any cause, whichever came first, assessed up to 2 years	Progression Free Survival, Progression Free Survival is defined as the time from randomization to either first observation of progressive disease or occurrence of death. Progression is defined using Response Evaluation Criteria In Solid Tumors Criteria (RECIST v1.1), as a 20% increase in the sum of the longest diameter of target lesions, or a measurable increase in a non-target lesion, or the app…		Threshold Pharmaceuticals		ALL	ADULT, OLDER_ADULT	PHASE3	693	INDUSTRY	INTERVENTIONAL	Allocation: RANDOMIZED|Intervention Model: PARALLEL|Masking: DOUBLE (PARTICIPANT, INVESTIGATOR)|Primary Purpose: TREATMENT	EMR 200592-001|2012-002957-42	2012-12	2016-02	2016-05	2012-12-11	2017-12-02	2017-12-02	Please Contact U.S. Medical Information, Rockland, Massachusetts, United States|Please Contact Merck Communication Center, Darmstadt, Germany
NCT02399137	A Phase 2 Study of MM-141 Plus Nab-paclitaxel and Gemcitabine in Front-line Metastatic Pancreatic Cancer	https://clinicaltrials.gov/study/NCT02399137	CARRIE	COMPLETED	The purpose of this study is to determine whether the combination of MM-141 plus nab-paclitaxel and gemcitabine is more effective than nab-paclitaxel and gemcitabine alone based on Progression Free Survival (PFS) in front-line metastatic pancreatic cancer patients with high serum levels of free IGF-1.	NO	GP-U	IGF-1R, ErbB3	Istiratumab (MM-141) is an experimental monoclonal antibody for the treatment of cancer. It is a bispecific antibody targeting IGF-1R and ErbB3.	Pancreatic Cancer	DRUG: MM-141|DRUG: Placebo|DRUG: Gemcitabine|DRUG: Nab-Paclitaxel	Progression Free Survival, Approximately 2 years	Overall Survival, Approximately 2.5 years|Objective Response Rate according to RECIST v1.1, Approximately 2 years|Duration of Response according to RECIST v1.1, Approximately 2 years|Rate of adverse events reported with the combination of MM-141 with nab-paclitaxel and gemcitabine versus the comparator arm, Approximately 2 years		Merrimack Pharmaceuticals		ALL	ADULT, OLDER_ADULT	PHASE2	88	INDUSTRY	INTERVENTIONAL	Allocation: RANDOMIZED|Intervention Model: PARALLEL|Masking: QUADRUPLE (PARTICIPANT, CARE_PROVIDER, INVESTIGATOR, OUTCOMES_ASSESSOR)|Primary Purpose: TREATMENT	MM-141-07-02-02	2015-05	2018-08	2018-08	2015-03-26		2018-09-18	Banner MD Anderson Cancer Ctr., Gilbert, Arizona, 85234, United States|Pacific Cancer Medical Center, Inc., Anaheim, California, 92801, United States|St. Jude Heritage Healthcare, Fullerton, California, 92835, United States|UCLA School of Medicine, Los Angeles, California, 90095, United States|Cancer Care Assoc Med Grp, Redondo Beach, California, 90277, United States|UCSF Cancer Center, San Franc…
NCT02767557	Study of Nab-Paclitaxel and Gemcitabine With or Without Tocilizumab in Pancreatic Cancer Patients	https://clinicaltrials.gov/study/NCT02767557	PACTO	COMPLETED	This is a multicenter center, 2-arms prospective randomized phase II trial which evaluates whether tocilizumab with gemcitabine/nab-paclitaxel is more effective than gemcitabine/nab-paclitaxel.	NO	GP-U	IL-6R	Tocilizumab (TCZ), is a recombinant humanized anti-interleukin-6 receptor (IL-6R) monoclonal antibody	Unresectable Pancreatic Carcinoma	DRUG: Tocilizumab|DRUG: Gemcitabine|DRUG: nab-Paclitaxel	Overall survival at 6 months, Approximately up to 6 months.	Performance status at 3 and 6 months assessed by investigator, Approximately up to 6 months.|Performance status at 3 and 6 months, assessed by patient, Approximately up to 6 months.|Progression free survival (PFS), defined as the time from the date of randomization until the earliest date of disease progression, Randomization to disease progression, or death due to any cause if sooner. Approximat…		Herlev Hospital	Celgene	ALL	ADULT, OLDER_ADULT	PHASE2	147	OTHER	INTERVENTIONAL	Allocation: RANDOMIZED|Intervention Model: PARALLEL|Masking: NONE|Primary Purpose: TREATMENT	GI1612	2017-01-26	2021-08-12	2023-01-01	2016-05-10		2023-09-22	Herlev & Gentofte University Hospital, Denmark, Herlev, 2730, Denmark|Department of Oncology, Oslo, 0424, Norway
NCT00837031	Lenalidomide With Gemcitabine in Treatment of Untreated Advanced Carcinoma of the Pancreas	https://clinicaltrials.gov/study/NCT00837031		COMPLETED	To evaluate the 6-month overall survival, safety, and tolerability of lenalidomide in combination with standard gemcitabine as first-line treatment for patients with metastatic pancreatic cancer.	YES	G-U	immune	Lenalidomide is an analogue of thalidomide with immunomodulatory, antiangiogenic,	Metastatic Pancreatic Cancer	DRUG: Lenalidomide|DRUG: Gemcitabine	Six-Month Overall Survival (OS) Probability, the Percentage of Patients Estimated to be Alive Six Months After Beginning Protocol Treatment, The percentage of patients who were alive 6 months after beginning treatment, 6 months	Progression Free Survival (PFS), the Length of Time, in Months, That Patients Were Alive From Their First Date of Protocol Treatment Until Worsening of Their Disease, The length of time, in months, that patients were alive from their first date of protocol treatment until worsening of their disease, 18 months|Overall Survival (OS), the Length of Time, in Months, That Patients Were Alive From Thei…		SCRI Development Innovations, LLC	Celgene Corporation	ALL	ADULT, OLDER_ADULT	PHASE2	72	OTHER	INTERVENTIONAL	Allocation: NA|Intervention Model: SINGLE_GROUP|Masking: NONE|Primary Purpose: TREATMENT	SCRI GI 106	2009-02	2010-04	2012-06	2009-02-05	2013-03-13	2013-03-13	Florida Cancer Specialists, Fort Myers, Florida, 33901, United States|Watson Clinic Center for Cancer Care and Research, Lakeland, Florida, 33805, United States|Northeast Georgia Medical Center, Gainesville, Georgia, 30501, United States|Norton Cancer Institute, Louisville, Kentucky, 40207, United States|Oncology Hematology Care, Cincinnati, Ohio, 45242, United States|South Carolina Oncology Asso…
NCT00040092	A Study to Test the Effectiveness of VirulizinÂ® Given in Combination With Standard Chemotherapy for Pancreatic Cancer	https://clinicaltrials.gov/study/NCT00040092		COMPLETED	Virulizin is an immunotherapy drug preparation that is thought to stimulate the patient's immune system, which in turn may slow the growth of tumors. It is presented in vials as a sterile preparation for IM injection. The purpose of the trial is to investigate if Virulizin in combination with gemcitabine provides better efficacy than gemcitabine alone (with placebo) against pancreatic cancer.Viru…	NO	U	immune	Virulizin is not completely understood. It is believed to act as an immunomodulatory agent, enhancing the body's natural immune response	Pancreatic Cancer	DRUG: VirulizinÂ®				Aptose Biosciences Inc.		ALL	ADULT, OLDER_ADULT	PHASE3	400	INDUSTRY	INTERVENTIONAL	Allocation: RANDOMIZED|Intervention Model: PARALLEL|Masking: DOUBLE|Primary Purpose: TREATMENT	LOR/VIR/P03/002	2002-07	2005-07		2002-06-20		2008-01-07
NCT00094445	Trial of Curcumin in Advanced Pancreatic Cancer	https://clinicaltrials.gov/study/NCT00094445		COMPLETED	The goal of this clinical research study is to learn if treatment with curcumin can help shrink or slow the growth of pancreatic cancers. The effect of curcumin on the way pancreatic cancer cells function and the safety of treatment with curcumin will also be studied.	YES	U	immune	Curcumin	Pancreatic Neoplasms|Adenocarcinoma	DRUG: Curcumin	Six-Month Participant Survival, Number of participants followed from baseline (date of randomization) until the date of first documented progression or date of death from any cause, whichever came first, assessed up to 6 months., Baseline to 6 months			M.D. Anderson Cancer Center	Sabinsa Corporation	ALL	ADULT, OLDER_ADULT	PHASE2	50	OTHER	INTERVENTIONAL	Allocation: NA|Intervention Model: SINGLE_GROUP|Masking: NONE|Primary Purpose: TREATMENT	ID03-0009|1R21CA104337|NCI-2012-01309	2004-11	2014-04	2014-04	2004-10-19	2020-08-28	2020-08-28	UT MD Anderson Cancer Center, Houston, Texas, 77030, United States
NCT00499486	Sirolimus in Treating Patients With Advanced Pancreatic Cancer	https://clinicaltrials.gov/study/NCT00499486		COMPLETED	RATIONALE: Sirolimus may stop the growth of tumor cells by blocking some of the enzymes needed for cell growth. PURPOSE: This phase II trial is studying how well sirolimus works in treating patients with advanced pancreatic cancer.	YES	U	immune	Sirolimus, also known as Rapamycin, t is an immunosuppressant	Pancreatic Cancer	DRUG: sirolimus	Percentage of Patients With Overall Survival at 6 Months, 6- month survival rate (6mSR)|Response Rate (Complete, Partial Response and Stable Disease) as Assessed by RECIST, Per Response Evaluation Criteria In Solid Tumors Criteria (RECIST v1.0) for target lesions and assessed by MRI: Complete Response (CR), Disappearance of all target lesions; Partial Response (PR), \>=30% decrease in the sum of …			Sidney Kimmel Comprehensive Cancer Center at Johns Hopkins	National Cancer Institute (NCI)	ALL	ADULT, OLDER_ADULT	PHASE2	47	OTHER	INTERVENTIONAL	Allocation: NA|Intervention Model: SINGLE_GROUP|Masking: NONE|Primary Purpose: TREATMENT	JHOC-J0415, CDR0000549899|P30CA006973|JHOC-J0415|JHOC-04-06-16-01	2005-01	2008-09	2009-06	2007-07-11	2016-10-19	2016-10-19	Sidney Kimmel Comprehensive Cancer Center at Johns Hopkins, Baltimore, Maryland, 21231-2410, United States
NCT00568646	Phase 2 Study of Oral MKC-1 in Patients With Unresectable or Metastatic Pancreatic Cancer	https://clinicaltrials.gov/study/NCT00568646		COMPLETED	To determine the antitumor activity of MKC-1 in patients with unresectable or metastatic pancreatic cancer who have failed at least one prior chemotherapy regimen in either the neoadjuvant, adjuvant, or first-line metastatic setting	NO	U	importin-β, tubulin, mTOR	MKC-1, an inhibitor of importin-β, tubulin, and the mTOR pathway	Pancreatic Cancer	DRUG: MKC-1	Objective tumor response rate based on tumor measurements according to the RECIST, every 8 weeks			CASI Pharmaceuticals, Inc.		ALL	ADULT, OLDER_ADULT	PHASE2	33	INDUSTRY	INTERVENTIONAL	Allocation: NON_RANDOMIZED|Intervention Model: SINGLE_GROUP|Masking: NONE|Primary Purpose: TREATMENT	MKC-105	2007-11	2009-04	2009-05	2007-12-06		2011-08-04	Massachusetts General Hospital, Boston, Massachusetts, 02114, United States|Dana Farber Cancer Institute, Boston, Massachusetts, 02115, United States
NCT00192842	Gemcitabine With Curcumin for Pancreatic Cancer	https://clinicaltrials.gov/study/NCT00192842		COMPLETED	The study hypotheasis is that curcumin, a natural compound with a potent antiproliferative effect, can improve the efficacy of the standard chemotherapy gemcitabine in patients with advanced pancreatic cancer. That is why the patients are given a daily oral dose of 8 gr of curcumin along the chemotherapeutic protocol of weekly gemcitabine.	NO	G-U	inflammation	Curcumin is believed to have anti-inflammatory, antioxidant,	Pancreatic Cancer	DRUG: curcumin (+ gemcitabine)	time to tumor progression	response rate|survival|clinical benefit|toxicity		Rambam Health Care Campus		ALL	ADULT, OLDER_ADULT	PHASE2	17	OTHER	INTERVENTIONAL	Allocation: NON_RANDOMIZED|Intervention Model: SINGLE_GROUP|Masking: NONE|Primary Purpose: TREATMENT	RonCurcuminPancreas.CTIL	2004-07	2007-11	2010-09	2005-09-19		2010-09-22
NCT02628860	Efficacy of Ferric Carboxymaltose (FerinjectÂ®) in Anemic Patients Anticipating Pancreatoduodenectomy	https://clinicaltrials.gov/study/NCT02628860	FCM	COMPLETED	This phase II study is to evaluate the safety and efficacy of FerinjectÂ® in reducing perioperative transfusion in iron deficiency anemia patients anticipating pancreatoduodenectomy.	NO	Method	iron	Ferinject is indicated for the treatment of iron deficiency	Pancreatic Cancer|Anemia	DRUG: Ferinject (Ferric Carboxymaltose)	Perioperative transfusion rate, To evaluate reducing transfusion rate during perioperative period, from preoperative baseline within the first 7 days after surgery	Assessment of complications after surgery as assessed by Clavien-Dindo classification of surgical complications, To investigate the association between the number of participants with complications and hospital length of stay(days), up to 4-6 weeks after surgery|Change of hematology parameters, change of hematology parameters value of Hb in g/dL, * ferritin in ng/ml * transferrin saturation in % …		National Cancer Center, Korea	JW Pharmaceutical	ALL	ADULT, OLDER_ADULT	PHASE2	40	OTHER_GOV	INTERVENTIONAL	Allocation: NA|Intervention Model: SINGLE_GROUP|Masking: NONE|Primary Purpose: TREATMENT	NCCCTS-13-709	2014-01	2020-04-27	2020-04-27	2015-12-11		2020-04-28	National Cancer Center, Goyang, Gyeonggi, 410-769, Korea, Republic of
NCT01423604	Study of Ruxolitinib in Pancreatic Cancer Patients	https://clinicaltrials.gov/study/NCT01423604	RECAP	COMPLETED	The purpose of this study was to determine whether ruxolitinib added to capecitabine is effective in improving the overall survival of patients with metastatic pancreatic cancer.	YES	F-U	JAK1/2	Ruxolitinib protein kinase inhibitors. It targets genes called JAK1 and JAK2	Pancreatic Cancer	DRUG: Capecitabine|DRUG: Ruxolitinib|DRUG: Placebo	Overall Survival, Overall survival was measured as the length of time (in days) between the randomization date and the date of death., Primary analysis includes study data from the start of the study (first dose for that subject) until the death of the subject (up to 8 months).	Progression-Free Survival (PFS), Progression-free survival was defined as the length of time between the date of randomization and the earlier of death or progressive disease (PD), whichever was earlier, as assessed by RECIST. Progression is defined using Response Evaluation Criteria In Solid Tumors Criteria (RECIST v1.0), as a 20% increase in the sum of the longest diameter of target lesions, or…		Incyte Corporation		ALL	ADULT, OLDER_ADULT	PHASE2	136	INDUSTRY	INTERVENTIONAL	Allocation: RANDOMIZED|Intervention Model: PARALLEL|Masking: TRIPLE (PARTICIPANT, CARE_PROVIDER, INVESTIGATOR)|Primary Purpose: TREATMENT	18424-262	2011-07	2013-06	2016-11	2011-08-26	2016-08-29	2018-02-12	Birmingham, Alabama, United States|Hot Springs, Arkansas, United States|Burbank, California, United States|Los Angeles, California, United States|Santa Monica, California, United States|Denver, Colorado, United States|Stamford, Connecticut, United States|Boynton Beach, Florida, United States|Fort Myers, Florida, United States|Saint Petersburg, Florida, United States|Arlington Heights, Illinois, U…
NCT02080260	A Study of Regorafenib in Advanced Pancreatic Cancer Patients	https://clinicaltrials.gov/study/NCT02080260		COMPLETED	This study tests regorafenib as a single agent in the treatment of metastatic pancreatic cancer patients who have progressed after prior chemotherapy with gemcitabine. The prognosis for these patients is particularly grim, no other standard treatment options exist, and novel approaches are desperately needed.	YES	U	kinase	Regorafenib is an oral multi-kinase inhibitor	Pancreatic Cancer	DRUG: regorafenib	Number of Patients Progression Free and Surviving at 16 Weeks as a Percent of All Enrolled Subjects, 16-week progression free survival was determined for each subject as a binary variable indicating whether or not the subject is alive and progression free at 16 weeks after treatment start, with progression defined radiographically using RECIST v1.1 or clinically based upon investigator assessment…	Progression Free Survival, PFS is defined as duration of time from enrollment to the study to time of progression or death. Disease progression (PD) can be objectively determined as per RECIST v1.1 (Response Evaluation Criteria in Solid Tumors, where PD is defined as a 20% increase in the sum of the longest diseased of target lesions, or a measurable increase in non-target lesion, or the appearan…		Wake Forest University Health Sciences	Bayer	ALL	ADULT, OLDER_ADULT	PHASE2	20	OTHER	INTERVENTIONAL	Allocation: NA|Intervention Model: SINGLE_GROUP|Masking: NONE|Primary Purpose: TREATMENT	LCI-GI-PAN-REG-001	2014-06-06	2017-06-28	2017-06-28	2014-03-06	2019-07-19	2022-04-21	Levine Cancer Institute-Albemarle, Albemarle, North Carolina, 28001, United States|Levine Cancer Institute-South Tryon, Charlotte, North Carolina, 28203, United States|Levine Cancer Institute, Charlotte, North Carolina, 28204, United States|Levine Cancer Institute - Pineville, Charlotte, North Carolina, 28210, United States|Levine Cancer Institute - Southpark, Charlotte, North Carolina, 28211, Un…	Study Protocol and Statistical Analysis Plan, https://cdn.clinicaltrials.gov/large-docs/60/NCT02080260/Prot_SAP_000.pdf
NCT00026104	Combination Chemotherapy Plus Radiation Therapy With or Without Tipifarnib in Treating Patients With Locally Advanced Pancreatic Cancer	https://clinicaltrials.gov/study/NCT00026104		COMPLETED	Randomized phase II trial to compare the effectiveness of gemcitabine, paclitaxel, and radiation therapy with or without tipifarnib in treating patients who have locally advanced pancreatic cancer. Drugs used in chemotherapy use different ways to stop tumor cells from dividing so they stop growing or die. Radiation therapy uses high-energy x-rays to damage tumor cells. Tipifarnib may stop the gro…	NO	GP-U	KRAS	Tipifarnib is a farnesyltransferase inhibitor. Farnesyltransferase inhibitors block the activity of the farnesyltransferase enzyme by inhibiting prenylation of the CAAX tail motif, which ultimately prevents Ras from binding to the membrane, rendering it inactive	Adenocarcinoma of the Pancreas|Stage II Pancreatic Cancer|Stage III Pancreatic Cancer	DRUG: gemcitabine hydrochloride|DRUG: paclitaxel|DRUG: tipifarnib|RADIATION: radiation therapy	Overall survival, Calculated along with associated 95% confidence intervals., 1 year	Frequency of patients developing unacceptable toxicity defined as grade 3 or higher gastrointestinal or pulmonary toxicity and/or discontinuation of treatment, Graded according to the CTCAE version 3.0., Up to 5 years|Difference in overall survival between treatment regimens, Estimated with a 95% confidence interval., 1 year|Progression-free survival, Calculated along with associated 95% confiden…		National Cancer Institute (NCI)	NRG Oncology	ALL	CHILD, ADULT, OLDER_ADULT	PHASE2	154	NIH	INTERVENTIONAL	Allocation: RANDOMIZED|Intervention Model: PARALLEL|Masking: NONE|Primary Purpose: TREATMENT	NCI-2012-02423|RTOG-PA-0020|CDR0000068986|U10CA021661	2001-11	2006-08		2003-01-27		2020-10-30	Radiation Therapy Oncology Group, Philadelphia, Pennsylvania, 19103, United States
NCT00005648	Gemcitabine With or Without Tipifarnib (R115777) in Treating Patients With Advanced Pancreatic Cancer	https://clinicaltrials.gov/study/NCT00005648		COMPLETED	The purpose of this study is to compare the effectiveness of gemcitabine with or without tipifarnib (R115777) in patients who have advanced pancreatic cancer.	NO	G-U	KRAS	R115777 (tipifarnib, Zarnestra™) is a farnesyl transferase inhibitor	Pancreatic Neoplasms	DRUG: Gemcitabine with R115777|DRUG: Gemcitabine with Placebo	Overall survival of patients with advanced pancreatic cancer after treatment with gemcitabine with or without R115777., From the date of randomization to the date of death or to the last followup date for patients who were still alive at the clinical cutoff date (ie, for up to 5 years)	Evaluation of Quality of Life (QOL) parameters in patients with advanced pancreatic cancer after treatment with gemcitabine with or without R115777, From the date of randomization to the date of death or to the last followup date for patients who were still alive at the clinical cutoff date (ie, for up to 5 years)|The incidence of adverse events with respect to severity and relationship to the st…		Johnson & Johnson Pharmaceutical Research & Development, L.L.C.		ALL	ADULT, OLDER_ADULT	PHASE3	688	INDUSTRY	INTERVENTIONAL	Allocation: RANDOMIZED|Intervention Model: PARALLEL|Masking: TRIPLE (PARTICIPANT, CARE_PROVIDER, INVESTIGATOR)|Primary Purpose: TREATMENT	CR003976|R115777-INT-11	1999-11		2003-11	2004-05-21		2011-05-19
NCT00005832	S9924 R115777 in Treating Patients With Locally Advanced or Metastatic Pancreatic Cancer	https://clinicaltrials.gov/study/NCT00005832		COMPLETED	RATIONALE: Drugs used in chemotherapy use different ways to stop tumor cells from dividing so they stop growing or die. PURPOSE: Phase II trial to study the effectiveness of R115777 in treating patients who have locally advanced or metastatic pancreatic cancer.	NO	U	KRAS	R115777 (tipifarnib, Zarnestra™) is a farnesyl transferase inhibitor	Pancreatic Cancer	DRUG: R115777	Survival rate in patients with advanced adenocarcinoma of the pancreas treated with R115777, 6 months	Time to treatment failure, Once every 8 weeks until progression|Evaluate the frequency and severity of toxicities, Weekly for 8 weeks and then once every 4 weeks|Assess confirmed response (complete & partial) in patients with measurable advanced adenocarcinoma of the pancreas, Once every 8 weeks		SWOG Cancer Research Network	National Cancer Institute (NCI)	ALL	ADULT, OLDER_ADULT	PHASE2	58	NETWORK	INTERVENTIONAL	Allocation: NA|Intervention Model: SINGLE_GROUP|Masking: NONE|Primary Purpose: TREATMENT	CDR0000067846|S9924|U10CA032102	2000-06	2005-10	2005-10	2004-04-26		2015-11-17	USC/Norris Comprehensive Cancer Center, Los Angeles, California, 90033-0800, United States|Veterans Affairs Outpatient Clinic - Martinez, Martinez, California, 94553, United States|University of California Davis Medical Center, Sacramento, California, 95817, United States|CCOP - Central Illinois, Decatur, Illinois, 62526, United States|CCOP - Wichita, Wichita, Kansas, 67214-3882, United States|Ve…
NCT00005843	R115777 in Treating Patients Who Have Metastatic Pancreatic Cancer	https://clinicaltrials.gov/study/NCT00005843		COMPLETED	Phase II trial to study the effectiveness of R115777 in treating patients who have metastatic pancreatic cancer. Drugs used in chemotherapy use different ways to stop tumor cells from dividing so they stop growing or die.	NO	U	KRAS	Tipifarnib is a farnesyltransferase inhibitor.	Pancreatic Cancer	DRUG: tipifarnib				National Cancer Institute (NCI)		ALL	ADULT, OLDER_ADULT	PHASE2	40	NIH	INTERVENTIONAL	Allocation: NA|Intervention Model: SINGLE_GROUP|Masking: NONE|Primary Purpose: TREATMENT	NCI-2012-02335|FCCC-00005|NCI-45|CDR0000067859	2000-05	2004-09		2004-03-05		2013-02-11	Fox Chase Cancer Center, Philadelphia, Pennsylvania, 19111, United States|University of Texas - MD Anderson Cancer Center, Houston, Texas, 77030-4009, United States
NCT00944463	Trial of Simvastatin and Gemcitabine in Pancreatic Cancer Patients	https://clinicaltrials.gov/study/NCT00944463		COMPLETED	The purpose of this study is to determine whether simvastatin is effective in the treatment of advanced pancreatic cancer patients.	NO	G-U	LDL	Simvastatin is an oral HMG-CoA reductase inhibitor	Pancreatic Cancer	DRUG: Gemcitabine+simvastatin|DRUG: Gemcitabine+Placebo	Time to progression, Every 2 cycles until progression	Safety profiles of gemcitabine/simvastatin, Every cycle until progression|Response rate, Every 2 cycles until progression|Duration of response, Every 2 cycles until progression|Overall survival, Every 3 months|Correlative analyses, after completion of accrual		Samsung Medical Center		ALL	ADULT, OLDER_ADULT	PHASE2	106	OTHER	INTERVENTIONAL	Allocation: RANDOMIZED|Intervention Model: PARALLEL|Masking: DOUBLE (PARTICIPANT, INVESTIGATOR)|Primary Purpose: TREATMENT	2008-07-065	2008-10	2013-09	2014-02	2009-07-23		2017-02-17	Samsung Medical Center, Seoul, Korea, Republic of
NCT00372944	AZD6244 vs. Capecitabine (XelodaÂ®) in Patients With Advanced or Metastatic Pancreatic Cancer, Who Have Failed First Line Gemcitabine Therapy	https://clinicaltrials.gov/study/NCT00372944		COMPLETED	The purpose of this study is to assess the efficacy and safety of AZD6244 (ARRY-142886)versus capecitabine in patients with advanced or metastatic pancreatic cancer who have failed first-line therapy with gemcitabine. Following baseline assessments, a minimum of 64 patients in approximately 5-6 centers from the US will be treated with either AZD6244 or capecitabine. Treatment will be continued fo…	NO	F-U	MEK	AZD6244: MEK inhibitor selumetinib (, ARRY-142886)	Pancreatic Cancer	DRUG: AZD6244|DRUG: capecitabine	Median time to death (TTD), The TTD (days) was calculated as the interval from date of randomisation to date of patient death (from any cause). Patients who had not died at the time of the final analysis were censored at the last date the patient was known to be alive. Median TTD in days is presented here., Data cut off for this analysis was 5th April 2008.	Progression event count, The number of patients with a progression event occurring on or before MTAV where an event is defined as Objective and/or clinical disease progression as measured using RECIST criteria, or death from any cause, The mandatory tumour assessment visit (MTAV) occurred on 27th February 2008 (+/-3days)|To assess the safety and tolerability of AZD6244 in the treatment of advance…		AstraZeneca		ALL	ADULT, OLDER_ADULT	PHASE2	70	INDUSTRY	INTERVENTIONAL	Allocation: RANDOMIZED|Intervention Model: PARALLEL|Masking: NONE|Primary Purpose: TREATMENT	D1532C00008	2006-08	2008-04	2008-10	2006-09-07		2014-08-13	Research Site, Alhambra, California, United States|Research Site, Bakersfield, California, United States|Research Site, Palm Springs, California, United States|Research Site, Santa Maria, California, United States|Research Site, Orlando, Florida, United States|Research Site, Chevy Chase, Maryland, United States|Research Site, Ann Arbor, Michigan, United States|Research Site, New York, New York, U…
NCT01231581	Study of GSK1120212 Plus Gemcitabine vs Placebo Plus Gemcitabine in Metastatic Pancreatic Cancer	https://clinicaltrials.gov/study/NCT01231581		COMPLETED	GSK1120212 is a potent and highly selective inhibitor of MEK phosphorylation and kinase activity and has demonstrated potent anti-proliferative activity against human pancreatic cancer cell lines. This study is a Phase II, randomized placebo-controlled trial of the MEK inhibitor GSK1120212 plus gemcitabine vs. placebo plus gemcitabine in subjects with metastatic pancreatic cancer. Eligible subjec…	YES	G-U	MEK	GSK1120212 (JTP-74057) is an inhibitor of MEK	Cancer	DRUG: GSK1120212|DRUG: Gemcitabine|DRUG: Placebo	Overall Survival, Overall survival is defined as the time from randomization until death due to any cause. For the analysis of overall survival, the last date of known contact was used for those participants who were not dead at the time of analysis; such participants were considered censored., From randomization until death due to any cause or until the data cutoff of 15-March-2013 (up to 24 mon…	Progression-free Survival (PFS) as Assessed by the Investigator, PFS is defined as the time from randomization until the earliest date of radiological PD or death due to any cause. PD was based on radiographic or photographic evidence, and assessments were made by the investigator according to Response Evaluation Criteria in Solid Tumors (RECIST) version 1.1. PD is defined as at least a 20% incre…		GlaxoSmithKline		ALL	ADULT, OLDER_ADULT	PHASE2	160	INDUSTRY	INTERVENTIONAL	Allocation: RANDOMIZED|Intervention Model: PARALLEL|Masking: DOUBLE (PARTICIPANT, OUTCOMES_ASSESSOR)|Primary Purpose: TREATMENT	113487	2010-08	2012-04	2013-02	2010-11-01	2013-09-26	2013-09-26	GSK Investigational Site, Seoul, 110-744, Korea, Republic of|GSK Investigational Site, Seoul, 120-752, Korea, Republic of|GSK Investigational Site, Seoul, 135-710, Korea, Republic of|GSK Investigational Site, Seoul, 138-736, Korea, Republic of|GSK Investigational Site, Gueishan Township,Taoyuan County, 333, Taiwan|GSK Investigational Site, Tainan, 704, Taiwan|GSK Investigational Site, Taipei, 112…
NCT01658943	Selumetinib and Akt Inhibitor MK2206 or mFOLFOX Therapy Comprising Oxaliplatin and Fluorouracil in Treating Patients With Metastatic Pancreatic Cancer Previously Treated With Chemotherapy	https://clinicaltrials.gov/study/NCT01658943	S1115	COMPLETED	This randomized phase II trial studies how well selumetinib and Akt inhibitor MK2206 work compared to modified fluorouracil, leucovorin calcium, and oxaliplatin (mFOLFOX) therapy in treating patients with metastatic pancreatic cancer previously treated with chemotherapy. Selumetinib and Akt inhibitor MK2206 may stop the growth of tumor cells by blocking some of the enzymes needed for cell growth.…	YES	F-U2	MEK, Akt	selumetinib (AZD6244, ARRY-142886): MEK inhibitor , MK2206: Akt Inhibitor	Pancreatic Acinar Cell Carcinoma|Pancreatic Ductal Adenocarcinoma|Recurrent Pancreatic Carcinoma|Stage IV Pancreatic Cancer	DRUG: Akt Inhibitor MK2206|DRUG: Fluorouracil|DRUG: Oxaliplatin|DRUG: Selumetinib	Overall Survival, From date of registration to date of death due to any cause. Patients last known to be alive are censored at date of last contact., Up to 3 years	Number of Patients With Grade 3 Through Grade 5 Adverse Events That Are Related to Study Drug, Only adverse events that are possibly, probably or definitely related to study drug are reported., Up to 3 years	Progression-free Survival, From date of registration to date of first documentation of progression or symptomatic deterioration, or death due to any cause. Patients last known to be alive and progression free are censored at date of last contact., Up to 3 years|Objective Response Rate, Confirmed response (CR) is two or more objective statuses of CR a minimum of four weeks apart documented before …	National Cancer Institute (NCI)		ALL	ADULT, OLDER_ADULT	PHASE2	137	NIH	INTERVENTIONAL	Allocation: RANDOMIZED|Intervention Model: PARALLEL|Masking: NONE|Primary Purpose: TREATMENT	NCI-2012-01993|NCI-2012-01993|SWOG-S1115|CDR0000737878|S1115|S1115|U10CA180888|U10CA032102	2012-08	2015-06	2015-06	2012-08-07	2016-03-09	2016-03-09	The University of Arizona Cancer Center-Orange Grove Campus, Tucson, Arizona, 85704, United States|The University of Arizona Cancer Center-North Campus, Tucson, Arizona, 85719, United States|University of Arkansas for Medical Sciences, Little Rock, Arkansas, 72205, United States|Kaiser Permanente-Anaheim, Anaheim, California, 92807, United States|Kaiser Permanente-Deer Valley Medical Center, Anti…
NCT00570713	An Efficacy Study of MORAb-009 in Subjects With Pancreatic Cancer	https://clinicaltrials.gov/study/NCT00570713		COMPLETED	The purpose of this study is to investigate the activity of MORAb-009 when added to a standard regimen of gemcitabine in patients with previously untreated unresectable stage 3 or 4 pancreatic cancer.	YES	G-U	mesothelin	MORAb-009 is a high-affinity monoclonal antibody raised against human mesothelin	Pancreatic Cancer	DRUG: MORAb-009|DRUG: Placebo|DRUG: Gemcitabine	Overall Survival (OS), This measure was defined as the time (in months) from the date of randomization to the date of death, whatever the cause. The primary endpoint was analyzed when 110 events (deaths) were observed. In the absence of death confirmation or for subjects alive at the time of analysis, the survival time will be censored at the date of the last study follow-up., 1-21 Months	Progression-free Survival, Progression-free Survival (PFS) is defined as the time from the date of randomization to the date of the first observation of disease progression (clinical or radiological) or death due to any cause. Progression is defined, using RECIST, as a measurable increase in the smallest dimension of any target or non-target lesion, or the appearance of new lesions, since baselin…		Morphotek		ALL	ADULT, OLDER_ADULT	PHASE2	155	INDUSTRY	INTERVENTIONAL	Allocation: RANDOMIZED|Intervention Model: PARALLEL|Masking: TRIPLE (PARTICIPANT, INVESTIGATOR, OUTCOMES_ASSESSOR)|Primary Purpose: TREATMENT	MORAb-009-002	2007-12	2009-12	2009-12	2007-12-11	2012-03-27	2015-09-09	Moores UCSD Cancer Center, La Jolla, California, 92037-0845, United States|Southern California Permanente Medical Group, San Diego, California, 92108, United States|Sharp Memorial Hospital, San Diego, California, 92123, United States|Kaiser Permanente, Vallejo, California, 94589, United States|Cancer Center of Central Connecticut, Southington, Connecticut, 06489, United States|Connecticut Oncolog…
NCT03023722	Phase II Anetumab Ravtansine in Pre-treated Mesothelin-expressing Pancreatic Cancer	https://clinicaltrials.gov/study/NCT03023722		COMPLETED	The primary objective of this study is to: -Test the activity/response rate per RECIST 1.1 criteria of anetumab ravtansine in patients with advanced pancreatic cancer who stain for mesothelin expression The secondary objectives of this study are to: * Time to Progression (TTP) defined as time from study treatment to RECIST 1.1 progression, or death (others going off study will be censored) * Toxi…	YES	U	mesothelin	Anetumab ravtansine is an ADC composed of an anti-mesothelin monoclonal antibody linked to a maytansinoid-based cytotoxic agent.	Pancreatic Cancer	DRUG: anetumab ravtansine	Response Rate as Measured Per RECIST 1.1 Criteria, Primary efficacy will be assessed based on radiological tumor evaluation by contrast-enhanced computed tomography (CT) or contrast-enhanced magnetic resonance imaging (MRI) of chest/abdomen/pelvis. Contrast enhanced RECIST 1.1 scan will be done at Prescreening. Said pre-screen scan will be the baseline measure. RECIST 1.1 Scans will be done every…	Time to Progression, Time to Progression (TTP) defined as time from study treatment to RECIST progression, or death (others going off study will be censored)., From start of treatment until disease progression or death (up to 3 years).|Drug Toxicity, Toxicity of Anetumab ravtansine assessed with National Cancer Institute's Common Terminology Criteria for Adverse Events (NCI-CTCAE) version 4.03. S…		Yale University	Bayer	ALL	ADULT, OLDER_ADULT	PHASE2	18	OTHER	INTERVENTIONAL	Allocation: NA|Intervention Model: SINGLE_GROUP|Masking: NONE|Primary Purpose: TREATMENT	1608018265	2017-05-11	2019-08-06	2019-12-11	2017-01-18	2021-01-22	2021-10-28	Yale Cancer Center, New Haven, Connecticut, 06510, United States|Rutgers Cancer Institute of New Jersey, New Brunswick, New Jersey, 08901-2163, United States|Vanderbilt-Ingram Cancer Center, Nashville, Tennessee, 37232, United States	Study Protocol and Statistical Analysis Plan, https://cdn.clinicaltrials.gov/large-docs/22/NCT03023722/Prot_SAP_000.pdf
NCT00940225	Study of Cabozantinib (XL184) in Adults With Advanced Malignancies	https://clinicaltrials.gov/study/NCT00940225		COMPLETED	This is a Phase 2 study to evaluate the efficacy and safety of cabozantinib (XL184) in subjects with selected advanced tumor types.	YES	U	MET	XL184 (cabozantinib) is a potent inhibitor of MET, vascular endothelial growth factor receptor 2 (VEGFR2), and RET,	Solid Tumors|Cancer	DRUG: XL184|DRUG: Placebo|DRUG: XL184|DRUG: XL184	Objective Response Rate (ORR) - LEAD IN STAGE, RDT Cohorts and NRE Ovarian Cohort Only, Objective response rate (ORR) per modified Response Evaluation Criteria in Solid Tumors (mRECIST) version 1.0 per investigator The analysis of ORR in the RDT Cohorts were defined as the proportion of subjects with a best overall response of confirmed complete response (CR) or partial response (PR) per mRECIST …	Duration of Objective Response (OR) - Responders From Lead-in Stage, Duration of objective response was defined as the time from the tumor assessment that first documented PR or CR that was subsequently confirmed at least 28 days later until the date of documented progression. There were either few or no responders in the Gastric/GEJ, SCLC, and pancreatic cohorts so these cohorts are excluded., F…		Exelixis		ALL	ADULT, OLDER_ADULT	PHASE2	730	INDUSTRY	INTERVENTIONAL	Allocation: RANDOMIZED|Intervention Model: SEQUENTIAL|Masking: QUADRUPLE (PARTICIPANT, CARE_PROVIDER, INVESTIGATOR, OUTCOMES_ASSESSOR)|Primary Purpose: TREATMENT	XL184-203	2009-09	2013-05	2014-06	2009-07-15	2024-04-25	2024-04-25	Pinnacle Oncology of Arizona, Scottsdale, Arizona, 85258, United States|University of California Davis Cancer Center, Sacramento, California, 95817, United States|University of California, San Francisco, San Francisco, California, 94115, United States|Stanford University Medical Center, Stanford, California, 94305, United States|Rocky Mountain Cancer Centers, Denver, Colorado, 80218, United State…
NCT02650804	BPM31510 Administered Intravenously With Gemcitabine in Advanced Pancreatic Cancer Patients	https://clinicaltrials.gov/study/NCT02650804		COMPLETED	This is a Phase 2 multicenter, open-label, non-randomized study to examine the safety and effectiveness of BPM31510 administered over 144-hours (two 72-hour 110mg/Kg doses) continuous intravenous (IV) infusion in combination with gemcitabine in advanced pancreatic cancer patients as 2nd / 3rd line therapy. The study will enroll up to 25 patients in the US and Europe.	NO	G-U	metablism	BPM31510-IV is an Ubidecarenone (CoQ10) drug-lipid conjugate nanodispersion targeting metabolic machinery in cancer, shifting bioenergetics from lactate dependency towards mitochondrial OxPhos to generate ROS and activate apoptosis, https://ascopubs.org/doi/abs/10.1200/JCO.2020.38.4_suppl.723	Pancreatic Cancer	DRUG: BPM31510 Nanosuspension Injection|DRUG: Gemcitabine	Overall Response Rate (ORR), Overall Response Rate is evaluated in patients treated with the combination of BPM31510 with gemcitabine. Tumor response of Partial Response (PR) or better, based on RECIST 1.1 criteria, will be assessed after Cycle 2 (10 weeks) and all patients who continue onto Cycles 2-12 will be assessed every 2 cycles (8 weeks)., Up to study completion, an average of 1 year	Overall Survival (OS), Overall Survival is defined as the number of days from the first dose of study drug to the date of death due to any cause., Up to study completion, an average of 1 year|Time to Progression (TTP), Time to Progression is defined as tumor progression measured from the first dose of study drug to the first documentation of progression., Day 1, End of Cycle 2 (10 weeks) and ever…		Berg, LLC		ALL	ADULT, OLDER_ADULT	PHASE2	49	INDUSTRY	INTERVENTIONAL	Allocation: NA|Intervention Model: SINGLE_GROUP|Masking: NONE|Primary Purpose: TREATMENT	BPM31510IV-05	2016-07-06	2019-06-11	2019-06-11	2016-01-08		2024-03-26	Banner Health, Gilbert, Arizona, 85234, United States|Mayo Clinic, Phoenix, Arizona, 85259-5499, United States|Global Cancer Research Institute, Inc., Gilroy, California, 95020, United States|Sarcoma Oncology Research Center, Santa Monica, California, 90403, United States|Beth Israel Deaconess Medical Center, Boston, Massachusetts, 02215, United States|Atlantic Health System Morristown Medical Ce…
NCT00290693	Capecitabine and Docetaxel in Treating Patients With Recurrent or Progressive Metastatic Pancreatic Cancer	https://clinicaltrials.gov/study/NCT00290693		COMPLETED	RATIONALE: Drugs used in chemotherapy, such as capecitabine and docetaxel, work in different ways to stop the growth of tumor cells, either by killing the cells or by stopping them from dividing. Giving more than one drug (combination chemotherapy) may kill more tumor cells. PURPOSE: This phase II trial is studying how well giving capecitabine together with docetaxel works in treating patients wi…	YES	F-U	microtubule	Docetaxel (Taxotere),	Pancreatic Cancer	DRUG: Capecitabine|DRUG: Docetaxel	Rate of Participants Achieving Complete Response or Partial Response to Therapy., Rate of participants achieving complete response (CR) or partial response (PR) to Captere therapy according to RECIST criteria v 1.0. Per Response Evaluation Criteria In Solid Tumors Criteria (RECIST v1.0) for target lesions and assessed by MRI: Complete Response (CR), Disappearance of all target lesions; Partial Re…	Overall Surival (OS), Overall survival is measured from the time from date of initial protocol therapy to date of death. In the absence of confirmation of death, survival time will be censored to last date of follow-up., Up to 1 year|Progression-free Survival (PFS), Progression-free survival (PFS) is measured the time from the start of protocol therapy to disease progression or death from any cau…		University of Miami		ALL	ADULT, OLDER_ADULT	PHASE2	45	OTHER	INTERVENTIONAL	Allocation: NA|Intervention Model: SINGLE_GROUP|Masking: NONE|Primary Purpose: TREATMENT	20030652|SCCC-2003099|WIRB-20051007|AVENTIS-14056	2004-07	2008-08	2010-06	2006-02-13	2013-05-13	2017-12-02	Mayo Clinic - Jacksonville, Jacksonville, Florida, 32224, United States|Mount Sinai Comprehensive Cancer Center at Mount Sinai Medical Center, Miami Beach, Florida, 33140, United States|University of Miami, Miami, Florida, 33136, United States
NCT00383149	A Phase II, Trial of Ixabepilone Plus Cetuximab as First Line Therapy for Metastatic Pancreatic Cancer	https://clinicaltrials.gov/study/NCT00383149		COMPLETED	The purpose of this clinical research study is to learn if ixabepilone plus cetuximab improves survival when given as 1st line chemotherapy in subjects with metastatic pancreatic cancer compared to historical data. The safety of this combination treatment will also be studied.	YES	F-U	microtubule	Ixabepilone is a microtubule inhibitor	Metastatic Pancreatic Cancer	DRUG: Ixabepilone|DRUG: Cetuximab	Percentage of Participants Surviving at 6 Months, The percentage of participants surviving at 6 months was defined as the number of treated participants who had not died prior to 6 months from the date of their first dose divided by the total number of treated participants., From time of first dose of study drug through 6 months	Best Overall Tumor Response, Tumor response was assessed according to the Response Evaluation Criteria In Solid Tumors (RECIST) criteria: Complete Response (CR)= disappearance of all non-target lesions, Partial Response (PR)= at least 30% reduction in the sum of the longest diameter (LD) of all target lesions in reference to the baseline sum LD; Stable Disease (SD)= neither PR nor progressive dis…		R-Pharm		ALL	ADULT, OLDER_ADULT	PHASE2	58	INDUSTRY	INTERVENTIONAL	Allocation: NON_RANDOMIZED|Intervention Model: SINGLE_GROUP|Masking: NONE|Primary Purpose: TREATMENT	CA163-116	2007-01	2009-06	2009-06	2006-10-02	2010-10-19	2016-03-10	Georgetn Univ Lombardi Can Ctr, Washington, District of Columbia, 20007, United States|Mayo Clinic Jacksonville, Jacksonville, Florida, 32224, United States|University Of Miami, Miami, Florida, 33136, United States|University Of Michigan, Ann Arbor, Michigan, 48109, United States|Wayne State University, Detroit, Michigan, 48201, United States|Ellis Fischel Cancer Center, Columbia, Missouri, 65203…
NCT00609336	Perioperative Therapy for Resectable Pancreatic Cancer	https://clinicaltrials.gov/study/NCT00609336		COMPLETED	This phase II trial studies how well giving combination chemotherapy together with intensity-modulated radiation therapy (IMRT) and surgery works in treating patients with localized pancreatic cancer that can be removed by surgery. Drugs used in chemotherapy, such as gemcitabine hydrochloride, docetaxel, capecitabine, and oxaliplatin, work in different ways to stop the growth of tumor cells, eith…	YES	GF-U	microtubule	Docetaxel (Taxotere),	Adenocarcinoma of the Pancreas|Stage IA Pancreatic Cancer|Stage IB Pancreatic Cancer|Stage IIA Pancreatic Cancer|Stage IIB Pancreatic Cancer	DRUG: gemcitabine hydrochloride|DRUG: docetaxel|DRUG: capecitabine|RADIATION: intensity-modulated radiation therapy|DRUG: oxaliplatin|PROCEDURE: pancreatic surgical procedure|PROCEDURE: therapeutic conventional surgery|OTHER: laboratory biomarker analysis	Median Overall Survival of Patients With Adenocarcinoma of the Pancreas, Time at which Kaplan-Meier estimate of overall survival drops below 50%, 5 years	Percent of Patients Surviving at 5 Years, Kaplan-Meier estimate of overall survival at 5 years, Up to 5 years|Median Recurrence Free Survival Following Pancreaticoduodenectomy, The appearance of radiographic findings consistent with recurrent tumor at the local resection site or at a distant location is considered a radiographic recurrence., From the date of pancreaticoduodenectomy to date of fir…		University of Washington	National Cancer Institute (NCI)	ALL	ADULT, OLDER_ADULT	PHASE2	35	OTHER	INTERVENTIONAL	Allocation: NA|Intervention Model: SINGLE_GROUP|Masking: NONE|Primary Purpose: TREATMENT	6511|NCI-2010-00553|6511|P30CA015704	2008-01	2014-11	2016-12	2008-02-07	2017-07-13	2017-07-13	Fred Hutchinson Cancer Research Center/University of Washington Cancer Consortium, Seattle, Washington, 98109, United States
NCT00761241	Borderline Resectable Pancreatic Cancer: Gemcitabine/Docetaxel and Oxaliplatin Based Chemo/RT	https://clinicaltrials.gov/study/NCT00761241		COMPLETED	This study is being conducted to find out what effects (good and bad) that a combination of treatment with chemotherapy, radiation therapy and surgery has on you and your pancreatic cancer. The chemotherapy drugs to be used: Gemcitabine, Docetaxel, Oxaliplatin, 5-FU and alpha-interferon. The goal is to decrease the size of the tumor, so that removal by surgery can be performed. Current treatments…	NO	GF-U	microtubule		Pancreatic Cancer	DRUG: Gemcitabine, Docetaxel, 5FU, Oxaliplatin|BIOLOGICAL: Alpha-interferon|RADIATION: Abdominal/pelvic radiation therapy|PROCEDURE: Pancreaticoduodenectomy	Two year overall survival, two years	median disease free survival initial response rate to gemcitabine/docetaxel (tumor marker and radiographic) toxicity of overall regimen time to disease progression percentage of patients able to complete protocol to entirety, two years		Benaroya Research Institute	Sanofi	ALL	ADULT, OLDER_ADULT	PHASE2	40	OTHER	INTERVENTIONAL	Allocation: NON_RANDOMIZED|Intervention Model: SINGLE_GROUP|Masking: NONE|Primary Purpose: TREATMENT	IRB07124|IST14087	2008-09	2010-03	2010-04	2008-09-29		2010-05-26	Virginia Mason Medical Center, Seattle, Washington, 98101, United States
NCT00869258	Study for Inoperable Non-Metastatic Pancreatic CA (Stage IVA) With Neoadjuvant GTX, and Radiation With Gemzar	https://clinicaltrials.gov/study/NCT00869258		COMPLETED	The purpose of this study is to determine whether an experimental drug combination consisting of GemzarÂ®, TaxotereÂ®, and XelodaÂ®, (called GTX) when followed by radiation therapy plus low-dose Gemzar, is safe and effective in treating advanced pancreatic cancer and to study and enhance the utility of PET scans in the evaluation of patients with pancreatic cancer.	YES	GF-U	microtubule	Docetaxel (Taxotere),	Pancreatic Cancer Stage IVA	DRUG: Gemcitabine, docetaxel, and capecitabine|RADIATION: Radiation therapy with gemzar	Conversion Rate of Inoperable to Operable, Data was not analyzed because original PI left institution before data analysis was completed., 10 weeks			Columbia University		ALL	ADULT, OLDER_ADULT	PHASE2	32	OTHER	INTERVENTIONAL	Allocation: NA|Intervention Model: SINGLE_GROUP|Masking: NONE|Primary Purpose: TREATMENT	AAAB8630|GTX IVA	2005-06	2014-10	2014-10	2009-03-25	2016-06-22	2016-06-22	Columbia University Medical Center, New York, New York, 10032, United States
NCT00882310	A Study of Gemzar, Taxotere, and Xeloda for Adjuvant Pancreatic Cancer	https://clinicaltrials.gov/study/NCT00882310		COMPLETED	The main purpose of this study will be to evaluate the toxicities as well as the efficacy of a chemotherapy regimen involving the combination of Gemzar, Taxotere, and Xeloda (GTX) in patients with pancreatic cancer, who have undergone complete surgical resection of their tumor. During the screening evaluation, subjects will have a physical exam and medical history taken by either the PI or a Co i…	YES	GF-U	microtubule	Docetaxel (Taxotere),	Pancreatic Cancer	DRUG: Gemcitabine|DRUG: Docetaxel|DRUG: Capecitabine	Number of Subjects Who Experience Dose Limiting Toxicities (DLTs), Safety of the GTX regimen in patients with resected pancreatic cancer, using the NCI Common Terminology Criteria for Adverse Events (CTCAE) Version 3.0. Data was not analyzed because original PI left institution before data analysis was completed., At days 4, 11, and follow-up.	Time to Death, Median recurrence free survival in patients with non-metastatic, resected pancreatic cancer treated with adjuvant GTX. Data was not analyzed because original PI left institution before data analysis was completed., At 6 months (following completion of treatment), and then every 3 months for the first 2 years. After the first 2 year, annually.|Score on FACT-Hep (Version 4), Quality …		Columbia University		ALL	ADULT, OLDER_ADULT	PHASE2	37	OTHER	INTERVENTIONAL	Allocation: NA|Intervention Model: SINGLE_GROUP|Masking: NONE|Primary Purpose: TREATMENT	AAAB4460	2006-09	2014-10	2014-10	2009-04-16	2016-06-22	2016-07-25
NCT00996333	Study of GemzarÂ®, TaxotereÂ®, and XelodaÂ® (GTX) in Patients With Metastatic Pancreatic Cancer (Stage IVB)	https://clinicaltrials.gov/study/NCT00996333		COMPLETED	This study is designed to determine whether an investigational drug combination consisting of GemzarÂ®, TaxotereÂ®, and XelodaÂ®, (called GTX) is safe and effective in treating advanced pancreatic cancer and to study and enhance the utility of PET scans in the evaluation of patients with pancreatic cancer.	YES	GF-U	microtubule	Docetaxel (Taxotere),	Metastatic Pancreatic Cancer	DRUG: Gemcitabine, Docetaxel, Capecitabine	To Determine Response Rate to the GTX Regimen in Patients With Pancreatic Cancer, Data was not analyzed because original PI left institution before data analysis was completed., 10 weeks	Determine Overall and One Year Survival Rates, Data was not analyzed because original PI left institution before data analysis was completed., One year|Toxicity Assessment, Data was not analyzed because original PI left institution before data analysis was completed., Every month		Columbia University	Sanofi	ALL	ADULT, OLDER_ADULT	PHASE2	46	OTHER	INTERVENTIONAL	Allocation: NA|Intervention Model: SINGLE_GROUP|Masking: NONE|Primary Purpose: TREATMENT	AAAB8628	2003-06	2014-10	2014-10	2009-10-16	2016-06-22	2016-07-25	Columbia University Medical Center, New York, New York, 10032, United States
NCT01459614	Gemcitabine/Taxotere/Xeloda (GTX) With Cisplatin in Subjects With Metastatic Pancreatic Cancer	https://clinicaltrials.gov/study/NCT01459614		COMPLETED	Primary Objectives To assess the efficacy of the combination of gemcitabine, taxotere, and xeloda (GTX) with cisplatin in subjects with metastatic pancreatic cancer based on the progression-free survival (PFS) rate at 6 month. Secondary Objectives * To assess safety and characterize toxicities of the combination of GTX with cisplatin in subjects with metastatic pancreatic cancer. * To estimate di…	YES	GF-U	microtubule	Docetaxel (Taxotere), Capecitabine (Xeloda)	Pancreatic Cancer	DRUG: Gemcitabine|DRUG: Taxotere|DRUG: Xeloda|DRUG: Cisplatin	Percentage of Participants Without Disease Progression (Progression-Free Survival) at 6 Months, PFS is defined as the percentage of patients with disease progression (progressive disease \[PD\] or relapse from complete response \[CR\] as assessed using RECIST 1.1 criteria) or death due to any cause at 6 months. Per RECIST 1.1 criteria, CR = disappearance of all target lesions, Partial Response (P…	Number of Patients Experiencing a Grade 3 or Above Treatment-related Toxicity, When calculating the incidence of AEs, each AE (as defined by NCI CTCAE v4.03) will be counted only once for a given subject. AEs collected from time of first dose of study drug through 28 days after the last dose of study drug. The median duration of treatment was up to 23 months., Up to 23 months|Disease Control Rate…		Sidney Kimmel Comprehensive Cancer Center at Johns Hopkins	Swim Across America	ALL	ADULT, OLDER_ADULT	PHASE2	44	OTHER	INTERVENTIONAL	Allocation: NA|Intervention Model: SINGLE_GROUP|Masking: NONE|Primary Purpose: TREATMENT	J11125|NA_00066595|Swim Across America Laboratory	2011-11	2016-11	2016-11	2011-10-25	2019-01-23	2021-05-19	Sidney Kimmel Comprehensive Cancer Center at Johns Hopkins, Baltimore, Maryland, 21205, United States
NCT00003810	Combination Chemotherapy in Treating Patients With Locally Advanced or Metastatic Cancer of the Pancreas	https://clinicaltrials.gov/study/NCT00003810		COMPLETED	RATIONALE: Drugs used in chemotherapy use different ways to stop tumor cells from dividing so they stop growing or die. Combining more that one drug may kill more tumor cells. PURPOSE: Phase II trial to study the effectiveness of combining gemcitabine and docetaxel in treating patients who have locally advanced or metastatic cancer of the pancreas.	NO	G-U	microtubule		Pancreatic Cancer	DRUG: docetaxel|DRUG: gemcitabine hydrochloride				Eastern Cooperative Oncology Group	National Cancer Institute (NCI)	ALL	ADULT, OLDER_ADULT	PHASE2		NETWORK	INTERVENTIONAL	Allocation: |Intervention Model: |Masking: |Primary Purpose: TREATMENT	CDR0000066955|ECOG-1298	1999-08-11	2002-05		2004-08-04		2023-06-15	Indiana University Cancer Center, Indianapolis, Indiana, 46202-5265, United States|Greater Baltimore Medical Center and Cancer Center, Baltimore, Maryland, 21204, United States|Johns Hopkins Oncology Center, Baltimore, Maryland, 21287, United States|New England Medical Center Hospital, Boston, Massachusetts, 02111, United States|Beth Israel Deaconess Medical Center, Boston, Massachusetts, 02215, …
NCT00268840	The Efficacy and Safety of Gemcitabine in Combination With Docetaxel to Treat Pancreatic or Biliary Cancer	https://clinicaltrials.gov/study/NCT00268840		COMPLETED	The purpose of this study is to assess the efficacy of combination therapy with gemcitabine and docetaxelin in patients with locally advanced or metastatic pancreatic or biliary adenocarcinoma.	NO	G-U	microtubule	Docetaxel is a taxane drug that works by inhibiting microtubule	Pancreatic Neoplasms|Biliary Tract Neoplasms	DRUG: Docetaxel|DRUG: Gemcitabine	Overall response rate	Clinical benefit|Progression-free survival|Overall survival|To evaluate the frequency and severity of the adverse events related to the combination of gemcitabine and docetaxel		ARCAGY/ GINECO GROUP		ALL	ADULT	PHASE2	45	OTHER	INTERVENTIONAL	Allocation: NON_RANDOMIZED|Intervention Model: SINGLE_GROUP|Masking: NONE|Primary Purpose: TREATMENT	RIO PANCREAS	2001-08	2006-02	2006-02	2005-12-23		2011-06-30	HÃ´pital HÃ´tel Dieu, Paris, 75004, France
NCT00003677	Dolastatin 10 in Treating Patients With Metastatic Pancreatic Cancer	https://clinicaltrials.gov/study/NCT00003677		COMPLETED	RATIONALE: Drugs used in chemotherapy use different ways to stop tumor cells from dividing so they stop growing or die. PURPOSE: Phase II trial to study the effectiveness of dolastatin 10 in treating patients who have metastatic pancreatic cancer.	NO	U	microtubule	dolastatin 10, is a potent microtubule inhibitor.	Pancreatic Cancer	DRUG: Dolastatin 10	Number of Patients with Toxicity, Toxic effects of dolastatin 10 therapy in patients with metastatic adenocarcinoma of the pancreas used to assess antitumor activity., Every 3 months			M.D. Anderson Cancer Center	National Cancer Institute (NCI)	ALL	ADULT, OLDER_ADULT	PHASE2	9	OTHER	INTERVENTIONAL	Allocation: NON_RANDOMIZED|Intervention Model: SINGLE_GROUP|Masking: NONE|Primary Purpose: TREATMENT	DM98-071|P30CA016672|U01CA070172|U01CA063187|MDA-DM-98071|NCI-T98-0028|CDR0000066778	1999-02-01	2002-01-16	2002-01-16	2004-07-22		2018-10-25	University of Chicago Cancer Research Center, Chicago, Illinois, 60637, United States|University of Texas - MD Anderson Cancer Center, Houston, Texas, 77030, United States
NCT00016965	BMS-247550 in Treating Patients With Advanced Pancreatic Cancer	https://clinicaltrials.gov/study/NCT00016965		COMPLETED	RATIONALE: Drugs used in chemotherapy use different ways to stop tumor cells from dividing so they stop growing or die. PURPOSE: Phase II trial to study the effectiveness of BMS-247550 in treating patients who have advanced pancreatic cancer.	NO	U	microtubule	Ixabepilone is a microtubule inhibitor	Pancreatic Cancer	DRUG: ixabepilone				SWOG Cancer Research Network	National Cancer Institute (NCI)	ALL	ADULT, OLDER_ADULT	PHASE2		NETWORK	INTERVENTIONAL	Allocation: |Intervention Model: |Masking: |Primary Purpose: TREATMENT	CDR0000068636|SWOG-S0107	2001-07		2006-04	2003-01-27		2013-06-24	MBCCOP - Gulf Coast, Mobile, Alabama, 36688, United States|CCOP - Greater Phoenix, Phoenix, Arizona, 85006-2726, United States|Veterans Affairs Medical Center - Phoenix (Carl T. Hayden), Phoenix, Arizona, 85012, United States|Veterans Affairs Medical Center - Tucson, Tucson, Arizona, 85723, United States|Arizona Cancer Center, Tucson, Arizona, 85724, United States|University of Arkansas for Medic…
NCT00383760	Eribulin Mesylate as Second-Line Therapy for Locally Advanced, Unresectable, or Metastatic Pancreatic Cancer Patients	https://clinicaltrials.gov/study/NCT00383760		COMPLETED	This phase II trial is studying how well E7389 works as second-line therapy in treating patients with locally advanced, unresectable, or metastatic pancreatic cancer. Drugs used in chemotherapy, such as eribulin mesylate, work in different ways to stop the growth of tumor cells, either by killing the cells or by stopping them from dividing.	YES	U	microtubule	Eribulin mesylate (eribulin) is a novel microtubule targeting agent (MTA)	Adenocarcinoma of the Pancreas|Pancreatic Cancer|Recurrent Pancreatic Cancer|Stage II Pancreatic Cancer|Stage III Pancreatic Cancer|Stage IV Pancreatic Cancer	DRUG: eribulin mesylate	Objective Response (Complete and Partial) Evaluated Using RECIST Criteria, Per Response Evaluation Criteria In Solid Tumors Criteria (RECIST v1.0) for target lesions and assessed by CT: Complete Response (CR), Disappearance of all target lesions; Partial Response (PR), \>=30% decrease in the sum of the longest diameter of target lesions., Up to 3 years	Stable Disease Rate, Evaluated Using RECIST Criteria, Stable disease is defined as neither sufficient shrinkage to qualify for PR nor sufficient increase to qualify for PD, taking as reference the smallest sum LD since the treatment started., Up to 3 years|Median Survival Time, Estimated using the Kaplan-Meier method., Up to 3 years|Overall Survival, Estimated using the Kaplan-Meier method., At 6…		National Cancer Institute (NCI)		ALL	ADULT, OLDER_ADULT	PHASE2	15	NIH	INTERVENTIONAL	Allocation: NA|Intervention Model: SINGLE_GROUP|Masking: NONE|Primary Purpose: TREATMENT	NCI-2009-00173|PHL-049|CDR0000502291|N01CM62203	2006-08	2011-07	2011-07	2006-10-03	2016-12-09	2017-10-20	University Health Network-Princess Margaret Hospital, Toronto, Ontario, M5G 2M9, Canada
NCT01186731	Efficacy and Safety Study of LE-DT to Treat Locally Advanced or Metastatic Pancreatic Cancer	https://clinicaltrials.gov/study/NCT01186731		COMPLETED	LE-DT is a novel, proprietary delivery system of docetaxel developed by NeoPharm, Inc. Docetaxel (currently marketed as Taxotere) is an anti-microtubule agent that prevents cell division. By removing toxic detergent used in Taxotere, the form of LE-DT, shows reduced toxicity and comparable therapeutic efficacy in pre-clinical study. The clinical evidence obtained from the NeoPharm Phase I study s…	NO	U	microtubule		Pancreatic Cancer	DRUG: Liposome Entrapped Docetaxel (LE-DT)	Response rate of tumor size reduction at 110 mg/m2 LE-DT dose level, Measurable disease response will be assessed by radiographic method, CT or MRI, along with serum CA 19-9 after completed 2, 4 and 6 cycle., 1 year	SPARC tumor expression following the treatment of LE-DT at 110 mg/m2 dose level, SPARC tumor expression will be assessed as a potential predictor of tumor response, 1 year		INSYS Therapeutics Inc		ALL	ADULT, OLDER_ADULT	PHASE2	40	INDUSTRY	INTERVENTIONAL	Allocation: NA|Intervention Model: SINGLE_GROUP|Masking: NONE|Primary Purpose:	Protocol LE-DT 202	2010-04	2011-04	2011-12	2010-08-23		2012-09-12	Lombardi Cancer Center, Georgetown University Medical Center, Washington, District of Columbia, 20007-2197, United States
NCT00417209	Larotaxel Compared To Continuous Administration of 5-FU in Advanced Pancreatic Cancer Patients Previously Treated With A Gemcitabine-Containing Regimen	https://clinicaltrials.gov/study/NCT00417209	PAPRIKA	COMPLETED	The purpose of this study is to compare the efficacy and the safety Larotaxel administered as single agent every 3 weeks to continuous administration of 5-FU every 3 weeks, in patients with advanced pancreatic cancer (non operable in a curative intent, locally recurrent or metastatic) previously treated with gemcitabine based therapy.	NO	F-U	mictotubule	Larotaxel Dihydrate: a Tubulin inhibitors Drug	Pancreatic Neoplasms	DRUG: Larotaxel (XRP9881)|DRUG: 5-Fluorouracil|DRUG: Capecitabine	overall survival (OS) defined as the time interval from the date of randomization to the date of death due to any cause, study period	Progression free survival (PFS); Overall Response Rate (proportion of patients with confirmed RECIST-defined complete response (CR) or partial response (PR); clinical benefit based on the measurement of tumor related symptoms;, study period		Sanofi		ALL	ADULT, OLDER_ADULT	PHASE3	408	INDUSTRY	INTERVENTIONAL	Allocation: RANDOMIZED|Intervention Model: PARALLEL|Masking: NONE|Primary Purpose: TREATMENT	EFC6596|EUDRACT: 2006-003086-14	2006-12	2009-07	2009-11	2006-12-29		2016-06-03	Sanofi-Aventis Administrative Office, Bridgewater, New Jersey, 08807, United States|Sanofi-Aventis Administrative Office, Diegem, Belgium|Sanofi-Aventis Administrative Office, Sao Paulo, Brazil|Sanofi-Aventis Administrative Office, Laval, Quebec, Canada|Sanofi-Aventis Administrative Office, Santiago de Chile, Chile|Sanofi-Aventis Administrative Office, Santafe de Bogota, Colombia|Sanofi-Aventis A…
NCT00075647	CCI-779 in Treating Patients With Locally Advanced or Metastatic Pancreatic Cancer	https://clinicaltrials.gov/study/NCT00075647		COMPLETED	Drugs used in chemotherapy, such as CCI-779, work in different ways to stop tumor cells from dividing so they stop growing or die. This phase II trial is studying how well CCI-779 works in treating patients with locally advanced or metastatic pancreatic cancer	NO	U	mTOR	Temsirolimus is an inhibitor of mTOR	Adenocarcinoma of the Pancreas|Recurrent Pancreatic Cancer|Stage II Pancreatic Cancer|Stage III Pancreatic Cancer|Stage IV Pancreatic Cancer	DRUG: temsirolimus|OTHER: laboratory biomarker analysis	Overall survival (OS), The method of Thall and Simon will be employed., 6 months	Overall response rate defined as the number of patients who achieved CR or PR divided by the number of patients treated, 95% confidence interval will be presented, Up to 2 years|Duration of response, From the time of objective response to the time of progressive disease, assessed up to 2 years|Time to progression (TTP), From the time of the study entry to the time of relapse or progression, asses…		National Cancer Institute (NCI)		ALL	ADULT, OLDER_ADULT	PHASE2	40	NIH	INTERVENTIONAL	Allocation: NA|Intervention Model: SINGLE_GROUP|Masking: NONE|Primary Purpose: TREATMENT	NCI-2012-02567|MDA-2003-0530|N01CM17003|CDR0000347405	2003-12	2005-03		2004-01-12		2013-01-17	M D Anderson Cancer Center, Houston, Texas, 77030, United States
NCT00409292	RAD001 in Previously Treated Patients With Metastatic Pancreatic Cancer	https://clinicaltrials.gov/study/NCT00409292		COMPLETED	The purpose of this research study is to investigate if RAD001 is an effective treatment for pancreatic cancer that has spread and not responded to treatment. Experiments have shown that RAD001 can prevent cells from multiplying. RAD002 has also been tested in laboratory experiments imitating cancer conditions and the results have been promising.	YES	U	mTOR	Everolimus (RAD001) also known as SDZ-RAD, Certican, Zortress and Afinitorm is an mTOR inhibitor	Pancreatic Cancer	DRUG: RAD001	To Assess Progression-free Survival of RAD001 at Two Months in Patients With Metastatic Pancreatic Cancer Whose Disease Has Progressed on Gemcitabine Chemotherapy., The Outcome Measure is reporting the number of participants experiencing Progression-free Survival at 2 months after treatment. The study was designed with a primary end point of progression-free survival (PFS), defined as the time fr…	To Assess the Safety of RAD001 in Patients With Metastatic Pancreatic Cancer, Patients were followed for the duration of their time on treatment and 30 days after their last dose of RAD001. The number of patients with treatment-related adverse events are reported., Patients were followed for the duration of their time on treatment and 30 days after their last dose of RAD001.|to Assess Response Ra…		Dana-Farber Cancer Institute	Massachusetts General Hospital|Beth Israel Deaconess Medical Center|Novartis	ALL	ADULT, OLDER_ADULT	PHASE2	33	OTHER	INTERVENTIONAL	Allocation: NON_RANDOMIZED|Intervention Model: SINGLE_GROUP|Masking: NONE|Primary Purpose: TREATMENT	06-197	2007-01	2009-01	2009-05	2006-12-08	2014-08-11	2014-08-11	Massachusetts General Hospital, Boston, Massachusetts, 02114, United States|Beth Israel Deaconess Medical Center, Boston, Massachusetts, 02115, United States|Dana-Farber Cancer Institute, Boston, Massachusetts, 02115, United States
NCT01505530	A Phase 2 Study of LY2495655 in Participants With Pancreatic Cancer	https://clinicaltrials.gov/study/NCT01505530		COMPLETED	This phase 2 study is a multicenter, randomized, double-blind, placebo-controlled trial in participants with locally advanced/inoperable or metastatic pancreatic cancer, and will investigate 2 different doses of LY2495655 in combination with standard of care chemotherapy.	YES	cachexia	myostatin	LY2495655 (Lilly) is a human monoclonal antibody against myostatin, for cachexia	Pancreatic Cancer	DRUG: LY2495655|DRUG: Placebo|DRUG: Standard of Care Chemotherapy	Overall Survival (OS), Overall survival (OS) duration was measured from the date of randomization to the date of death from any cause., Baseline to Death from Any Cause (Up to 23 months)	Progression Free Survival (PFS), PFS was defined as the time from date of first dose to the first observation of disease progression or death from any cause. PD was determined using Response Evaluation Criteria In Solid Tumors (RECIST version 1.1) criteria. PD is â‰¥20% increase in sum of longest diameter of target lesions and/or a new lesion., Baseline to Disease Progression or Death from Any Ca…		Eli Lilly and Company		ALL	ADULT, OLDER_ADULT	PHASE2	125	INDUSTRY	INTERVENTIONAL	Allocation: RANDOMIZED|Intervention Model: PARALLEL|Masking: TRIPLE (PARTICIPANT, CARE_PROVIDER, INVESTIGATOR)|Primary Purpose: TREATMENT	12552|I1Q-MC-JDDG	2011-12	2014-10	2016-01	2012-01-06	2018-06-20	2019-09-18	For additional information regarding investigative sites for this trial, contact 1-877-CTLILLY (1-877-285-4559, 1-317-615-4559) Mon - Fri from 9 AM to 5 PM Eastern Time (UTC/GMT - 5 hours, EST), or speak with your personal physician., Washington, District of Columbia, United States|For additional information regarding investigative sites for this trial, contact 1-877-CTLILLY (1-877-285-4559, 1-31…
NCT02289898	Study of Gemcitabine, AbraxaneÂ® Plus Placebo Versus Gemcitabine, AbraxaneÂ® Plus 1 or 2 Truncated Courses of Demcizumab in Subjects With 1st-Line Metastatic Pancreatic Ductal Adenocarcinoma	https://clinicaltrials.gov/study/NCT02289898	YOSEMITE	COMPLETED	This is a randomized, double blind, 3 arm (1:1:1) study in subjects with 1st-line metastatic pancreatic ductal adenocarcinoma. The purpose is to test the efficacy and safety of demcizumab, when given in combination with gemcitabine and AbraxaneÂ® compared to placebo. The administration of gemcitabine and AbraxaneÂ® is a standard treatment for patients with metastatic pancreatic ductal adenocarcin…	YES	GP-U	Notch	Demcizumab is a humanized monoclonal antibody that inhibits Delta-Like Ligand 4 (DLL4) i	Pancreatic Cancer	DRUG: Demcizumab|DRUG: AbraxaneÂ®|DRUG: gemcitabine|DRUG: Placebo	Hazard of Progression in the Placebo/Placebo Arm and the Pooled Demcizumab Arms, Investigator assessed Kaplan-Meier estimates of progression-free survival for placebo/placebo arm and pooled demcizumab arm., Investigator-assessed progression-free survival time through duration of the study (2 years, 23 days).			OncoMed Pharmaceuticals, Inc.	Celgene Corporation	ALL	ADULT, OLDER_ADULT	PHASE2	207	INDUSTRY	INTERVENTIONAL	Allocation: RANDOMIZED|Intervention Model: PARALLEL|Masking: TRIPLE (PARTICIPANT, INVESTIGATOR, OUTCOMES_ASSESSOR)|Primary Purpose: TREATMENT	M18-006	2015-04-20	2017-05	2017-09	2014-11-13	2018-08-08	2020-09-28	Banner MD Anderson Cancer Center, Gilbert, Arizona, 85234, United States|Providence Saint Joseph Medical Center, Burbank, California, 91505, United States|City of Hope, Duarte, California, 91010, United States|Scripps Cancer Center, La Jolla, California, 92037, United States|University of California, Davis Comprehensive Cancer Center, Sacramento, California, 95817, United States|Soulhern Californ…	Statistical Analysis Plan, https://cdn.clinicaltrials.gov/large-docs/98/NCT02289898/SAP_000.pdf|Study Protocol and Informed Consent Form, https://cdn.clinicaltrials.gov/large-docs/98/NCT02289898/Prot_ICF_001.pdf
NCT01232829	Gamma Secretase Inhibitor RO4929097 in Previously Treated Metastatic Pancreas Cancer	https://clinicaltrials.gov/study/NCT01232829		COMPLETED	This phase II trial is studying how well RO4929097 (gamma-secretase/Notch signalling pathway inhibitor RO4929097) works in treating patients with previously treated metastatic pancreatic cancer. RO4929097 may stop the growth of tumor cells by blocking some enzymes needed for cell growth.	YES	U	Notch	RO4929097: gamma-secretase/Notch signalling pathway inhibitor	Adenocarcinoma of the Pancreas|Recurrent Pancreatic Cancer|Stage IV Pancreatic Cancer	DRUG: gamma-secretase/Notch signalling pathway inhibitor RO4929097	Survival Rate, The primary endpoint of the study was 6-month survival. The proportion of successes was estimated by the number of successes divided by the total number of evaluable patients., 6 months	Survival, Survival was estimated using the Kaplan-Meier (1958) method., From registration to death due to any cause, assessed up to 2 years|Time to Disease Progression, Eighteen patients were evaluable for the time to disease progression endpoint., From registration to documentation of disease progression, assessed up to 2 years		National Cancer Institute (NCI)		ALL	ADULT, OLDER_ADULT	PHASE2	18	NIH	INTERVENTIONAL	Allocation: NA|Intervention Model: SINGLE_GROUP|Masking: NONE|Primary Purpose: TREATMENT	NCI-2011-02537|NCI-2011-02537|CDR0000687335|10-0273|8490|U01CA070095|P30CA046934	2010-10	2012-07	2014-05	2010-11-02	2014-11-26	2014-11-26	University of Colorado Cancer Center - Anschutz Cancer Pavilion, Aurora, Colorado, 80045, United States|University of Colorado, Denver, Colorado, 80217-3364, United States|Johns Hopkins University/Sidney Kimmel Cancer Center, Baltimore, Maryland, 21287, United States
NCT00176813	Gemcitabine, Cisplatin, and Celecoxib Treatment of Metastatic Pancreatic Cancer	https://clinicaltrials.gov/study/NCT00176813		COMPLETED	This study will examine an investigational (experimental) treatment using gemcitabine, cisplatin, and celecoxib. Preliminary studies have shown that this experimental treatment may be effective in reducing the size of cancerous tumors and/or preventing further tumor growth. This is a phase II clinical trial studying the reactions of the patient's body and their tumor to the combination of gemcita…	NO	G-U	NSAID	Celecoxib is a nonsteroidal anti-inflammatory drug (NSAID)	Pancreatic Cancer	DRUG: Gemcitabine|DRUG: Cisplatin|DRUG: Celecoxib	To determine the overall survival time in patients with metastatic pancreatic cancer treated with the combination of gemcitabine, cisplatin and celecoxib., 12 months	To obtain data on overall time to disease progression, 12 months|To determine time to treatment failure, 12 months|To determine the tolerability of celecoxib with gemcitabine and cisplatin., 12 months|To characterize the nature of the toxicity for this combination in this patient group., 12 months|To determine objective tumor response, 12 months|To determine the influence of therapy on the blood …		University of Michigan Rogel Cancer Center	Eli Lilly and Company|Barbara Ann Karmanos Cancer Institute	ALL	ADULT, OLDER_ADULT	PHASE2	5	OTHER	INTERVENTIONAL	Allocation: NON_RANDOMIZED|Intervention Model: SINGLE_GROUP|Masking: NONE|Primary Purpose: TREATMENT	UMCC 2001-071|C2442	2003-03	2003-11	2006-11	2005-09-15		2008-05-06	University of Michigan, Ann Arbor, Michigan, 48109, United States
NCT00068432	Gemcitabine and Celecoxib in Treating Patients With Metastatic Pancreatic Cancer	https://clinicaltrials.gov/study/NCT00068432		COMPLETED	RATIONALE: Drugs used in chemotherapy, such as gemcitabine, use different ways to stop tumor cells from dividing so they stop growing or die. Celecoxib may stop the growth of pancreatic cancer by stopping blood flow to the tumor and blocking the enzymes necessary for tumor cell growth. Combining gemcitabine with celecoxib may kill more tumor cells. PURPOSE: This phase II trial is studying how wel…	NO	F	pain	Celecoxib is a nonsteroidal anti-inflammatory drug (NSAID) used to treat mild to moderate pain	Pancreatic Cancer	DRUG: Celecoxib|DRUG: Gemcitabine Hydrochloride	Overall Survival at 6 months, 6 Months	Overall response rate, 6 months		M.D. Anderson Cancer Center	National Cancer Institute (NCI)	ALL	CHILD, ADULT, OLDER_ADULT	PHASE2	28	OTHER	INTERVENTIONAL	Allocation: NA|Intervention Model: SINGLE_GROUP|Masking: NONE|Primary Purpose: TREATMENT	2003-0288|P30CA016672|MDA-2003-0288|NCI-6167|CDR0000322827	2003-12	2005-07	2005-07	2003-09-11		2018-10-31	Hembree Mercy Cancer Center at St. Edward Mercy Medical Center, Fort Smith, Arkansas, 72913, United States|M.D. Anderson Cancer Center - Orlando, Orlando, Florida, 32806-2134, United States|CCOP - Atlanta Regional, Atlanta, Georgia, 30342-1701, United States|CCOP - Carle Cancer Center, Urbana, Illinois, 61801, United States|CCOP - Wichita, Wichita, Kansas, 67214-3882, United States|CCOP - Kansas …
NCT00538850	Fentanyl Sublingual Spray in Treating Patients With Breakthrough Cancer Pain	https://clinicaltrials.gov/study/NCT00538850		COMPLETED	This is a phase III, randomized, double-blind, placebo-controlled, multicenter study of the clinical response to fentanyl sublingual spray as a treatment for breakthrough cancer pain. The study medication is administered under the tongue as a simple spray and can be self-administered by patients or assisted by their caregivers. Patients are titrated to an effective-dose of fentanyl sublingual spr…	YES	Method	PAIN		Cancer	DRUG: Fentanyl sublingual spray|DRUG: Placebo	Summed Pain Intensity Differences (SPID) at 30 Minutes After Dosing (SPID30), Pain intensity was assessed by the participant using a 0-100 mm visual analog scale where 0 represented "no pain" and 100 represented "worst possible pain" at 0 (baseline, beginning of the pain episode), 5, 10, 15, and 30 minutes after each dose of study medication during each breakthrough pain episode. The pain intensi…	Summed Pain Intensity Differences (SPID) at 5, 10, 15, 45, and 60 Minutes After Dosing, Pain intensity was assessed by the participant using a 0-100 mm visual analog scale where 0 represented "no pain" and 100 represented "worst possible pain" at 0 (baseline, beginning of the pain episode), 5, 10, 15, 30, 45 and 60 minutes after each dose of study medication during each breakthrough pain episode.…		INSYS Therapeutics Inc	National Cancer Institute (NCI)	ALL	ADULT, OLDER_ADULT	PHASE3	130	INDUSTRY	INTERVENTIONAL	Allocation: |Intervention Model: CROSSOVER|Masking: TRIPLE (PARTICIPANT, INVESTIGATOR, OUTCOMES_ASSESSOR)|Primary Purpose: TREATMENT	INS-05-001|CDR0000581128	2007-10	2010-02	2010-10	2007-10-03	2014-03-05	2014-03-05	InSys Therapeutics, Incorporated, Chandler, Arizona, 85224, United States
NCT04409002	Niraparib + Dostarlimab + RT in Pancreatic Cancer	https://clinicaltrials.gov/study/NCT04409002		COMPLETED	This research is being done to see how the combination of dostarlimab, niraparib, and radiation therapy works in controlling metastatic pancreatic cancer.	YES	I/U	PARP	Niraparib: is a poly (ADP-ribose) polymerase (PARP) inhibitor	Pancreatic Cancer|Metastatic Pancreatic Cancer	DRUG: Niraparib|DRUG: Dostarlimab|RADIATION: Radiation	Disease Control Rate With RECIST 1.1 Criteria, Disease control rate (DCR) is the percentage of participants who experienced a complete response (CR), partial response (PR), or stable disease (SD) assessed by the Response Evaluation Criteria In Solid Tumors (RECIST) v1.1 criteria below. * CR = Disappearance of all target lesions. Any pathological lymph nodes (whether target or non-target) must hav…	Disease Control Rate With irRECIST Criteria, Disease control rate (DCR) is the percentage of participants who experienced a immune-related complete response (irCR), partial response (irPR), or stable disease (irSD) assessed by the Immune-Related Response Evaluation Criteria In Solid Tumors (irRECIST) criteria below. * irCR = Disappearance of all target lesions. Any pathological lymph nodes (wheth…		Massachusetts General Hospital	Tesaro, Inc.	ALL	ADULT, OLDER_ADULT	PHASE2	18	OTHER	INTERVENTIONAL	Allocation: NA|Intervention Model: SINGLE_GROUP|Masking: NONE|Primary Purpose: TREATMENT	19-538	2020-07-23	2022-01-19	2022-02-25	2020-06-01	2023-07-03	2023-07-05	Massachusetts General Hospital Cancer Center, Boston, Massachusetts, 02114, United States	Study Protocol and Statistical Analysis Plan, https://cdn.clinicaltrials.gov/large-docs/02/NCT04409002/Prot_SAP_000.pdf
NCT02042378	A Study of Rucaparib in Patients With Pancreatic Cancer and a Known Deleterious BRCA Mutation	https://clinicaltrials.gov/study/NCT02042378		COMPLETED	The purpose of this study is to determine whether oral rucaparib is effective in the treatment of patients with locally advanced or metastatic pancreatic cancer and a known deleterious BRCA mutation.	NO	U	PARP	Rucaparib is a poly (ADP-ribose) polymerase (PARP) inhibitor	Pancreatic Cancer|Pancreatic Ductal Adenocarcinoma	DRUG: Rucaparib	Overall Response Rate (ORR) per RECIST v1.1 as assessed by the investigator, Screening, within 7 days prior to the start of every 3rd cycle of treatment, and Treatment Discontinuation Visit. Study to last for ~3 years.	Overall Response Rate (ORR) per RECIST v1.1 as assessed by independent radiology review, Screening, within 7 days prior to the start of every 3rd cycle of treatment, and Treatment Discontinuation Visit. Study to last for ~3 years.|Duration of Response (DOR) by RECIST v1.1, Screening, within 7 days prior to the start of every 3rd cycle of treatment, and Treatment Discontinuation Visit. Study to la…		pharmaand GmbH		ALL	ADULT, OLDER_ADULT	PHASE2	19	INDUSTRY	INTERVENTIONAL	Allocation: NA|Intervention Model: SINGLE_GROUP|Masking: NONE|Primary Purpose: TREATMENT	CO-338-023	2014-04	2016-04	2016-05	2014-01-22		2023-06-13	Cedars Sinai Medical Center, Los Angeles, California, 90048, United States|Mayo Clinic, Rochester, Minnesota, 55902, United States|New York University, New York, New York, 10012, United States|University of Pennsylvania, Philadelphia, Pennsylvania, 19104, United States|MD Anderson Cancer Center, Houston, Texas, 77030, United States|Rambam Healthcare Campus, Haifa, 31096, Israel|Hadassah Hebrew Un…
NCT02184195	Olaparib in gBRCA Mutated Pancreatic Cancer Whose Disease Has Not Progressed on First Line Platinum-Based Chemotherapy	https://clinicaltrials.gov/study/NCT02184195	POLO	COMPLETED	A Phase III, Randomised, Double Blind, Placebo Controlled, Multicentre Study of Maintenance Olaparib Monotherapy in Patients with gBRCA Mutated Metastatic Pancreatic Cancer whose Disease Has Not Progressed on First Line Platinum Based Chemotherapy	YES	U	PARP	Olaparib is a polyadenosine 5'-diphosphoribose polymerase (PARP) enzyme inhibitor.	Germline BRCA1/2 Mutations and|Metastatic Adenocarcinoma of the Pancreas	DRUG: Olaparib|DRUG: Olaparib|DRUG: Placebo|DRUG: Placebo	Progression-free Survival (PFS) by Blinded Independent Central Review (BICR) Using Modified Response Evaluation Criteria in Solid Tumours. This Study Used Modified RECIST Version (v) 1.1 (RECIST v1.1), To determine the efficacy of olaparib maintenance monotherapy compared to placebo by PFS. The PFS was defined as the time from randomisation until the date of objective radiological disease progres…	Overall Survival (OS), To determine the efficacy by assessment of OS of olaparib maintenance monotherapy compared to placebo. The OS was defined as the time from the date of randomization until death due to any cause., Upto 4 years|Time From Randomisation to Second Progression (PFS2), To determine efficacy by assessment of PFS2 of olaparib maintenance monotherapy compared to placebo. The PFS2 was…		AstraZeneca	Myriad Genetic Laboratories, Inc.|Merck Sharp & Dohme LLC	ALL	ADULT, OLDER_ADULT	PHASE3	154	INDUSTRY	INTERVENTIONAL	Allocation: RANDOMIZED|Intervention Model: PARALLEL|Masking: QUADRUPLE (PARTICIPANT, CARE_PROVIDER, INVESTIGATOR, OUTCOMES_ASSESSOR)|Primary Purpose: TREATMENT	D081FC00001|2014-001589-85	2014-12-16	2019-01-15	2023-01-27	2014-07-09	2020-01-27	2023-09-13	Research Site, Gilbert, Arizona, 85234, United States|Research Site, Orange, California, 92868, United States|Research Site, Stanford, California, 94305-5720, United States|Research Site, Aurora, Colorado, 80045, United States|Research Site, New Haven, Connecticut, 06510, United States|Research Site, Boca Raton, Florida, 33486, United States|Research Site, Miami, Florida, 33136, United States|Res…	Study Protocol, https://cdn.clinicaltrials.gov/large-docs/95/NCT02184195/Prot_002.pdf|Statistical Analysis Plan, https://cdn.clinicaltrials.gov/large-docs/95/NCT02184195/SAP_003.pdf
NCT02511223	Efficacy and Safety of PARPi to Treat Pancreatic Cancer	https://clinicaltrials.gov/study/NCT02511223	10	COMPLETED	This is an open label, single arm, phase II trial of Olaparib for (PDAC) pancreatic ductal adenocarcinoma patients with BRCAness (breast cancer gene). All study subjects will receive Olaparib in a dose of 300 mg p.o twice daily. Treatment will continue until progression, intolerable toxicity or as per patient preference. Primary objective: To determine the efficacy of Olaparib monotherapy in stag…	NO	U	PARP	Olaparib is a polyadenosine 5'-diphosphoribose polymerase (PARP) enzyme inhibitor.	Pancreatic Cancer	DRUG: OLAPARIB	Objective Response Rate (ORR) by using RECIST 1.1, Due to lack of results, study has been early terminated, approximately- 24 months			Sheba Medical Center		ALL	ADULT, OLDER_ADULT	PHASE2	24	OTHER_GOV	INTERVENTIONAL	Allocation: NA|Intervention Model: SINGLE_GROUP|Masking: NONE|Primary Purpose: TREATMENT	SHEBA-14-2358-TG-CTIL	2016-07	2021-04-18	2021-04-18	2015-07-29		2023-04-19	Sheba Medical Centre, Ramat Gan, Israel
NCT02677038	Olaparib in Treating Patients With Stage IV Pancreatic Cancer	https://clinicaltrials.gov/study/NCT02677038		COMPLETED	This phase II trial studies how well olaparib works in treating patients with stage IV pancreatic cancer. Olaparib may stop the growth of tumor cells by blocking some of the enzymes needed for cell growth.	NO	U	PARP	Olaparib is a polyadenosine 5'-diphosphoribose polymerase (PARP) enzyme inhibitor.	Metastatic Pancreatic Adenocarcinoma|Pancreatic Ductal Adenocarcinoma|Stage IV Pancreatic Cancer AJCC v6 and v7	DRUG: Olaparib	Objective response rate (defined as complete response or partial response) assessed using Response Evaluation Criteria in Solid Tumors 1.1, Simon's optimal two-stage design will be implemented for the study. The objective response rate and its corresponding exact 95% confidence interval will be estimated., At 24 weeks	Overall survival (OS), The Kaplan-Meier method will be used to estimate the probability of OS. The Log rank test and Cox proportional hazards models will be used to determine the association of OS with patient characteristics., Time from date of study entry to the date of death from any cause or to the date of last follow-up if patients are alive, assessed up to 3 years|Progression free survival …		M.D. Anderson Cancer Center	National Cancer Institute (NCI)|AstraZeneca	ALL	ADULT, OLDER_ADULT	PHASE2	23	OTHER	INTERVENTIONAL	Allocation: NA|Intervention Model: SINGLE_GROUP|Masking: NONE|Primary Purpose: TREATMENT	2015-0503|NCI-2016-00351|2015-0503	2016-11-11	2022-07-18	2022-07-18	2016-02-09		2023-07-07	M D Anderson Cancer Center, Houston, Texas, 77030, United States
NCT03977272	Combination of Anti-PD-1 Antibody and Chemotherapy in Metastatic Pancreatic Cancer	https://clinicaltrials.gov/study/NCT03977272		COMPLETED	The prognosis of pancreatic cancer is extremely poor. NCCN guidelines recommend FOLFIRINOX or modified-FOLFIRINOX as the first-line chemotherapeutic regimen. Studies have shown that immunotherapy with Anti-PD-1 antibody can effectively increase the response rate and prolong patient survival in a number of cancer diseases. Here investigators intend to compare the therapeutic effects of modified-FO…	NO	F	PD-1		Pancreatic Cancer	DRUG: Combination drug|DRUG: Chemotherapy	Overall survival, The period from the first study treatment to any cause of death, Through the study peirod, for 3 years	Resection rate, The number of cases received surgery / the total number of evaluable cases (%), Through the study peirod, for 3 years|Objective response rate, The number of cases in which tumor size is reduced to PR or CR / the total number of evaluable cases (%), Through the study peirod, for 3 years|Disease control rate, The number of cases in which response (PR + CR) and stable disease (SD) ar…		Zhejiang University		ALL	ADULT, OLDER_ADULT	PHASE2	110	OTHER	INTERVENTIONAL	Allocation: RANDOMIZED|Intervention Model: PARALLEL|Masking: NONE|Primary Purpose: TREATMENT	CISPD3	2019-03-27	2022-07-01	2022-07-01	2019-06-06		2023-01-27	the First Affiliated Hospital, School of Medicine, Zhejiang University, Hangzhou, Zhejiang, 310003, China
NCT05493995	A Study of Penpulimab and Anlotinib Plus Nab-paclitaxel and Gemcitabine for Metastatic Pancreatic Cancer.	https://clinicaltrials.gov/study/NCT05493995	PAAG	COMPLETED	It is a trial to assess the efficacy and safety of Penpulimab and Anlotinib in Combination With Nab-paclitaxel Plus Gemcitabine as first-line Therapy in Patients (Pts) With Metastatic Pancreatic Cancer.	NO	GP-U	PD-1	Penpulimab (AK105), an PD-1 monoclonal antibody	Pancreatic Neoplasms	DRUG: Penpulimab|DRUG: Anlotinib|DRUG: Nab paclitaxel|DRUG: Gemcitabine	Objective Response Rate (ORR), Objective response rate is defined as the percentage of subjects whose best response was complete response (CR) or partial response (PR) according to the Response Evaluation Criteria In Solid Tumors Criteria(RECIST v1.1)., up to 3 years|Disease Control Rate (DCR), Disease control rate is defined as the percentage of subjects whose best response was CR, PR or stable …	Overall Survival (OS), Overall Survival (OS) (median) is determined using the number of months measured from the initial date of treatment to the recorded date of death of participants., up to 3 years|Progression-free survival (PFS), Progression-free Survival (PFS) (median) was determined using the number of months measured from the initial date of treatment to the date of documented progression,…		The Affiliated Nanjing Drum Tower Hospital of Nanjing University Medical School	Chia Tai Tianqing Pharmaceutical Group Co., Ltd.	ALL	ADULT, OLDER_ADULT	PHASE2	66	OTHER	INTERVENTIONAL	Allocation: NA|Intervention Model: SINGLE_GROUP|Masking: NONE|Primary Purpose: TREATMENT	2022-351-02	2022-07-21	2024-05-01	2024-05-01	2022-08-09		2024-05-09	The Affiliated Nanjing Drum Tower Hospital of Nanjing University Medical School, Nanjing, Jiangsu, 210008, China
NCT03331562	A SU2C CatalystÂ® Trial of a PD1 Inhibitor With or Without a Vitamin D Analog for the Maintenance of Pancreatic Cancer	https://clinicaltrials.gov/study/NCT03331562		COMPLETED	Chemotherapy regimens for pancreatic cancer can now stabilize a patient's cancer and/or place some patients in remission or partial remission. The challenge now is to find options for maintenance therapies that will improve survival and allow continued benefits with minimal toxicities and inconvenience to the patients. This study will determine the effects of one possible maintenance regimen. The…	YES	P-I	PD-1	Pembrolizumab: is a monoclonal antibody that targeting the programmed cell death protein 1 (PD-1) receptor	Pancreatic Cancer|Pancreas Adenocarcinoma|Advanced Pancreatic Cancer|Metastatic Pancreatic Cancer|Metastatic Pancreatic Adenocarcinoma	DRUG: Pembrolizumab|DRUG: paricalcitol|DRUG: placebo	Progression- Free Survival at 6 Months From Initiation of Trial Treatment, Progression Free Survival (PFS) defined per Response Evaluation Criteria In Solid Tumors Criteria (RECIST v1.1) survival in the absence of death or progressive disease which is defined as at least a 20% increase in the sum of diameters of target lesions, taking as reference the smallest sum on study (this includes the base…	Incidence of Treatment-related Toxicities as Assessed by CTCAE v4.0 From cycle1/Day 1 Through 30 Days After the Last Dose of Trial Treatment., All adverse events occurring on or after Cycle 1/day 1through 30 days after the last dose of trial treatment will be summarized by body systems and per grade according to NCI-CTCAE Version 4., initiation of trial treatment cycle 1/day 1 through 30 days aft…	Exploratory: Difference in Disease Progression According to RECIST 1.1 and iRECIST, Difference in disease progression according to RECIST 1.1 and iRECIST criteria, tumor assessments performed every 9 +/- 1 week while on treatment, up to 24 months.|Exploratory: Utility of a Patient Personalized Clinical Benefit (PPCB) Phone Based Application, Patient compliance rate of completing the PPCB applicat…	Translational Genomics Research Institute	Stand Up To Cancer|Merck Sharp & Dohme LLC	ALL	ADULT, OLDER_ADULT	PHASE2	24	OTHER	INTERVENTIONAL	Allocation: RANDOMIZED|Intervention Model: PARALLEL|Masking: QUADRUPLE (PARTICIPANT, CARE_PROVIDER, INVESTIGATOR, OUTCOMES_ASSESSOR)|Primary Purpose: TREATMENT	TGen 17-001|MISP# 56240	2017-12-27	2020-06-29	2020-07-10	2017-11-06	2022-12-27	2022-12-27	HonorHealth Research Institute, Scottsdale, Arizona, 85258, United States|City of Hope National Medical Center, Duarte, California, 91010, United States|The University of Kansas Cancer Center, Westwood, Kansas, 66205, United States|Atlantic Medical Group-Oncology Morristown Medical Center, Morristown, New Jersey, 07962, United States|Baylor University Medical Center Charles A. Sammons Cancer Cent…	Study Protocol, https://cdn.clinicaltrials.gov/large-docs/62/NCT03331562/Prot_000.pdf|Statistical Analysis Plan, https://cdn.clinicaltrials.gov/large-docs/62/NCT03331562/SAP_001.pdf
NCT02648282	Study With CY, Pembrolizumab, GVAX Pancreas Vaccine, and SBRT in Patients With Locally Advanced Pancreatic Cancer	https://clinicaltrials.gov/study/NCT02648282		COMPLETED	This study will be looking at whether combining cyclophosphamide, pembrolizumab (an antibody that blocks negative signals to T cells), GVAX (pancreatic cancer vaccine), and SBRT (focused radiation) is effective (anti-tumor activity) and safe in patients with locally advanced pancreatic cancer.	YES	I/V	PD-1		Pancreatic Cancer	DRUG: Cyclophosphamide|DRUG: GVAX Pancreatic Cancer Vaccine|DRUG: Pembrolizumab|RADIATION: SBRT	Distant Metastasis Free Survival (DMFS), DMFS is defined as the duration of time from start of treatment to identification of distant metastases on imaging or death, whichever occurs first. Estimation based on the Kaplan-Meier curve., 62 months	Number of Participants Experiencing a Grade 3 or Above Treatment Related Toxicities, When calculating the incidence of AEs, each AE (as defined by NCI CTCAE v4.03) will be counted only once for a given subject., 41 months		Sidney Kimmel Comprehensive Cancer Center at Johns Hopkins	Merck Sharp & Dohme LLC	ALL	ADULT, OLDER_ADULT	PHASE2	58	OTHER	INTERVENTIONAL	Allocation: NA|Intervention Model: SINGLE_GROUP|Masking: NONE|Primary Purpose: TREATMENT	J15237|IRB00083132	2016-07-18	2022-06-01	2022-06-01	2016-01-07	2023-02-28	2023-02-28	The Sidney Kimmel Comprehensive Cancer at Johns Hopkins, Baltimore, Maryland, 21231, United States	Study Protocol and Statistical Analysis Plan, https://cdn.clinicaltrials.gov/large-docs/82/NCT02648282/Prot_SAP_000.pdf
NCT03190265	Study of CRS-207, Nivolumab, and Ipilimumab With or Without GVAX Pancreas Vaccine (With Cy) in Patients With Pancreatic Cancer	https://clinicaltrials.gov/study/NCT03190265		COMPLETED	The purpose of this study is to study the safety and clinical activity of nivolumab and ipilimumab in combination with either sequential administration of CY/GVAX pancreas vaccine followed by CRS-207 (Arm A) or with administration of CRS-207 alone (Arm B) in patients with pancreatic cancer.	YES	I/V	PD-1, CTLA-4, mesothelin	CRS-207 is a live, attenuated, double-deleted Listeria monocytogenes (LADD) engineered to stimulate immune response to mesothelin	Pancreatic Cancer	DRUG: Cyclophosphamide|DRUG: Nivolumab|DRUG: Ipilimumab|DRUG: GVAX Pancreas Vaccine|DRUG: CRS-207|DRUG: CRS-207	Objective Response Rate (ORR) Using Response Evaluation Criteria for Solid Tumors (RECIST 1.1), Objective Response Rate (ORR) is defined as the number of patients achieving a complete response (CR) or partial response (PR) based on RECIST 1.1 criteria. CR = disappearance of all target lesions, PR is =\>30% decrease in sum of diameters of target lesions. Participants who discontinue due to toxicit…	Number of Participants Experiencing Grade 3 or Above Study Drug-related Adverse Events (AEs), When calculating the incidence of AEs, each AE (as defined by NCI CTCAE v4.03) will be counted only once for a given subject. Laboratory abnormalities that were asymptomatic and not clinically significant were excluded., 21 months		Sidney Kimmel Comprehensive Cancer Center at Johns Hopkins	Aduro Biotech, Inc.|Bristol-Myers Squibb|National Cancer Institute (NCI)	ALL	ADULT, OLDER_ADULT	PHASE2	61	OTHER	INTERVENTIONAL	Allocation: RANDOMIZED|Intervention Model: PARALLEL|Masking: NONE|Primary Purpose: TREATMENT	J1790|IRB00137389|5P01CA247886-02	2017-12-14	2022-08-03	2023-08-23	2017-06-16	2023-07-10	2023-09-11	Johns Hopkins SKCCC, Baltimore, Maryland, 21231, United States	Study Protocol and Statistical Analysis Plan, https://cdn.clinicaltrials.gov/large-docs/65/NCT03190265/Prot_SAP_000.pdf
NCT02907099	Pembrolizumab and CXCR4 Antagonist BL-8040 in Treating Patients With Metastatic Pancreatic Cancer	https://clinicaltrials.gov/study/NCT02907099		COMPLETED	This pilot phase IIb trial studies how well pembrolizumab and CXCR4 antagonist BL-8040 work in treating patients with pancreatic cancer that has spread to other places. Immunotherapy with monoclonal antibodies, such as pembrolizumab, may help the body's immune system attack the cancer, and may interfere with the ability of tumor cells to grow and spread. CXCR4 antagonist BL-8040 may stop the grow…	NO	U	PD-1, CXCR4	Pembrolizumab: is a monoclonal antibody that targeting the programmed cell death protein 1 (PD-1) receptor	Metastatic Pancreatic Adenocarcinoma|Recurrent Pancreatic Adenocarcinoma|Stage IV Pancreatic Cancer AJCC v6 and v7	DRUG: CXCR4 Antagonist BL-8040|BIOLOGICAL: Pembrolizumab|OTHER: Pharmacological Study	Objective response rate (ORR) based on Response Evaluation Criteria in Solid Tumors 1.1, The estimate of the ORR, along with its 95% confidence interval based on the Clopper-Pearson method 32, will be provided. Simon's 2-stage design will be used., Up to 3 years			M.D. Anderson Cancer Center	National Cancer Institute (NCI)	ALL	ADULT, OLDER_ADULT	PHASE2	18	OTHER	INTERVENTIONAL	Allocation: NA|Intervention Model: SINGLE_GROUP|Masking: NONE|Primary Purpose: TREATMENT	2016-0410|NCI-2016-01956|2016-0410	2016-12-01	2023-10-06	2023-10-06	2016-09-20		2024-04-17	M D Anderson Cancer Center, Houston, Texas, 77030, United States
NCT03161379	GVAX Pancreas Vaccine (With CY) in Combination With Nivolumab and SBRT for Patients With Borderline Resectable Pancreatic Cancer	https://clinicaltrials.gov/study/NCT03161379		COMPLETED	The purpose of this study is to evaluate the safety and clinical activity of FOLFIRINOX along with a whole cell vaccine with immune modulating doses of cyclophosphamide and nivolumab combined with Stereotactic Body Radiation Therapy (SBRT) in patients with pancreatic cancer.	NO	U	PD-1,vaccine	Nivolumab, a fully human immunoglobulin G4 PD-1 immune checkpoint inhibitor antibody,	Pancreatic Cancer	DRUG: Cyclophosphamide|DRUG: Nivolumab|DRUG: GVAX Pancreas Vaccine|RADIATION: Stereotactic Body Radiation (SBRT)	CD8 count (cells/mm^3) in the tumor microenvironment, Whether the CD8 count in the tumor microenvironment is higher for patients with BR-PDAC treated with neoadjuvant chemotherapy, SBRT, and Cy/GVAX/nivolumab immunotherapy as compared to archived samples from patients treated with FOLFIRINOX and SBRT., 4 years	Pathologic complete response (pCR) rate at surgical resection, Pathologic complete response (pCR) rate at surgical resection of BR-PDAC treated with neoadjuvant sequential chemotherapy, SBRT, and Cy/GVAX/nivolumab immunotherapy., 4 years		Sidney Kimmel Comprehensive Cancer Center at Johns Hopkins	Bristol-Myers Squibb	ALL	ADULT, OLDER_ADULT	PHASE2	28	OTHER	INTERVENTIONAL	Allocation: NA|Intervention Model: SINGLE_GROUP|Masking: NONE|Primary Purpose: TREATMENT	J1756|IRB00130075	2018-02-02	2024-02-20	2024-02-28	2017-05-19		2024-02-29	Sidney Kimmel Comprehensive Cancer Center at Johns Hopkins, Baltimore, Maryland, 21231, United States|Medical College of Wisconsin, Milwaukee, Wisconsin, 53226, United States
NCT02558894	Phase II Study of MEDI4736 Monotherapy or in Combinations With Tremelimumab in Metastatic Pancreatic Ductal Carcinoma	https://clinicaltrials.gov/study/NCT02558894		COMPLETED	A Phase II Open-Label, Multi-Center Study of MEDI4736 Evaluated as Single Agent or in Combination with Tremelimumab in Patients with Metastatic Pancreatic Ductal Adenocarcinoma.	YES	I2	PD-L1, CTLA-4	MEDI4736: monoclonal antibody that blocks PD-L1 , Tremelimumab: This is a monoclonal antibody that targets CTLA-4	Metastatic Pancreatic Ductal Adenocarcinoma	DRUG: MEDI4736 monotherapy|DRUG: tremelimumab+MEDI4736	Objective Response Rate (ORR) in All Patients Using Investigator Assessments According to Response Evaluation Criteria in Solid Tumors Version 1.1 (RECIST 1.1), ORR was defined as the percentage of patients with at least one visit response of confirmed complete response (CR) or partial response (PR). CR was defined as disappearance of all target lesions (TLs) since baseline. Any pathological lymp…	Progression-free Survival (PFS) Using Investigator Assessments According to RECIST 1.1, PFS was defined as the time from the date of randomisation until the date of objective disease progression or death (by any cause in the absence of progression) regardless of whether the patient had withdrawn from randomised therapy or had received another anti-cancer therapy prior to progression. Results are …		AstraZeneca		ALL	ADULT, OLDER_ADULT	PHASE2	65	INDUSTRY	INTERVENTIONAL	Allocation: RANDOMIZED|Intervention Model: PARALLEL|Masking: NONE|Primary Purpose: TREATMENT	D4198C00001	2015-11-16	2017-06-15	2017-06-15	2015-09-24	2018-08-02	2018-08-02	Research Site, Tampa, Florida, 33612, United States|Research Site, New York, New York, 10065, United States|Research Site, Vancouver, British Columbia, V5Z 4E6, Canada|Research Site, Oshawa, Ontario, L1G 2B9, Canada|Research Site, Ottawa, Ontario, K1H 8L6, Canada|Research Site, Toronto, Ontario, M4N 3M5, Canada|Research Site, Toronto, Ontario, M5G 2M9, Canada|Research Site, Montreal, Quebec, H4A …	Study Protocol, https://cdn.clinicaltrials.gov/large-docs/94/NCT02558894/Prot_000.pdf|Statistical Analysis Plan, https://cdn.clinicaltrials.gov/large-docs/94/NCT02558894/SAP_001.pdf
NCT00045747	UCN-01 and Fluorouracil in Treating Patients With Metastatic Pancreatic Cancer	https://clinicaltrials.gov/study/NCT00045747		COMPLETED	RATIONALE: UCN-01 may stop the growth of tumor cells by blocking the enzymes necessary for tumor cell growth. Drugs used in chemotherapy use different ways to stop tumor cells from dividing so they stop growing or die. Combining UCN-01 with chemotherapy may kill more tumor cells. PURPOSE: Phase II trial to study the effectiveness of combining UCN-01 with fluorouracil in treating patients who have…	NO	F-U	PKC	7-Hydroxystaurosporine, also known as UCN-01, is a synthetic derivative of the alkaloid staurosporine. It was initially developed as a protein kinase C inhibitor but later found to have broader anti-cancer properties, including the ability to inhibit cell cycle progression and induce apoptosis (programmed cell death) in cancer cells.	Pancreatic Cancer	DRUG: 7-hydroxystaurosporine|DRUG: fluorouracil				Memorial Sloan Kettering Cancer Center	National Cancer Institute (NCI)	ALL	ADULT, OLDER_ADULT	PHASE2		OTHER	INTERVENTIONAL	Allocation: |Intervention Model: |Masking: NONE|Primary Purpose: TREATMENT	CDR0000257125|MSKCC-02049|NCI-5509	2002-07		2004-09	2003-01-27		2013-06-24	Memorial Sloan-Kettering Cancer Center, New York, New York, 10021, United States
NCT00031694	Paclitaxel and Bryostatin 1 in Treating Patients With Advanced Pancreatic Cancer	https://clinicaltrials.gov/study/NCT00031694		COMPLETED	Phase II trial to study the effectiveness of combining paclitaxel and bryostatin-1 in treating patients who have locally advanced unresectable or metastatic pancreatic cancer. Drugs used in chemotherapy use different ways to stop tumor cells from dividing so they stop growing or die. Bryostatin-1 may help paclitaxel kill more cancer cells by making tumor cells more sensitive to the drug.	YES	P-I	PKC	Bryostatin 1 is a macrocyclic lactone . binds to the cysteine rich domains of protein kinase C (PKC)	Acinar Cell Adenocarcinoma of the Pancreas|Duct Cell Adenocarcinoma of the Pancreas|Recurrent Pancreatic Cancer|Stage III Pancreatic Cancer|Stage IV Pancreatic Cancer	DRUG: paclitaxel|DRUG: bryostatin 1	Response Rate of at Least 30%, Number of participants with a Response rate of at least 30%. Response was assessed by the Response Evaluation Criteria in Solid Tumors (RECIST)., Up to 8 years	Number of Participants With Adverse Events, Up to 8 years|Overall Survival, Computed using the Kaplan-Meier estimator., Up to 8 years	Bryostatin 1 Pharmacokinetics, Not done-study terminated early, Week 1	National Cancer Institute (NCI)		ALL	ADULT, OLDER_ADULT	PHASE2	19	NIH	INTERVENTIONAL	Allocation: NA|Intervention Model: SINGLE_GROUP|Masking: NONE|Primary Purpose: TREATMENT	NCI-2012-03003|01-09-224|NCI-5624|N01CM17103	2002-03	2010-04	2010-04	2003-01-27	2015-04-21	2021-06-11	Montefiore Medical Center, Bronx, New York, 10467-2490, United States
NCT00267020	Phase 2 Study of Gemcitabine or Gemcitabine + Enzastaurin in Participants With Advanced or Metastatic Pancreatic Cancer	https://clinicaltrials.gov/study/NCT00267020		COMPLETED	The purpose of this research study is to determine the effects and toxicity of gemcitabine alone or gemcitabine plus enzastaurin in participants with pancreatic cancer.	YES	G-U	PKCβ	enzastaurin, an oral protein kinase C beta (PKCβ) inhibitor	Pancreatic Neoplasm	DRUG: enzastaurin|DRUG: gemcitabine	Overall Survival (OS), OS was the duration from randomization to death. OS was censored at the last contact for participants who were alive, at the cut-off date., Randomization to the date of death from any cause up to 27.7 months	Percentage of Participants With Complete Response (CR) or Partial Response (PR) (Response Rate), Response rate was defined as percentage of responders (best study response recorded as CR or PR) from the qualified number of participants for tumor response analysis. Response defined using Response Evaluation Criteria In Solid Tumors (RECIST, v1.0) criteria: CR was disappearance of all target lesion…		Eli Lilly and Company		ALL	ADULT, OLDER_ADULT	PHASE2	130	INDUSTRY	INTERVENTIONAL	Allocation: RANDOMIZED|Intervention Model: PARALLEL|Masking: NONE|Primary Purpose: TREATMENT	10463|H6Q-US-S002	2005-12	2008-05	2008-05	2005-12-20	2020-08-31	2020-08-31	For additional information regarding investigative sites for this trial, contact 1-877-CTLILLY (1-877-285-4559, 1-317-615-4559), Mon - Fri, 9 AM to 5 PM Eastern Time (UTC/GMT - 5 hours, EST) or speak with your personal physician, Dallas, Texas, United States
NCT00003018	S9700 Combination Chemotherapy in Treating Patients With Stage II or Stage III Pancreatic Cancer	https://clinicaltrials.gov/study/NCT00003018		COMPLETED	RATIONALE: Drugs used in chemotherapy use different ways to stop tumor cells from dividing so they stop growing or die. Combining more than one drug may kill more tumor cells. Chemotherapy following surgery may be an effective treatment for pancreatic cancer. PURPOSE: Phase II trial to study the effectiveness of combination chemotherapy in treating patients with stage II or stage III pancreatic c…	NO	F-U	platelet	Dipyridamole is an antiplatelet medicine	Pancreatic Cancer	DRUG: dipyridamole|DRUG: fluorouracil|DRUG: leucovorin calcium|DRUG: mitomycin C	Overall Survival, One year	Response rate in patients with measurable disease, From date of registration until the date of first documented progression or date of death from any cause, whichever came first, assessed up to 100 months|Toxicities, From date of randomization until the date of first documented progression or date of death from any cause, whichever came first, assessed up to 100 months|Resectability of patents wh…		SWOG Cancer Research Network	National Cancer Institute (NCI)	ALL	ADULT, OLDER_ADULT	PHASE2	54	NETWORK	INTERVENTIONAL	Allocation: NA|Intervention Model: SINGLE_GROUP|Masking: NONE|Primary Purpose: TREATMENT	CDR0000065599|S9700|U10CA032102	1997-09	2002-01	2007-01	2004-04-22		2013-01-03	MBCCOP - University of South Alabama, Mobile, Alabama, 36688, United States|CCOP - Greater Phoenix, Phoenix, Arizona, 85006-2726, United States|Veterans Affairs Medical Center - Phoenix (Hayden), Phoenix, Arizona, 85012, United States|Veterans Affairs Medical Center - Tucson, Tucson, Arizona, 85723, United States|Arizona Cancer Center, Tucson, Arizona, 85724, United States|University of Arkansas …
NCT01360853	Gemcitabine and ON 01910.Na in Previously Untreated Metastatic Pancreatic Cancer	https://clinicaltrials.gov/study/NCT01360853	ONTRAC	COMPLETED	The question being asked in this study is: Will patients with advanced pancreatic cancer live significantly longer if they are treated with a combination of Gemcitabine and ON 01910.Na than if they are treated with Gemcitabine alone? There are two parts to this study. In the first part of the study, patients with metastatic pancreatic cancer who have received no prior chemotherapy for this diseas…	NO	G-U	PLK1	Rigosertib (ON-01910) is a non-ATP-competitive inhibitor of PLK1	Metastatic Pancreatic Adenocarcinoma	DRUG: ON 01910.Na|DRUG: Gemcitabine|DRUG: Gemcitabine	Survival, This study's primary outcome is overall survival, defined as the time from randomization to death from any cause. All patients will be followed until death. Patients lost to follow-up will be censored at the time last known alive., 18 months	Progression-free survival, Progression-free survival is defined as the time from the randomization to documented disease progression or death. Patients who are alive and do not have disease progression by the clinical cutoff will be censored at the dates of their last tumor evaluation. Kaplan-Meier curves for PFS will be compared using a stratified log-rank test (stratified by ECOG status: 0-1 vs…		Traws Pharma, Inc.	Academic GI Cancer Consortium (AGICC)	ALL	ADULT, OLDER_ADULT	PHASE3	160	INDUSTRY	INTERVENTIONAL	Allocation: RANDOMIZED|Intervention Model: PARALLEL|Masking: NONE|Primary Purpose: TREATMENT	04-22|11PAN01	2011-05	2015-06	2015-12	2011-05-26		2016-08-04	UCSD Moores Cancer Center, La Jolla, California, 92037, United States|Desert Comprehensive Cancer Center, Palm Springs, California, 92262, United States|Pacific Cancer Care, Salinas, California, 93901, United States|Premiere Oncology, Santa Monica, California, 90404, United States|University of Colorado Cancer Center, Aurora, Colorado, 80045, United States|Kaiser Permanente Colorado, Denver, Colo…
NCT00710710	Open, Randomized Phase II Trial to Investigate the Efficacy and Safety of the PLK-1 Inhibitor BI 2536 in Patients With Advanced, Unresectable Pancreatic Cancer	https://clinicaltrials.gov/study/NCT00710710		COMPLETED	The trial is conducted in order to evaluate the efficacy, safety and pharmacokinetics of BI 2536 in the treatment of unresectable advanced pancreatic cancer as first line or second line therapy. A secondary aim is to identify the most suitable dosage regimen for the further phase II and III clinical programme of BI 2536. To achieve this objective, two dosage regimens are compared in patients rece…	YES	U	PLK1	BI 2536 is a small molecule inhibitor of polo-like kinase 1 (Plk1),	Pancreatic Neoplasms	DRUG: BI 2536	Best Objective Response Evaluated According to the RECIST Criteria by Independent Review, Best objective response: Tumour assessment by independent review of tumour imaging by an external contract research organization (CRO) according to Response Evaluation Criteria In Solid Tumours (RECIST) after every second treatment course, including imaging (e.g. Computed tomography (CT), Magnetic resonance …	Tumour Control After the Fourth Treatment Course, Tumour control rate was defined as the number of patients in a treatment arm who had completed 4 courses of treatment and presented with Stable Disease (SD), Partial Response (PR), or Complete Remission (CR). Tumour assessment by independent review of tumour imaging according to RECIST after every second treatment course, including imaging (e.g. C…		Boehringer Ingelheim		ALL	ADULT, OLDER_ADULT	PHASE2	89	INDUSTRY	INTERVENTIONAL	Allocation: RANDOMIZED|Intervention Model: PARALLEL|Masking: NONE|Primary Purpose: TREATMENT	1216.1	2006-08-01	2008-10-14	2008-10-14	2008-07-04	2022-05-04	2022-05-04	1216.10.43001 Boehringer Ingelheim Investigational Site, Wien, Austria|1216.10.49013 Boehringer Ingelheim Investigational Site, Celle, Germany|1216.10.49009 Boehringer Ingelheim Investigational Site, DÃ¼sseldorf, Germany|1216.10.49007 Boehringer Ingelheim Investigational Site, Essen, Germany|1216.10.49001 Boehringer Ingelheim Investigational Site, Freiburg/Breisgau, Germany|1216.10.49005 Boehring…
NCT00052689	Bortezomib With or Without Gemcitabine in Treating Patients With Metastatic Pancreatic Cancer	https://clinicaltrials.gov/study/NCT00052689		COMPLETED	Randomized phase II trial to compare the effectiveness of bortezomib with or without gemcitabine in treating patients who have metastatic pancreatic cancer. Bortezomib may stop the growth of tumor cells by blocking the enzymes necessary for tumor cell growth. Drugs used in chemotherapy use different ways to stop tumor cells from dividing so they stop growing or die. Combining bortezomib with gemc…	NO	G-U	proteasome	Bortezomib is a proteasome inhibitor	Duct Cell Adenocarcinoma of the Pancreas|Stage IV Pancreatic Cancer	DRUG: bortezomib|DRUG: gemcitabine hydrochloride	Confirmed tumor response (CR, PR) rate in 2 consecutive courses within 6 months (Arm I), An evaluable patient will be classified as a treatment 'success' if they have a confirmed tumor response (CR, PR). The proportion of successes will be estimated by the total number of evaluable patients. 95% confidence intervals for the true proportion will be calculated according to the approach of Duffy and…	Survival time, The distribution of survival time will be estimated using the method of Kaplan-Meier., Time from randomization to death due to any cause, assessed up to 5 years|Time to disease progression, The distribution of time to progression will be estimated using the method of Kaplan-Meier., Time from randomization to documentation of disease progression, assessed up to 5 years|Time to treat…		National Cancer Institute (NCI)		ALL	ADULT, OLDER_ADULT	PHASE2	88	NIH	INTERVENTIONAL	Allocation: RANDOMIZED|Intervention Model: CROSSOVER|Masking: NONE|Primary Purpose: TREATMENT	NCI-2012-01799|NCI-2012-01799|NCCTG-N014C|CDR0000258670|N014C|N014C|U10CA025224	2002-12	2007-10		2003-01-27		2013-10-08	North Central Cancer Treatment Group, Rochester, Minnesota, 55905, United States
NCT00064051	3-AP and Gemcitabine in Treating Patients With Unresectable or Metastatic Pancreatic Cancer	https://clinicaltrials.gov/study/NCT00064051		COMPLETED	RATIONALE: Drugs used in chemotherapy such as gemcitabine use different ways to stop tumor cells from dividing so they stop growing or die. 3-AP may stop the growth of tumor cells by blocking the enzymes necessary for tumor cell growth and may help gemcitabine kill more cancer cells by making them more sensitive to the drug. PURPOSE: This phase II trial is studying how well giving gemcitabine tog…	NO	G-U	RNR	Triapine is a potent ribonucleotide reductase (RNR) inhibitor	Pancreatic Cancer	DRUG: gemcitabine hydrochloride|DRUG: triapine	Objective response rate (partial and complete response) as assessed by RECIST criteria	Progression-free and overall survival|Safety and feasibility		Vion Pharmaceuticals		ALL	ADULT, OLDER_ADULT	PHASE2		INDUSTRY	INTERVENTIONAL	Allocation: |Intervention Model: |Masking: NONE|Primary Purpose: TREATMENT	VION-CLI-031|CDR0000306461	2003-01	2006-08	2008-08	2003-07-09		2013-08-02	University of Chicago Cancer Research Center, Chicago, Illinois, 60637-1470, United States|Indiana Oncology Hematology Consultants, Indianapolis, Indiana, 46202, United States|University of Minnesota Cancer Center, Minneapolis, Minnesota, 55455, United States|Sarah Cannon Cancer Center at Centennial Medical Center, Nashville, Tennessee, 37203, United States|Universitair Ziekenhuis Gent, Ghent, B-…
NCT00078975	3-AP and Gemcitabine in Treating Patients With Recurrent, Unresectable, or Metastatic Pancreatic Cancer	https://clinicaltrials.gov/study/NCT00078975		COMPLETED	RATIONALE: Drugs used in chemotherapy, such as 3-AP and gemcitabine, work in different ways to stop tumor cells from dividing so they stop growing or die. 3-AP may help gemcitabine kill more tumor cells by making them more sensitive to the drug. PURPOSE: This phase II trial is studying how well giving 3-AP together with gemcitabine works in treating patients with recurrent, unresectable, or metas…	NO	G-U	RNR	Triapine is a potent ribonucleotide reductase (RNR) inhibitor	Pancreatic Cancer	DRUG: gemcitabine hydrochloride|DRUG: triapine	Objective response (complete and partial), Every 8 weeks for the duration of the trial, an expected average of 5 years|Prolonged stable disease rate, Stable disease of 6 or more months	Median survival, For duration of trial, an expected average of 5 years|Survival rate at 1 year, 1 year|Response duration, From date of response until progression|Progression-free survival, From date of response until progression or death|Safety and tolerability, Up to 1 year		University Health Network, Toronto	National Cancer Institute (NCI)	ALL	ADULT, OLDER_ADULT	PHASE2	26	OTHER	INTERVENTIONAL	Allocation: NA|Intervention Model: SINGLE_GROUP|Masking: NONE|Primary Purpose: TREATMENT	PMH-PHL-023|CDR0000353205|NCI-6271	2004-04	2005-12	2009-01-07	2004-03-09		2018-09-14	Margaret and Charles Juravinski Cancer Centre, Hamilton, Ontario, L8V 5C2, Canada|London Regional Cancer Program at London Health Sciences Centre, London, Ontario, N6A 4L6, Canada|Ottawa Hospital Regional Cancer Centre - General Campus, Ottawa, Ontario, K1H 1C4, Canada|Princess Margaret Hospital, Toronto, Ontario, M5G 2M9, Canada
NCT00085371	Triapine as First-Line or Second-Line Therapy in Treating Patients With Locally Advanced or Metastatic Cancer of the Pancreas	https://clinicaltrials.gov/study/NCT00085371		COMPLETED	This phase II trial is studying how well triapine works as first-line or second-line therapy in treating patients with locally advanced or metastatic adenocarcinoma (cancer) of the pancreas. Drugs used in chemotherapy, such as triapine, work in different ways to stop tumor cells from dividing so they stop growing or die.	NO	U	RNR	Triapine is a potent ribonucleotide reductase (RNR) inhibitor	Acinar Cell Adenocarcinoma of the Pancreas|Duct Cell Adenocarcinoma of the Pancreas|Recurrent Pancreatic Cancer|Stage III Pancreatic Cancer|Stage IV Pancreatic Cancer	DRUG: triapine	Survival in patients receiving triapine as first-line therapy, The point estimate of the success rates will be calculated as the number of successes divided by the number of evaluable patients, with confidence intervals calculated by the method of Duffy and Santner., 6 months|Survival in patients receiving triapine as second-line therapy, The point estimate of the success rates will be calculated…	Incidence of adverse events assessed using CTCAE version 3.0, Up to 3 years|Time to treatment failure, Time from the date of randomization to the date at which the patient is removed from treatment due to progression, toxicity, or refusal, assessed up to 3 years|Overall survival, Up to 3 years|Time to disease progression, The distribution of time to progression will be estimated using the method …		National Cancer Institute (NCI)		ALL	ADULT, OLDER_ADULT	PHASE2	116	NIH	INTERVENTIONAL	Allocation: NA|Intervention Model: SINGLE_GROUP|Masking: NONE|Primary Purpose: TREATMENT	NCI-2012-01452|NCI-2012-01452|MAYO-MC0345|CDR0000368762|NCI-6293|MC0345|6293|N01CM62205	2004-07	2006-07		2004-06-11		2013-10-08	Mayo Clinic, Rochester, Minnesota, 55905, United States
NCT00673504	First-Line Gemcitabine Chemotherapy With Our Without Sunitinib In Advanced or Metastatic Pancreatic Cancer	https://clinicaltrials.gov/study/NCT00673504		COMPLETED	Primary objective: to evaluate whether the addition of sunitinib prolongates the Progression-Free Survival (PFS) in patients with advanced pancreatic cancer receiving first-line gemcitabine chemotherapy.	NO	G-U	RTK	Sunitinib, is a small-molecule, multi-targeted receptor tyrosine kinase (RTK) inhibitor	Pancreatic Cancer	DRUG: Gemcitabine + Sunitinib|DRUG: Gemcitabine	Time to Progression, once all patients completed treatment	Response Rate (RR), once all patients completed treatment|overall survival, at study end|Safety, at study end		Central European Society for Anticancer Drug Research		ALL	ADULT, OLDER_ADULT	PHASE2	105	OTHER	INTERVENTIONAL	Allocation: RANDOMIZED|Intervention Model: PARALLEL|Masking: NONE|Primary Purpose: TREATMENT	C-II-004 / 2007-005022-71	2008-04	2011-10	2011-11	2008-05-07		2011-12-01	StÃ¤dtisches Klinikum Braunschweig, Braunschweig, 38114, Germany|UniversitÃ¤tsklinikum Essen, Essen, 45122, Germany|Krankenhaus, Frankfurt, 60488, Germany|Klinikum der J. W. Goethe UniversitÃ¤t; Zentrum der Inneren Medizin, Frankfurt, 60590, Germany|Internistisches Facharztzentrum, Frankfurt, 60596, Germany|Martin-Luther-UniversitÃ¤t Halle-Wittenberg; Medizinische FakultÃ¤t, Halle (Saale), 06097,…
NCT00397787	Sunitinib in Treating Patients With Metastatic Pancreatic Cancer That Progressed After First-Line Therapy With Gemcitabine	https://clinicaltrials.gov/study/NCT00397787		COMPLETED	This phase II trial is studying how well sunitinib works in treating patients with metastatic pancreatic cancer that progressed after first-line therapy with gemcitabine. Sunitinib may stop the growth of pancreatic cancer by blocking blood flow to the tumor and by blocking some of the enzymes needed for cell growth.	NO	U	RTK	Sunitinib is a receptor tyrosine kinase inhibitor	Acinar Cell Adenocarcinoma of the Pancreas|Duct Cell Adenocarcinoma of the Pancreas|Recurrent Pancreatic Cancer|Stage IV Pancreatic Cancer	DRUG: sunitinib malate	Response (CR/PR/stable disease) as measured by RECIST criteria, At 6 weeks post-initiation of protocol treatment	Response duration, Duration of response will be determined for the subset of patients who achieve a confirmed response of CR or PR. Duration of objective response will be defined as the time from the first tumor assessment indicating response (later confirmed) to the time of disease progression or death from any cause., Up to 2 years|Progression-free survival (PFS), Median and 1-year survival wil…		National Cancer Institute (NCI)		ALL	ADULT, OLDER_ADULT	PHASE2	64	NIH	INTERVENTIONAL	Allocation: NA|Intervention Model: SINGLE_GROUP|Masking: NONE|Primary Purpose: TREATMENT	NCI-2012-02823|CALGB-80603|U10CA031946	2006-11	2007-09		2006-11-10		2013-06-04	Cancer and Leukemia Group B, Chicago, Illinois, 60606, United States|Memorial Sloan Kettering Cancer Center, New York, New York, 10065, United States
NCT00967603	Maintenance Therapy With Sunitinib or Observation in Metastatic Pancreatic Cancer	https://clinicaltrials.gov/study/NCT00967603	PACT-12	COMPLETED	RATIONALE: Sunitinib malate may stop the growth of tumor cells by blocking some of the tyrosine kinases needed for angiogenesis and cell growth. It is not yet known whether sunitinib malate is effective as maintenance therapy in delaying tumor progression in patients with metastatic pancreatic cancer who are progression-free after 6 months of induction chemotherapy. PURPOSE: This randomized phase…	NO	U	RTK	Sunitinib is a receptor tyrosine kinase inhibitor	Pancreatic Cancer	DRUG: sunitinib	6-month progression-free survival, CT scan, every 2 months during therapy; every 3 months thereafter	Response rate, CT scan, every 2 months during therapy; every 3 months thereafter|Toxicity, outpatient visit, monthly during therapy|OVERALL SURVIVAL, outpatient visit, monthly|PROGRESSION-FREE SURVIVAL, CT scan, every 2 months during therapy; every 3 months thereafter|endothelial circulating cells, baseline + every 2 months during therapy until progression|pharmacogenomics, baseline|pharmacokynet…		IRCCS San Raffaele		ALL	ADULT, OLDER_ADULT	PHASE2	56	OTHER	INTERVENTIONAL	Allocation: RANDOMIZED|Intervention Model: PARALLEL|Masking: NONE|Primary Purpose: TREATMENT	CDR0000643632|PACT-12|2008-000814-65	2008-02	2012-01	2012-01	2009-08-28		2012-02-01	San Raffaele Scientific Institute, Milan, 20132, Italy
NCT01088815	Hedgehog Inhibitors for Metastatic Adenocarcinoma of the Pancreas	https://clinicaltrials.gov/study/NCT01088815		COMPLETED	This is an open-label, single arm, multi-center, Phase II trial to evaluate the progression free survival in patients with metastatic adenocarcinoma of the pancreas treated with a hedgehog inhibitor (GDC-0449) in combination with chemotherapy (gemcitabine and nab-Paclitaxel).	YES	GP-U	smoothened	Vismodegib (GDC-0449) is a small-molecule inhibitor of smoothened, a key component of Hh signaling	Metastatic Pancreatic Cancer	DRUG: Gemcitabine, nab-Paclitaxel, GDC-0449	Progression Free Survival With the Combination of GDC-0449 With Gemcitabine and Nab-paclitaxel., Number of months from time first therapy received to the earliest documented disease progression or death from any cause., 6 years|Safety of Combination Therapy in Patients With Metastatic Adenocarcinoma of the Pancreas as Assessed by Number of Grade 3 or 4 Adverse Events, Number of grade 3 or 4 adver…	Efficacy of Combination of GDC-0449 With Gemcitabine and Nab-Paclitaxel as Assessed by Overall Survival, Total number of months alive., 6 years|Efficacy of Combination of GDC-0449 With Gemcitabine and Nab-Paclitaxel as Assessed by Tumor Response, Number of participants with complete (CR) or partial (PR) response as defined by RECIST criteria., 6 years|Efficacy of Combination of GDC-0449 With Gemc…		Sidney Kimmel Comprehensive Cancer Center at Johns Hopkins	Stand Up To Cancer|Genentech, Inc.|Celgene Corporation	ALL	ADULT, OLDER_ADULT	PHASE2	98	OTHER	INTERVENTIONAL	Allocation: NA|Intervention Model: SINGLE_GROUP|Masking: NONE|Primary Purpose: TREATMENT	J1013|NA_00036883	2010-09-17	2017-12-01	2018-02-17	2010-03-17	2019-04-26	2019-04-26	Translational Genomics Research Institute (TGen), Scottsdale, Arizona, 85258, United States|Sidney Kimmel Comprehensive Cancer Center at Johns Hopkins, Baltimore, Maryland, 21205, United States|University of Pennsylvania, Philadelphia, Pennsylvania, 19104, United States	Study Protocol and Statistical Analysis Plan, https://cdn.clinicaltrials.gov/large-docs/15/NCT01088815/Prot_SAP_000.pdf
NCT01195415	Vismodegib and Gemcitabine Hydrochloride in Treating Patients With Advanced Pancreatic Cancer	https://clinicaltrials.gov/study/NCT01195415		COMPLETED	This pilot clinical trial studies vismodegib and gemcitabine hydrochloride in treating patients with advanced pancreatic cancer. Vismodegib may stop the growth of pancreatic cancer by blocking blow flow to the tumor. Gemcitabine hydrochloride may stop the growth of tumor cells by blocking some of the enzymes needed for cell growth. Giving vismodegib and gemcitabine hydrochloride may kill more tum…	YES	G-U	smoothened	Vismodegib (GDC-0449) is a small-molecule inhibitor of smoothened, a key component of Hh signaling	Recurrent Pancreatic Carcinoma|Stage IV Pancreatic Cancer	DRUG: Gemcitabine Hydrochloride|OTHER: Laboratory Biomarker Analysis|DRUG: Vismodegib	Median Percent at Baseline and 3 Weeks in CD44+/ CD24+/ ESA+ Cells From Needle Biopsy Calculated Using FACS, The median percentage of CD44+CD24+ESA+ cells from needle biopsy were calculated at baseline and at 3 weeks using FACS. The difference between the two time points was calculated., 3 weeks	The Number of Participants With an Objective Best Response (CR + PR), The number of participants with either a complete response (CR) or a partial response (PR) will be calculated. A CR is defined as the disappearance of all target lesions. A PR is defined as at least a 30% decrease in the sum of the diameters of target lesions., Up to 4 weeks|Median Progression Free Survival, Median progression …		National Cancer Institute (NCI)		ALL	ADULT, OLDER_ADULT	PHASE2	25	NIH	INTERVENTIONAL	Allocation: NA|Intervention Model: SINGLE_GROUP|Masking: NONE|Primary Purpose: TREATMENT	NCI-2011-03746|NCI-2011-03746|UMCC 2010-003|8417|P30CA046592	2010-06	2013-07	2014-10-10	2010-09-06	2015-10-07	2017-08-07	University of Michigan Comprehensive Cancer Center, Ann Arbor, Michigan, 48109, United States
NCT00994110	Placebo Controlled Trial of SOM230 for the Reduction of Post-Pancreatectomy Fistula, Leak, and Abscess	https://clinicaltrials.gov/study/NCT00994110		COMPLETED	The purpose of this study is to help us learn more about how to lower the patient's risk of the most common complications after their pancreas operation. After tumors are removed and the remaining part of the pancreas is connected to the intestine or closed, a leakage of pancreatic fluid may occur. This fluid may form an "abscess" (collection of pus) or "fistula" that would need to be drained. A …	YES	Method	somatostatin	Pasireotide is a somatostatin analogue	Pancreatic Cancer	DRUG: Pasireotide (SOM230)|OTHER: placebo	To Compare 60-day â‰¥Grade 3 Pancreatic Complication Rates (Fistula, Leak, and Abscess) as Defined by the MSKCC Surgical Secondary Events System Between Patients Who Receive Perioperative SOM230 and Saline Placebo., 60 days			Memorial Sloan Kettering Cancer Center	Novartis Pharmaceuticals	ALL	ADULT, OLDER_ADULT	PHASE3	439	OTHER	INTERVENTIONAL	Allocation: RANDOMIZED|Intervention Model: PARALLEL|Masking: TRIPLE (PARTICIPANT, CARE_PROVIDER, INVESTIGATOR)|Primary Purpose: TREATMENT	09-039	2009-10	2014-09	2014-09	2009-10-14	2016-02-01	2016-02-01	Memorial Sloan Kettering Cancer Center, New York, New York, 10065, United States
NCT00735917	Saracatinib in Treating Patients With Previously Treated Metastatic Pancreatic Cancer	https://clinicaltrials.gov/study/NCT00735917		COMPLETED	This phase II trial is studying how well saracatinib works in treating patients with previously treated metastatic pancreatic cancer. Saracatinib may stop the growth of tumor cells by blocking some of the enzymes needed for cell growth.	YES	U	Src	Saracatinib, a Selective Src Kinase Inhibitor	Adenocarcinoma of the Pancreas|Recurrent Pancreatic Cancer|Stage IV Pancreatic Cancer	DRUG: saracatinib|OTHER: pharmacogenomic studies|OTHER: pharmacological study|PROCEDURE: positron emission tomography|RADIATION: fludeoxyglucose F 18|OTHER: laboratory biomarker analysis	Six Month Survival, The proportion of successes will be estimated by the number of surviving participants at 6 months divided by the total number of evaluable patients. A confidence interval for the 6-month survival rate was calculated using the exact binomial method., Up to 6 months	Overall Survival, Overall survival time is defined as the time from registration to death due to any cause. The median survival time and 95% confidence intervals will be estimated using the method of Kaplan-Meier., Up to 2 years|Confirmed Tumor Responses (Complete Response [CR] or Partial Response [PR]), A confirmed tumor response is defined to be a CR or PR noted as\> the objective status on 2 c…		National Cancer Institute (NCI)		ALL	ADULT, OLDER_ADULT	PHASE2	19	NIH	INTERVENTIONAL	Allocation: NA|Intervention Model: SINGLE_GROUP|Masking: NONE|Primary Purpose: TREATMENT	NCI-2009-00194|NCI-2009-00194|MAYO-MC0547|CDR0000610063|MC0547|7602|P30CA015083|N01CM62205	2008-10	2011-04	2012-10	2008-08-15	2013-12-05	2019-04-02	Mayo Clinic in Arizona, Scottsdale, Arizona, 85259, United States|University of Colorado at Denver, Aurora, Colorado, 80045, United States|Mayo Clinic in Florida, Jacksonville, Florida, 32224-9980, United States|Wayne State University/Karmanos Cancer Institute, Detroit, Michigan, 48201, United States|Mayo Clinic, Rochester, Minnesota, 55905, United States|Washington University School of Medicine,…
NCT02806687	Effect of Intratumoral Injection of Gene Therapy for Locally Advanced Pancreatic Cancer	https://clinicaltrials.gov/study/NCT02806687	THERGAP-02	COMPLETED	Pancreatic ductal adenocarcinoma (PDAC) is the fifth leading cause of cancer-related death in Western countries, and its incidence has increased over the last 40 years. Curative surgery to manage PDAC is possible in only a fraction of patients; indeed, a vast majority (85%) of patients is diagnosed with locally advanced tumors and/or metastases because they lack specific symptoms and early marker…	NO	G-U	SSTR2, DCK, and UMK	CYL-02 gene therapy product, encoding for SSTR2, DCK, and UMK delivered by a non-viral vector, https://pubmed.ncbi.nlm.nih.gov/37063483/	Pancreatic Adenocarcinoma	DRUG: Gene Therapy product CYL-02|DRUG: Gemcitabine	Progression-free survival, Progression free-survival (PFS) is defined as the time interval between the date of the beginning of the treatment (Arm A: first injection of CYL-02; Arm B: first injection of Gemcitabine) and the date of local or regional progression or metastases progression or occurrence of distant metastases (including liver or non-liver metastases) or occurrence of 2nd pancreatic c…	Overall survival, Overall survival will be calculate from the date of the beginning of the treatment (Arm A: first injection of CYL-02; Arm B: first injection of Gemcitabine) until the date of death., Up to 1 year|Tumor response, Tumor response rates will be determined by post-therapy EUS for patients from Arm A (maximal diameter of primary tumor at 1 months versus baseline) and CT scans (Thoraco…		University Hospital, Toulouse	BIOTHERAPY department of the clinical center of investigation- CIC 1436, Toulouse|InvivoGen Therapeutics	ALL	ADULT, OLDER_ADULT	PHASE2	68	OTHER	INTERVENTIONAL	Allocation: RANDOMIZED|Intervention Model: PARALLEL|Masking: NONE|Primary Purpose: TREATMENT	RC31/13/7046|2016-000572-20	2017-01-30	2022-06-30	2022-06-30	2016-06-21		2023-03-30	APHP HÃ´pital Beaujon, Clichy, 32110, France|HÃ´pital privÃ© Jean Mermoz, Lyon, 69008, France|Institut Paoli Calmettes, Marseille, 13009, France|CHU de Marseille HÃ´pital Nord, Marseille, 13015, France|Institut rÃ©gional du Cancer, Montpellier, 34298, France|Rangueil Hospital, Toulouse, 31059, France|Institut Gustave Roussy, Villejuif, 94800, France
NCT02993731	A Study of Napabucasin Plus Nab-Paclitaxel With Gemcitabine in Adult Patients With Metastatic Pancreatic Adenocarcinoma	https://clinicaltrials.gov/study/NCT02993731	CanStem111P	COMPLETED	This is a randomized, open-label, multi-center, phase 3 study of napabucasin plus weekly nab-paclitaxel with gemcitabine versus weekly nab-paclitaxel with gemcitabine for adult patients with Metastatic Pancreatic Ductal Adenocarcinoma.	YES	GP-U	STAT3	Napabucasin (BBI608), a novel small molecule inhibitor of STAT3,	Carcinoma, Pancreatic Ductal	DRUG: Napabucasin|DRUG: Nab-paclitaxel|DRUG: Gemcitabine	Overall Survival, To assess the effect of napabucasin plus weekly nab-paclitaxel with gemcitabine versus weekly nab-paclitaxel with gemcitabine on the Overall Survival of patients with metastatic pancreatic ductal adenocarcinoma., From 4 weeks after the patient has been off study therapy, every 4 weeks thereafter for 6 months, then every 3 months thereafter until death, the study closes or 3 year…	Progression Free Survival, To assess the effect of napabucasin plus weekly nab-paclitaxel with gemcitabine versus weekly nab-paclitaxel with gemcitabine on the Progression Free Survival (PFS) of patients with metastatic pancreatic ductal adenocarcinoma. PFS is defined as the time from randomization to the first objective documentation of disease progression or death due to any cause., From date o…	Overall Survival in Biomarker Positive Patients, To assess the effect of napabucasin plus weekly nab-paclitaxel with gemcitabine versus weekly nab-paclitaxel with gemcitabine on the Overall Survival of patients with metastatic pancreatic ductal adenocarcinoma in biomarker positive patients. This biomarker-positive sub-population is defined as those patients with phospho-STAT3 positivity based on …	Sumitomo Pharma America, Inc.		ALL	ADULT, OLDER_ADULT	PHASE3	1134	INDUSTRY	INTERVENTIONAL	Allocation: RANDOMIZED|Intervention Model: PARALLEL|Masking: NONE|Primary Purpose: TREATMENT	CanStem111P	2016-12	2020-03	2020-03	2016-12-15	2021-06-10	2023-11-15	UAB Comprehensive Cancer Center, Birmingham, Alabama, 35294, United States|Clearview Cancer Institute (CCI), Huntsville, Alabama, 35805, United States|Banner MD Anderson Cancer Center, Gilbert, Arizona, 85234, United States|Mayo Clinic, Phoenix, Arizona, 85054, United States|Highlands Oncology Group, Fayetteville, Arkansas, 72703, United States|Comprehensive Blood and Cancer Center, Bakersfield, …	Study Protocol, https://cdn.clinicaltrials.gov/large-docs/31/NCT02993731/Prot_000.pdf|Statistical Analysis Plan, https://cdn.clinicaltrials.gov/large-docs/31/NCT02993731/SAP_001.pdf
NCT03117920	A Phase II, International Open Label Trial of Minnelideâ„¢ in Patients With Refractory Pancreatic Cancer	https://clinicaltrials.gov/study/NCT03117920	MinPAC	COMPLETED	MinPAC aims to see if the drug Minnelide can slow down tumour growth in patients with pancreatic cancer that is not responding to treatment. Minnelide is designed to rapidly release the anti-tumour molecule triptolide in the bloodstream and has been shown to slow cancer cell growth and induce cancer cell death. Minnelide is currently being investigated in other early phase trials and has shown pr…	NO	U	superenhancer	Minnelide is a small molecule anti-superenhancer drug that inhibits MYC	Pancreatic Cancer	DRUG: Minnelide	Disease Control rate (DCR), DCR (CR+PR+SD) by RECIST v1.1, Enrolment to 16 weeks	Progression Free Survival (PFS), Time from enrolment until disease progression or death from any cause, whichever occurs first (RECIST v1.1), Disease progression or death, assessed up to 18 months|Incidence of adverse events, Adverse events by CTCAE v4.03, Through completion of the safety visit an average of 4 months|Overall survival (OS), Time from enrolment until death, Death, assessed up to 18…	Biomarkers predictive of response to Minnelide, Changes in circulating tumour stem cells., Through completion of the treatment period an average of 4 months	Minneamrita Therapeutics LLC	Barts & The London NHS Trust|Translational Genomics Research Institute|Stand Up To Cancer|Cancer Research UK|Lustgarten Foundation|Queen Mary University of London	ALL	ADULT, OLDER_ADULT	PHASE2	19	INDUSTRY	INTERVENTIONAL	Allocation: NA|Intervention Model: SINGLE_GROUP|Masking: NONE|Primary Purpose: TREATMENT	Minnelide002	2017-04-10	2019-07-01	2019-07-01	2017-04-18		2023-10-18	HonorHealth Research Institute, Scottsdale, Arizona, 85258, United States|Moores UC San Diego Cancer Center, La Jolla, California, 92037, United States|University of Pennsylvania, Philadelphia, Pennsylvania, 19104, United States
NCT00003769	Perillyl Alcohol Followed by Surgery in Treating Patients With Stage II or Stage III Pancreatic Cancer	https://clinicaltrials.gov/study/NCT00003769		COMPLETED	RATIONALE: Drugs used in chemotherapy use different ways to stop tumor cells from dividing so they stop growing or die. Giving chemotherapy before surgery may shrink the tumor so that it can be removed during surgery. PURPOSE: Phase II trial to study the effectiveness of perillyl alcohol followed by surgery in treating patients who have stage II or stage III pancreatic cancer.	NO	U	SYNGAP1	Perillyl alcohol: a SYNGAP1 inhibitors Drug,	Pancreatic Cancer	DRUG: perillyl alcohol|PROCEDURE: surgical procedure				Indiana University School of Medicine	National Cancer Institute (NCI)	ALL	ADULT, OLDER_ADULT	PHASE2		OTHER	INTERVENTIONAL	Allocation: |Intervention Model: |Masking: |Primary Purpose: TREATMENT	9710-07; T98-0046|IUMC-9710-07|NCI-T98-0046	1999-02	2001-07	2001-07	2004-03-31		2014-09-10	Indiana University Cancer Center, Indianapolis, Indiana, 46202-5289, United States
NCT03504423	Study Evaluating Efficacy and Safety of FFX Versus Combination of CPI-613 With mFFX in Patients With Metastatic Adenocarcinoma of the Pancreas	https://clinicaltrials.gov/study/NCT03504423		COMPLETED	A prospective, multicenter, open label, randomized phase III study to evaluate efficacy and safety of FFX versus CPI-613 + mFFX in patients with metastatic adenocarcinoma of the pancreas with age range of 18 to 75 years	YES	F-U	TCA	CPI-613 is a lipoate derivative, small molecule drug. act as a stable, covalent analog of normally transient catalytic intermediates of the lipoate cofactors of mitochondrial TCA cycle-related enzymes.	Pancreatic Cancer Metastatic	DRUG: CPI 613, mFolfirinox|DRUG: Folfirinox	Overall Survival (OS), Defined as the duration from the date of randomization to the date of death from any cause, 38 months	Progression Free Survival (PFS), Defined as the duration from the date of randomization to the date of progressive disease or death from any cause. Progressive Disease is defined using Response Evaluation Criteria In Solid Tumors Criteria (RECIST v1.1), as at least 20% increase in the sum of diameters of target lesions. In addition to the relative increase of 20%, the sum must have also demonstra…		Cornerstone Pharmaceuticals		ALL	ADULT, OLDER_ADULT	PHASE3	528	INDUSTRY	INTERVENTIONAL	Allocation: RANDOMIZED|Intervention Model: PARALLEL|Masking: NONE|Primary Purpose: TREATMENT	PANC003	2018-11-09	2021-08-16	2022-01-02	2018-04-20	2023-01-03	2023-01-03	Banner MD Anderson Cancer Center, Gilbert, Arizona, 85234, United States|The University of Arizona Cancer Center, Tucson, Arizona, 85724, United States|City of Hope, Duarte, California, 91010, United States|USC Norris Comprehensive Cancer Center, Los Angeles, California, 90033, United States|UCLA Medical Center, Los Angeles, California, 90404, United States|Pacific Hematology Oncology Associates,…	Study Protocol, https://cdn.clinicaltrials.gov/large-docs/23/NCT03504423/Prot_002.pdf|Statistical Analysis Plan, https://cdn.clinicaltrials.gov/large-docs/23/NCT03504423/SAP_001.pdf
NCT01472198	A Study to Evaluate the Efficacy and Safety of Simtuzumab Combined With Gemcitabine for Metastatic Pancreatic Adenocarcinoma	https://clinicaltrials.gov/study/NCT01472198		COMPLETED	This study will compare the efficacy of simtuzumab (GS-6624) versus placebo in combination with gemcitabine in adults with pancreatic cancer. The treatment phase of this study will be comprised of 2 sequential parts: an open label treatment phase and a double-blinded treatment phase.	NO	G-U	TGFb	simtuzumab, is a monoclonal antibody against lysyl oxidase-like 2 (LOXL2), a pro-fibrotic enzyme (activates TGF-β)	Pancreatic Cancer	DRUG: Simtuzumab|DRUG: Gemcitabine|DRUG: Placebo to match simtuzumab	Progression free survival, Progression free survival is measured as time from date of randomization to the earliest event time of death regardless of cause or first indication of disease progression., Up to 3 years	Overall survival, Overall survival is measured as time from date of randomization to death regardless of cause., Up to 3 years|Objective response, Objective response is assessed by the Response Evaluation Criteria In Solid Tumors (RECIST) criteria version 1.1 as complete response, partial response, stable disease, or progressive disease., Up to 3 years		Gilead Sciences		ALL	ADULT, OLDER_ADULT	PHASE2	250	INDUSTRY	INTERVENTIONAL	Allocation: RANDOMIZED|Intervention Model: PARALLEL|Masking: TRIPLE (PARTICIPANT, CARE_PROVIDER, INVESTIGATOR)|Primary Purpose: TREATMENT	GS-US-324-0101	2011-11	2013-10	2015-02	2011-11-16		2015-03-10	Birmingham Hematology and Oncology Associates, LLC, Birmingham, Alabama, United States|University of South Alabama Mitchell Cancer Institute, Mobile, Alabama, 36604, United States|Central Hematology Oncology Medical Group, Inc., Alhambra, California, United States|Comprehensive Blood and Cancer Center, Bakersfield, California, United States|California Cancer Associates for Research and Excellence…
NCT01652976	Phase II Study of 5-FU, Oxaliplatin Plus Dasatinib in Metastatic Pancreatic Adenocarcinoma	https://clinicaltrials.gov/study/NCT01652976	FOLFOX-D	COMPLETED	The purpose of this research study is to determine if the study drug, dasatinib, given in combination with 5-Fluorouracil, leucovorin and oxaliplatin (FOLFOX) will work against metastatic pancreatic cancer. Dasatinib is a Food and Drug Administration (FDA) approved drug for treating chronic myelogenous leukemia and acute lymphoblastic leukemia, however it is not currently approved for use in the …	YES	F-U	TK	Dasatinib is a tyrosine kinase inhibitor	Pancreatic Cancer Metastatic	DRUG: Dasatinib|DRUG: mFOLFOX6	Progression Free Survival (PFS), Determine activity of 5-Fluorouracil, leucovorin, and oxaliplatin (FOLFOX) plus dasatinib on progression free survival (PFS) in patients with metastatic pancreatic adenocarcinoma, 3 years	Response Rate, To determine the response rate (RR) by RECIST 1.1 criteria. The response rate is the number of subjects who had either a complete or partial response by RECIST 1.1 criteria. RECIST 1.1 criteria defines a partial response as a decrease of the sum of the largest diameter each target lesion by at least 30%. A complete response is defined as the disappearance of all target lesions (exc…		University of Florida	Bristol-Myers Squibb	ALL	ADULT, OLDER_ADULT	PHASE2	44	OTHER	INTERVENTIONAL	Allocation: NA|Intervention Model: SINGLE_GROUP|Masking: NONE|Primary Purpose: TREATMENT	IRB201600540|CA180-359|OCR11303	2012-07	2018-02	2020-07	2012-07-30	2019-06-13	2021-01-05	UF Health Cancer Center, Gainesville, Florida, 32610, United States	Study Protocol and Statistical Analysis Plan, https://cdn.clinicaltrials.gov/large-docs/76/NCT01652976/Prot_SAP_000.pdf
NCT00095966	Sorafenib and Gemcitabine in Treating Patients With Locally Advanced or Metastatic Pancreatic Cancer	https://clinicaltrials.gov/study/NCT00095966		COMPLETED	Sorafenib may stop the growth of tumor cells by stopping blood flow to the tumor and by blocking the enzymes necessary for their growth. Drugs used in chemotherapy, such as gemcitabine, work in different ways to stop tumor cells from dividing so they stop growing or die. Giving sorafenib with gemcitabine may kill more tumor cells. This phase II trial is studying how well giving sorafenib together…	NO	G-U	TK	Sorafenib Tosylate: Raf kinases and tyrosine kinases inhibitor	Adenocarcinoma of the Pancreas|Recurrent Pancreatic Cancer|Stage II Pancreatic Cancer|Stage III Pancreatic Cancer|Stage IV Pancreatic Cancer	DRUG: sorafenib tosylate|DRUG: gemcitabine hydrochloride	Response rate as measured by RECIST criteria, Up to 6 months	Progression free survival, Kaplan-Meier curves will be constructed., From start of treatment to progression or death, assessed up to 6 months|Survival, Specific attention will be given to the six-month survival rate, for which 90% confidence intervals will be generated., At 6 months|Overall survival, Kaplan-Meier curves will be constructed, Up to 6 months		National Cancer Institute (NCI)		ALL	ADULT, OLDER_ADULT	PHASE2	35	NIH	INTERVENTIONAL	Allocation: NA|Intervention Model: SINGLE_GROUP|Masking: NONE|Primary Purpose: TREATMENT	NCI-2012-02629|13169B|CDR0000391850|NCI-6567|UCCRC-13169B|U01CA099118|N01CM62201	2004-09	2005-09		2004-11-09		2013-07-02	University of Chicago Comprehensive Cancer Center, Chicago, Illinois, 60637-1470, United States
NCT00114244	Sorafenib With or Without Gemcitabine in Treating Patients With Metastatic Pancreatic Cancer	https://clinicaltrials.gov/study/NCT00114244		COMPLETED	This randomized phase II is studying how well giving sorafenib with or without gemcitabine works in treating patients with metastatic pancreatic cancer. Sorafenib may stop the growth of tumor cells by blocking some of the enzymes needed for cell growth and by blocking blood flow to the tumor. Drugs used in chemotherapy, such as gemcitabine, work in different ways to stop the growth of tumor cells…	YES	G-U	TK	Sorafenib Tosylate: Raf kinases and tyrosine kinases inhibitor	Stage IV Pancreatic Cancer	DRUG: sorafenib tosylate|DRUG: gemcitabine hydrochloride|OTHER: laboratory biomarker analysis	Objective Response (OR = CR or PR) as Determined by the RECIST Criteria, Per Response Evaluation Criteria In Solid Tumors Criteria (RECIST v1.0) for target lesions and assessed by CT scan, MRI, X-ray: Complete Response (CR), Disappearance of all target lesions; Partial Response (PR), \>=30% decrease in the sum of the longest diameter of target lesions; Overall Response (OR) = CR + PR, Every 6 wee…	Overall Survival, Estimated using the product-limit method of Kaplan and Meier by arm., From first day of treatment to time of death due to any cause, assessed up to 6 months|Progression-free Survival, Estimated using the product-limit method of Kaplan and Meier by arm. The probability of progression-free survival at 3 months and overall survival at 6 months, and their Greenwood's standard errors…		National Cancer Institute (NCI)		ALL	ADULT, OLDER_ADULT	PHASE2	52	NIH	INTERVENTIONAL	Allocation: RANDOMIZED|Intervention Model: CROSSOVER|Masking: NONE|Primary Purpose: TREATMENT	NCI-2012-02835|NCI-2012-02835|PHII-50|6576|N01CM62209	2004-12	2010-09	2010-09	2005-06-14	2015-01-14	2015-01-14	City of Hope, Duarte, California, 91010, United States
NCT01234935	Dasatinib and Gemcitabine Hydrochloride or Gemcitabine Hydrochloride Alone in Treating Patients With Pancreatic Cancer Previously Treated With Surgery	https://clinicaltrials.gov/study/NCT01234935		COMPLETED	RATIONALE: Dasatinib may stop the growth of tumor cells by blocking some of the enzymes needed for cell growth. Drugs used in chemotherapy, such as gemcitabine hydrochloride, work in different ways to stop the growth of tumor cells, either by killing the cells or by stopping them from dividing. It is not yet known whether giving dasatinib together with gemcitabine hydrochloride is more effective …	NO	G-U	TK	Dasatinib is a tyrosine kinase inhibitor	Acinar Cell Adenocarcinoma of the Pancreas|Duct Cell Adenocarcinoma of the Pancreas|Recurrent Pancreatic Cancer|Stage IA Pancreatic Cancer|Stage IB Pancreatic Cancer|Stage IIA Pancreatic Cancer|Stage IIB Pancreatic Cancer|Stage III Pancreatic Cancer	DRUG: dasatinib|DRUG: gemcitabine hydrochloride|OTHER: laboratory biomarker analysis|GENETIC: mutation analysis|GENETIC: nucleic acid sequencing|OTHER: immunohistochemistry staining method	Disease-free survival, At 18 months	Overall survival, follow-up every 3 months for 30 months from first treatment or until disease recurrence or withdrawal of consent|Disease-free survival, at 18 months		Translational Oncology Research International		ALL	ADULT, OLDER_ADULT	PHASE2	8	OTHER	INTERVENTIONAL	Allocation: RANDOMIZED|Intervention Model: PARALLEL|Masking: NONE|Primary Purpose: TREATMENT	TRIO-TORI PA-01|NCI-2010-02190	2011-01-13	2017-11-27	2017-11-27	2010-11-04		2018-01-09	Central Hematology Oncology Medical Group, Inc., Alhambra, California, 91801, United States|TORI FULLERTON (St. Jude Heritage Healthcare Virginia K. Crosson Cancer Center), Fullerton, California, 92835, United States|Pacific Shores Medical Group, Long Beach, California, 90813, United States|UCLA medical center, Los Angeles, California, 90024-3417, United States|Translational Oncology Research Int…
NCT00474812	Dasatinib in Treating Patients With Metastatic Pancreatic Cancer	https://clinicaltrials.gov/study/NCT00474812		COMPLETED	Dasatinib may stop the growth of tumor cells by blocking some of the enzymes needed for cell growth. This phase II trial is studying how well dasatinib works in treating patients with metastatic pancreatic cancer.	YES	U	TK	Dasatinib is a tyrosine kinase inhibitor	Adenocarcinoma of the Pancreas|Recurrent Pancreatic Cancer|Stage IV Pancreatic Cancer	DRUG: dasatinib|PROCEDURE: laboratory biomarker analysis|PROCEDURE: physiologic testing	Median Overall Survival, From the date of onset of treatment to the date of death and to the date of last follow-up for those still alive, assessed up to 24 months, assessed up to 24 months	Objective Response Rate (Complete Response, Partial Response, or Stable Disease), Evaluated Using the New International Criteria Proposed by the RECIST Committee, Response is defined as CR (Complete Response), PR (Partial Response) or SD (Stable Disease) per Response Evaluation Criteria in Solid Tumor (RECIST criteria). Possible evaluations include: CR: Disappearance of all target lesions. PR: At…		National Cancer Institute (NCI)		ALL	ADULT, OLDER_ADULT	PHASE2	51	NIH	INTERVENTIONAL	Allocation: NA|Intervention Model: SINGLE_GROUP|Masking: NONE|Primary Purpose: TREATMENT	NCI-2009-00228|NCI-2009-00228|CDR0000546554|CASE 5206|CASE 5206|7828|U01CA062502	2007-05	2013-01	2014-02	2007-05-17	2013-12-23	2015-05-05	Case Western Reserve University, Cleveland, Ohio, 44106, United States
NCT01395017	Dasatinib Added to Gemcitabine for Subjects With Locally-advanced Pancreatic Cancer	https://clinicaltrials.gov/study/NCT01395017	LAPC	COMPLETED	The purpose of this study is to determine whether patients with locally advanced pancreatic cancer who receive dasatinib added to standard of care (gemcitabine) live longer, compared to patients who receive standard of care (gemcitabine) plus placebo; i.e. gemcitabine alone.	YES	U	TK	Dasatinib is a tyrosine kinase inhibitor	Pancreatic Cancer	DRUG: dasatinib|DRUG: Placebo	Overall Survival, Overall survival (OS) is the time from randomization until time of death from any cause by 02 December 2013., From randomization until date of death from any cause by 02 December 2013	Progression Free Survival (PFS), PFS - time from randomization to unequivocal local or distant disease progression, death or discontinuation from trial for any reason by 02 December 2013. Progression events were determined according to Response Evaluation Criteria in Solid Tumor (RECIST) 1.1 every 8 weeks., Time from randomization to earliest PFS event by 02 December 2013		Otsuka Pharmaceutical Development & Commercialization, Inc.		ALL	ADULT, OLDER_ADULT	PHASE2	202	INDUSTRY	INTERVENTIONAL	Allocation: RANDOMIZED|Intervention Model: PARALLEL|Masking: DOUBLE (PARTICIPANT, INVESTIGATOR)|Primary Purpose: TREATMENT	287-11-201	2011-06	2013-10	2015-03	2011-07-15	2015-03-17	2016-04-08	Birmingham, Alabama, 35249, United States|Los Angeles, California, 90095, United States|Orange, California, 92868, United States|San Francisco, California, 94115, United States|Aurora, Colorado, 80045, United States|Boynton Beach, Florida, 33426, United States|Tampa, Florida, 33606, United States|Wichita, Kansas, 67214, United States|Minneapolis, Minnesota, 55455, United States|Albuquerque, New M…
NCT00837876	Sorafenib and Erlotinib in Treating Patients With Pancreatic Cancer That Cannot Be Removed by Surgery	https://clinicaltrials.gov/study/NCT00837876		COMPLETED	RATIONALE: Sorafenib and erlotinib may stop the growth of tumor cells by blocking some of the enzymes needed for cell growth. Sorafenib may also stop the growth of tumor cells by blocking blood flow to the tumor. Giving sorafenib together with erlotinib may kill more tumor cells. PURPOSE: This phase II trial is studying how well giving sorafenib together with erlotinib works in treating patients …	YES	U2	TK, EGFR	Sorafenib Tosylate: Raf kinases and tyrosine kinases inhibitor	Pancreatic Cancer	DRUG: Sorafenib|DRUG: Erlotinb	Number of Patients With Progression-free Survival, Number of patients with progression-free survival at 8 weeks, at 8 weeks	Response Rate, Per RECIST criteria v. 1.0: measurable lesions: CR disappearance of target lesions, PR \> 30% decrease in the sum of the longest diameter (LD) of target lesions, PD \> 20% increase in the sum of the LD of target lesions or appearance of new lesions, SD neither sufficient decrease nor increase of the sum of smallest sum of the LD of target lesions, at 4 months|Number of Patients Wit…		Vanderbilt-Ingram Cancer Center	National Cancer Institute (NCI)	ALL	ADULT, OLDER_ADULT	PHASE2	37	OTHER	INTERVENTIONAL	Allocation: NON_RANDOMIZED|Intervention Model: SINGLE_GROUP|Masking: NONE|Primary Purpose: TREATMENT	VICC GI 0815|P30CA068485|VU-VICC-GI-0815	2008-10	2011-04	2012-11	2009-02-06	2012-09-28	2014-06-25	Purchase Cancer Group - Paducah, Paducah, Kentucky, 42002, United States|Erlanger Cancer Center at Erlanger Hospital - Baroness, Chattanooga, Tennessee, 37403, United States|Baptist Regional Cancer Center at Baptist Riverside, Knoxville, Tennessee, 37901, United States|Vanderbilt-Ingram Cancer Center - Cool Springs, Nashville, Tennessee, 37064, United States|Vanderbilt-Ingram Cancer Center at Fra…
NCT00060502	A Study of the Safety and Effectiveness of Infliximab (Remicade) in Patients With Pancreatic Cancer Related Cachexia	https://clinicaltrials.gov/study/NCT00060502		COMPLETED	The purpose of this study is to evaluate the effectiveness and safety of infliximab, the active ingredient in Remicade, for the treatment of cachexia in pancreatic cancer patients who are receiving chemotherapy with gemcitabine.	NO	G-U	TNF-a	Infliximab is a monoclonal antibody inhibit tumor necrosis factor-alpha (TNF-a).	Cachexia|Pancreatic Neoplasms	DRUG: Infliximab; Gemcitabine	Change in Lean Body Mass (LBM) from baseline to the end of first cycle, as measured by bioelectrical impedance analysis (BIA).	Change in 6-minute walk test distance from baseline to the end of the first cycle; Safety, Karnofsky performance status; Survival.		Centocor, Inc.		ALL	ADULT, OLDER_ADULT	PHASE2	73	INDUSTRY	INTERVENTIONAL	Allocation: RANDOMIZED|Intervention Model: PARALLEL|Masking: DOUBLE|Primary Purpose: TREATMENT	CR004798	2003-04		2006-02	2003-05-08		2011-05-17
NCT00499265	Gemcitabine With or Without WX-671 in Treating Patients With Locally Advanced Pancreatic Cancer That Cannot Be Removed By Surgery	https://clinicaltrials.gov/study/NCT00499265		COMPLETED	RATIONALE: Drugs used in chemotherapy, such as gemcitabine, work in different ways to stop the growth of tumor cells, either by killing the cells or by stopping them from dividing. WX-671 may stop the growth of tumor cells by blocking some of the enzymes needed for cell growth. Giving gemcitabine together with WX-671 may kill more tumor cells. PURPOSE: This randomized phase II trial is studying h…	NO	G-U	urokinase	WX-671: urokinase inhibitor	Pancreatic Cancer	DRUG: gemcitabine hydrochloride|DRUG: Serine Proteinase Inhibitor WX-671|DRUG: Serine Proteinase Inhibitor WX-671	Efficacy, in terms of response rate, progression-free survival, time to first metastasis, overall survival, and tumor and uPA system-related markers, 3 years|Safety, in terms of vital signs, ECG, biochemistry, hematology (including coagulation), and adverse events, 3 years			Heidelberg Pharma AG		ALL	ADULT, OLDER_ADULT	PHASE2	95	INDUSTRY	INTERVENTIONAL	Allocation: RANDOMIZED|Intervention Model: PARALLEL|Masking: NONE|Primary Purpose: TREATMENT	CDR0000553460|WILEX-WX-60-004	2007-04	2010-05	2010-05	2007-07-11		2012-03-29	Charite University Hospital - Campus Virchow Klinikum, Berlin, D-13353, Germany|Universitaetsklinikum Freiburg, Freiburg, D-79106, Germany|Otto-Meyerhof-Zentrum Tagesklinik, Heidelberg, 69120, Germany|Universitaetsklinkum Magdeburg der Otto-von-Guericke-Universitaet Magdeburg, Magdeburg, D-39120, Germany|Johannes Gutenberg University, Mainz, D-55101, Germany|III Medizinische Klinik Mannheim, Mann…
NCT00417976	Gemcitabine, Infusional 5 Fluorouracil and Bevacizumab in Patients With Advanced Pancreas Cancer	https://clinicaltrials.gov/study/NCT00417976		COMPLETED	This is a phase II study of biweekly (every other week) bevacizumab followed by gemcitabine then infusional 5-fluorouracil in patients with stage III or IV pancreatic cancer. Patients' response will be evaluated every 8 weeks using usual CT scanning techniques. RECIST (Response Evaluation Criteria in Solid tumors) criteria will be applied to evaluate response. Tumor marker levels (Ca 19-9) will b…	YES	GF-U	VEGF	bevacizumab. It blocks the growth of abnormal blood vessels i	Pancreatic Cancer	DRUG: Gemcitabine|DRUG: Bevacizumab|DRUG: Infusional 5-Fluorouracil	Rate of Progression Free Survival at 6 Months (24 Weeks) From Initiation of Therapy, 6 months	Response Rates Defined by RECIST 1.0, The National Cancer Institutes Response Evaluation Criteria in Solid Tumors (RECIST) 1.0 was used in accessing response for patients, 6 months		Tony Bekaii-Saab	Genentech, Inc.	ALL	ADULT, OLDER_ADULT	PHASE2	42	OTHER	INTERVENTIONAL	Allocation: NA|Intervention Model: SINGLE_GROUP|Masking: NONE|Primary Purpose: TREATMENT	OSU-05110|NCI-2011-03230	2006-12	2010-03	2011-02	2007-01-04	2014-11-02	2015-10-01	The University of Michigan, Ann Arbor, Michigan, 48109, United States|The Ohio State University James Cancer Hospital, Columbus, Ohio, 43210, United States
NCT01214720	A Study of Avastin (Bevacizumab) Added to a Chemotherapeutic Regimen in Patients With Metastatic Pancreatic Cancer	https://clinicaltrials.gov/study/NCT01214720		COMPLETED	This study will evaluate efficacy, safety and tolerability of Avastin versus placebo added to a chemotherapeutic regimen in patients with metastatic pancreatic cancer. The anticipated time of study treatment is until confirmed evidence of disease progression, and the target sample size is 500+ individuals.	YES	U	VEGF	bevacizumab. It blocks the growth of abnormal blood vessels i	Pancreatic Cancer	DRUG: bevacizumab [Avastin]	Duration of Overall Survival - Percentage of Participants With an Event, Duration of overall survival (OS) was defined as the time between date of randomization and date of death due to any cause. Participants without an event were censored at the date last known to be alive. Participants who were randomized but not exposed to study drug and had no further follow up were censored at the date of r…	Clinical Benefit Response (CBR), Randomization, Weeks 1-8 of Cycle 1, Weeks 1-3 of consecutive cycles, 28 days and 3 months after lst treatment, and every 3 months for up to 18 months from last participant randomized|Progression-Free Survival (PFS) - Percentage of Participants With an Event, PFS was defined as the time between the date of randomization and the date of documented progressive disea…		Hoffmann-La Roche		ALL	ADULT, OLDER_ADULT	PHASE3	607	INDUSTRY	INTERVENTIONAL	Allocation: RANDOMIZED|Intervention Model: PARALLEL|Masking: DOUBLE|Primary Purpose: TREATMENT	BO17706	2005-07	2008-10	2008-10	2010-10-05	2014-08-13	2014-08-13	Adelaide, 5011, Australia|Camperdown, 2050, Australia|Footscray, 3011, Australia|Heidelberg, 3084, Australia|Kurralta Park, 5037, Australia|Melbourne, 3002, Australia|Melbourne, 3128, Australia|St. Leonards, 2065, Australia|Sydney, 2031, Australia|Sydney, 2217, Australia|Graz, 8036, Austria|Innsbruck, 6020, Austria|Salzburg, 5020, Austria|Wien, 1090, Austria|Antwerpen, 2020, Belgium|Bruxelles, 10…
NCT00366457	Gemcitabine, Bevacizumab and Erlotinib in Pancreatic Cancer	https://clinicaltrials.gov/study/NCT00366457		COMPLETED	The main purpose of this study is to learn whether or not the combination of gemcitabine, bevacizumab and erlotinib works in treating patients with advanced or metastatic pancreatic cancer. Bevacizumab is a new anti-cancer drug. It is an antibody that works to slow or stop cell growth in cancerous tumors by decreasing the blood supply to the tumors. It is approved by the FDA for the treatment of …	YES	G-U2	VEGF, EGFR	bevacizumab. It blocks the growth of abnormal blood vessels , Erlotinib, an epidermal growth factor receptor (EGFR) inhibitor	Pancreatic Cancer|Adenocarcinoma of the Pancreas	DRUG: Bevacizumab|DRUG: Erlotinib|DRUG: Gemcitabine	Time to Tumor Progression, Time to tumor progression (TTP) = time from date of initial treatment to first objective documentation of progressive disease or death; patients who die without a reported prior progression will be considered to have progressed on the day of their death. Progression is defined using Response Evaluation Criteria In Solid Tumors Criteria (RECIST v1.0), as a 20% increase i…	Response Rate, Response rate using RECIST criteria and latest time point available. Per Response Evaluation Criteria In Solid Tumors Criteria (RECIST v1.0) for target lesions and assessed by MRI: Complete Response (CR), Disappearance of all target lesions; Partial Response (PR), \>=30% decrease in the sum of the longest diameter of target lesions; Overall Response (OR) = CR + PR., after at least …		Massachusetts General Hospital	Genentech, Inc.|Beth Israel Deaconess Medical Center|Dana-Farber Cancer Institute	ALL	ADULT, OLDER_ADULT	PHASE2	32	OTHER	INTERVENTIONAL	Allocation: NA|Intervention Model: SINGLE_GROUP|Masking: NONE|Primary Purpose: TREATMENT	05-234	2006-08	2008-08	2011-07	2006-08-21	2017-03-31	2017-05-15	Massachusetts General Hospital, Boston, Massachusetts, 02114, United States|Beth Israel Deaconess Medical Center, Boston, Massachusetts, 02115, United States|Dana-Farber Cancer Institute, Boston, Massachusetts, 02115, United States
NCT00219557	AG-013736 In Combination With Gemcitabine Versus Gemcitabine Alone For Patients With Metastatic Pancreatic Cancer	https://clinicaltrials.gov/study/NCT00219557		COMPLETED	This is a Phase 2 study being conducted at multiple centers in the United States, Europe and Canada. Patients having pancreatic cancer that is locally advanced or that has spread to other parts of the body (i.e., metastatic) are eligible to participate. Patients must have not had any prior systemic treatment for advanced disease. The purpose of the study is to test whether the angiogenesis inhibi…	YES	G-U	VEGFR	AG-013736, a novel inhibitor of VEGF receptor	Pancreatic Neoplasms	DRUG: Gemcitabine|DRUG: AG-013736|DRUG: Gemcitabine	Overall Survival (OS), Time in days from randomization to date of death due to any cause. OS was calculated as the death date minus the date of randomization plus 1. Death was determined from adverse event data (where outcome was death) or from follow-up contact data (where the participant current status was death)., Baseline of Phase 2 to death or until at least 1 year after the randomization of…	Dose Confirmation of Axitinib (AG-013736) on Basis of Number of Participants With Dose Limiting Toxicity (DLT), Dose of axitinib (AG-013736) was confirmed if not more than 1 out of 6 participants experienced a DLT during first cycle. DLT included grade (Gr) 4 neutropenia or thrombocytopenia, greater than or equal to (\>=) Gr 3 anemia or non hematological toxicities for \>= 7 days (except alopecia…		Pfizer		ALL	ADULT, OLDER_ADULT	PHASE2	111	INDUSTRY	INTERVENTIONAL	Allocation: RANDOMIZED|Intervention Model: PARALLEL|Masking: NONE|Primary Purpose: TREATMENT	A4061016|2005-000053-30	2005-07-05	2008-03-14	2008-03-14	2005-09-22	2012-08-24	2019-05-14	East Bay Medical Oncology/Hematology Medical Associates Inc., Antioch, California, 94509, United States|Alta Bates Comprehensive Cancer Center, Berkeley, California, 94704, United States|Bay Area Cancer Research Group, Concord, California, 94520, United States|East Bay Medical Oncology/Hematology Medical Associates, Inc., Concord, California, 94520, United States|Hematology Oncology, P.C., Stamfo…
NCT00471146	Study Of Gemcitabine Plus AG-013736 Versus Gemcitabine For Advanced Pancreatic Cancer.	https://clinicaltrials.gov/study/NCT00471146		COMPLETED	The purpose of this study is to determine whether investigational study drug, AG-013736, and gemcitabine are effective in the first-line treatment of advanced pancreatic cancer.	YES	G-U	VEGFR	AG-013736, a novel inhibitor of VEGF receptor tyrosine kinases,	Carcinoma, Pancreatic Ductal	DRUG: AG-013736|DRUG: Gemcitabine|DRUG: Gemcitabine|DRUG: placebo	Overall Survival (OS), Time in weeks from randomization to date of death due to any cause. OS was calculated as (the death date minus the date of randomization plus 1) divided by 7. Death was determined from adverse event data (where outcome was death) or from follow-up contact data (where the participant current status was death)., Baseline until death or at least 1 year after the randomization …	Progression Free Survival (PFS), Time in weeks from randomization to the first documentation of objective tumor progression or death due to any cause. PFS was calculated as = (first event date minus randomization date plus 1) divided by 7. Tumor progression was determined from oncologic assessment data (where data meet the criteria for progressive disease \[PD\]), or from adverse event (AE) data …		Pfizer		ALL	ADULT, OLDER_ADULT	PHASE3	630	INDUSTRY	INTERVENTIONAL	Allocation: RANDOMIZED|Intervention Model: PARALLEL|Masking: DOUBLE (PARTICIPANT, INVESTIGATOR)|Primary Purpose: TREATMENT	A4061028	2007-07	2009-01	2010-11	2007-05-09	2012-07-16	2012-07-16	Pfizer Investigational Site, Antioch, California, 94531, United States|Pfizer Investigational Site, Corona, California, 92878, United States|Pfizer Investigational Site, Glendora, California, 91741, United States|Pfizer Investigational Site, La Jolla, California, 92037, United States|Pfizer Investigational Site, La Jolla, California, 92093, United States|Pfizer Investigational Site, LaVerne, Cali…
NCT04617067	Paricalcitol Trial: Phase II, Open Label Clinical Trial of Paricalcitol in Combination With Gemcitabine/ Nab-Paclitaxel Therapy in Advanced Pancreatic Cancer	https://clinicaltrials.gov/study/NCT04617067		COMPLETED	The trial is designed to establish whether adding a vitamin D analogue, Paricalcitol, to standard chemotherapy treatment, Gemcitabine and Nab-paclitaxel, can improve the outcomes for patients with advanced pancreatic cancer.	NO	GP-U	Vitamin D2	Paricalcitol (Zemplar) is a synthetic vitamin D(2)	Advanced Pancreatic Cancer	DRUG: Paricalcitol|DRUG: Gemcitabine (GEM) and Nab-paclitaxel	Progression free survival, PFS is the percentage of patients free of progression at 24 weeks from registration into the study as determined by radiographic disease assessments per RECIST version 1.1., 24 weeks from registration into the study|Overall survival (OS), Overall survival (OS), 18 months post last patient registered	Time to treatment failure, Time to Treatment Failure (TTF) is defined as time from registration to discontinuation of therapy or add-on of new anti-cancer therapy for any reason (including death, progression and toxicity)., 18 months post last patient registered|Tumour response rate Duration of response, Confirmed tumour response rate as assessed by RECIST criteria version 1.1. Duration of respon…	Safety and tolerability, Incidence of adverse events reported and toxicity evaluation as per the NCI CTCAE version 5.0, 18 months post last patient registered|Incidence of hypercalcaemia, Incidence of hypercalcaemia, 18 months post last patient registered	Cancer Trials Ireland		ALL	ADULT, OLDER_ADULT	PHASE2	15	NETWORK	INTERVENTIONAL	Allocation: NA|Intervention Model: SINGLE_GROUP|Masking: NONE|Primary Purpose: TREATMENT	CTRIAL-IE 19-33|2020-000073-24|CTRIAL-IE 19-33	2020-10-16	2022-09-30	2022-09-30	2020-11-05		2024-03-06	Tallaght University Hospital, Dublin, Dublin 24, D24 NR04, Ireland|St. Vincent's University Hospital, Dublin, Dublin 4, D04 T6F4, Ireland|Beaumont Hospital, Dublin, Dublin 9, D09V2N0, Ireland|Cork University Hospital, Cork, T12 DC4A, Ireland|University Hospital Limerick, Limerick, V94 F858, Ireland|University Hospital Waterford, Waterford, X91 ER8E, Ireland
NCT03415854	Paclitaxel Protein Bound Plus Cisplatin Plus Gemcitabine and Paricalcitol for Pancreatic Adenocarcinoma (NABPLAGEMD)	https://clinicaltrials.gov/study/NCT03415854	NABPLAGEMD	COMPLETED	The purpose of this study is to determine if the combination of paclitaxel protein bound, gemcitabine, cisplatin, paricalcitol are effective in individuals with previously untreated metastatic pancreatic cancer.	NO	U	Vitamin D2	Paricalcitol (Zemplar) is a synthetic vitamin D(2)	Pancreatic Cancer|Pancreatic Ductal Adenocarcinoma|Pancreatic Adenocarcinoma|Pancreas Metastases|Adenocarcinoma	DRUG: Paricalcitol (Zemplar)	Pathologic Complete Response Rate, Participants will have an MRI completed after 3 cycles to determine if the tumor has responded to treatment. RECIST 1.1 criteria will be used to evaluate response. A confirmatory positron emission tomography (PET) scan may be ordered to confirm complete response., At the end of 3 cycles (each cycle is 21 days)	Carbohydrate Antigen 19-9 (CA19-9) value, Laboratory testing will be used to determine if the CA19-9 value has normalized after each cycle of treatment., At the end of each cycle (each cycle is 21 days)|changes in circulating biomarkers induced by paricalcitol, Laboratory testing will be used to determine any changes in circulating biomarkers induced by paricalcitol. Biomarkers to be tested inclu…		HonorHealth Research Institute	Barts Cancer Institute|Abramson Cancer Center at Penn Medicine|Salk Institute for Biological Studies|Mayo Clinic|Princeton University|Imaging Endpoints|Translational Genomics Research Institute|Stand Up To Cancer|Cancer Research UK|Lustgarten Foundation|University of California, San Diego	ALL	ADULT, OLDER_ADULT	PHASE2	11	OTHER	INTERVENTIONAL	Allocation: NA|Intervention Model: SINGLE_GROUP|Masking: NONE|Primary Purpose: TREATMENT	SU2C HRI NPG-001	2018-01-31	2023-12-11	2023-12-11	2018-01-30		2023-12-15	HonorHealth Research Institute, Scottsdale, Arizona, 85258, United States
NCT00401570	A Study of Volociximab in Combination With Gemcitabine in Metastatic Pancreatic Cancer	https://clinicaltrials.gov/study/NCT00401570		COMPLETED	This clinical trial is being conducted to determine tumor response and preliminary safety of a monoclonal antibody that specifically binds to a cell surface receptor (Î±5Î²1 integrin) that is required for the establishment of new blood vessels during tumor growth, a process known as angiogenesis.	NO	G-U	α5β1 integrin	Volociximab is a first-in-class chimeric monoclonal antibody that targets α5β1 integrin	Pancreatic Cancer	DRUG: Volociximab|DRUG: Gemcitabine	The proportion of patients, in each dose cohort, with a confirmed tumor response, Any time during the course of the trial (up to 104 weeks)	Duration of progression-free survival, During the course of the trial (up to 104 weeks)|Time to disease progression, During the course of the trial (up to 104 weeks)|Duration of overall survival, During the course of the trial (up to 104 weeks)|To evaluate the safety in of M200 in combination with gemcitabine, During the course of the trial (up to 104 weeks)|To evaluate the pharmacokinetics of M2…		AbbVie (prior sponsor, Abbott)		ALL	ADULT, OLDER_ADULT	PHASE2	40	INDUSTRY	INTERVENTIONAL	Allocation: NON_RANDOMIZED|Intervention Model: PARALLEL|Masking: NONE|Primary Purpose: TREATMENT	M200-1205	2005-03	2008-06	2008-06	2006-11-20		2013-01-30	Site Reference ID/Investigator# 70538, Pittsburgh, Pennsylvania, 15213, United States|Site Reference ID/Investigator# 70537, Nashville, Tennessee, 37232-7415, United States|Site Reference ID/Investigator# 70534, Glasgow, G12 0YN, United Kingdom|Site Reference ID/Investigator# 70533, Leeds, LS16 6QB, United Kingdom|Site Reference ID/Investigator# 70536, Manchester, M20 4BX, United Kingdom|Site Ref…
NCT00002689	Radiation Therapy Plus Chemotherapy in Treating Patients With Pancreatic Cancer	https://clinicaltrials.gov/study/NCT00002689		COMPLETED	RATIONALE: Radiation therapy uses high-energy x-rays to damage tumor cells. Drugs used in chemotherapy use different ways to stop tumor cells from dividing so they stop growing or die. Radiation therapy combined with chemotherapy may kill more tumor cells. PURPOSE: Phase II trial to study the effectiveness of brachytherapy followed by external-beam radiation therapy plus chemotherapy in treating …	NO	F			Pancreatic Cancer	DRUG: dexamethasone|DRUG: fluorouracil|RADIATION: brachytherapy|RADIATION: phosphorus P32|RADIATION: radiation therapy	Response rate|Duration of remission|Survival	Patterns of failure		Center for Molecular Medicine		ALL	ADULT, OLDER_ADULT	PHASE2	48	OTHER	INTERVENTIONAL	Allocation: |Intervention Model: |Masking: |Primary Purpose: TREATMENT	CMM-95079|CDR0000064415|CH/UMC-95079|NCI-V95-0760	1995-09		2007-06	2003-01-27		2013-07-18	Northside Hospital Cancer Center, Atlanta, Georgia, 30342-1611, United States|Center for Molecular Medicine, Garden City, New York, 11530, United States
NCT00003049	Surgery Followed by Radiation Therapy and Chemotherapy in Treating Patients With Cancer of the Pancreas	https://clinicaltrials.gov/study/NCT00003049		COMPLETED	RATIONALE: Surgery to remove the pancreas, some of the small intestine, and lymph nodes may be more effective treatment for cancer of the pancreas than surgery to remove the pancreas and some of the small intestine alone. Radiation therapy uses high-energy x-rays to damage tumor cells. Drugs used in chemotherapy use different ways to stop tumor cells from dividing so they stop growing or die. Com…	NO	F			Pancreatic Cancer	DRUG: fluorouracil|DRUG: leucovorin calcium|PROCEDURE: conventional surgery|RADIATION: radiation therapy				Mayo Clinic	National Cancer Institute (NCI)	ALL	ADULT, OLDER_ADULT	PHASE3	100	OTHER	INTERVENTIONAL	Allocation: RANDOMIZED|Intervention Model: |Masking: |Primary Purpose: TREATMENT	CDR0000065689|P30CA015083|974301|G97-1302|152-97	1997-05	2005-08	2007-07	2003-01-27		2016-12-22	Mayo Clinic Cancer Center, Rochester, Minnesota, 55905, United States
NCT00261092	GEMOX: Oxaliplatin in Pancreatic Cancer	https://clinicaltrials.gov/study/NCT00261092		COMPLETED	Primary objective: * To evaluate overall response rate (based on RECIST criterion) Secondary objective: * To evaluate time to progression, clinical benefit, quality of life and safety	NO	F			Pancreatic Neoplasms	DRUG: Oxaliplatin	Overall response rate based on RECIST criteria	Time to progression|Overall survival|Clinical benefit|Quality of life		Sanofi		ALL	ADULT, OLDER_ADULT	PHASE2	48	INDUSTRY	INTERVENTIONAL	Allocation: NON_RANDOMIZED|Intervention Model: SINGLE_GROUP|Masking: NONE|Primary Purpose: TREATMENT	PM_L_0126	2005-10			2005-12-02		2008-04-15	Sanofi-Aventis, Seoul, Korea, Republic of
NCT00303927	Capecitabine as Second-Line Therapy in Treating Patients With Stage IV Pancreatic Cancer Who Have the Thymidylate Synthase Gene	https://clinicaltrials.gov/study/NCT00303927		COMPLETED	RATIONALE: Drugs used in chemotherapy, such as capecitabine, work in different ways to stop the growth of tumor cells, either by killing the cells or by stopping them from dividing. PURPOSE: This phase II trial is studying how well capecitabine works as second-line therapy in treating patients with stage IV pancreatic cancer who have the thymidylate synthase gene.	NO	F			Pancreatic Cancer	DRUG: capecitabine	Survival at 6-months|Toxicity	Association between capecitabine exposure at steady-state, allelic variants in candidate genes, and drug response|Relationship between expression of TS, TP and DPD in tumor tissues and response|Response rate		Sidney Kimmel Comprehensive Cancer Center at Johns Hopkins	National Cancer Institute (NCI)	ALL	ADULT, OLDER_ADULT	PHASE2	65	OTHER	INTERVENTIONAL	Allocation: |Intervention Model: |Masking: NONE|Primary Purpose: TREATMENT	CDR0000462118|P30CA006973|JHOC-J0560|JHOC-NA_00000937	2005-12	2007-09		2006-03-17		2010-03-19	Sidney Kimmel Comprehensive Cancer Center at Johns Hopkins, Baltimore, Maryland, 21231-2410, United States|Hospital Universitario 12 de Octubre, Madrid, 28041, Spain
NCT00585078	Capecitabine and Oxaliplatin in Patients With Advanced or Metastatic Pancreatic Adenocarcinoma	https://clinicaltrials.gov/study/NCT00585078		COMPLETED	There are limited treatment options available for patients with advanced pancreatic ductal adenocarcinoma (PDAC). The purpose of this study is to determine the effectiveness and safety of the drugs capecitabine and oxaliplatin in patients who have been diagnosed with advanced and metastatic PDAC treated in the first and second lines.	YES	F			Pancreatic Cancer	DRUG: Capecitabine|DRUG: Oxaliplatin	Response Rate, Response rate (RR) is defined as the proportion of participants achieving partial response (PR) or complete response (CR) based on RECIST 1.0 criteria on treatment. Per RECIST 1.0 for target lesions, CR is complete disappearance of all target lesions and PR is at least a 30% decrease in the sum of longest diameter (LD) of target lesions, taking as reference baseline sum LD. To be a…	Best Response, Best response on treatment was based on RECIST 1.0 criteria: Complete Response (CR) is complete disappearance of all target lesions; Partial Response (PR) is at least a 30% decrease in the sum of longest diameter (LD) of target lesions, taking as reference baseline sum LD. Both require confirmation no fewer than 4 weeks apart. CR/PR assumes at a minimum incomplete response/stable d…		Beth Israel Deaconess Medical Center	Sanofi	ALL	ADULT, OLDER_ADULT	PHASE2	40	OTHER	INTERVENTIONAL	Allocation: NA|Intervention Model: SINGLE_GROUP|Masking: NONE|Primary Purpose: TREATMENT	03-398|OX-03-033	2004-05	2011-12	2011-12	2008-01-03	2017-04-10	2017-04-10	Beth Israel Deaconess Medical Center, Boston, Massachusetts, 02115, United States
NCT00651742	Phase 2 Study of S-1 in Advanced or Metastatic Pancreatic Cancer	https://clinicaltrials.gov/study/NCT00651742		COMPLETED	The purpose of this study is to determine whether S-1 is effective in slowing tumor activity in participants with locally advanced or metastatic pancreatic cancer who have not had chemotherapy. The study is also looking at the safety of S-1.	YES	F			Locally Advanced or Metastatic Pancreatic Cancer	DRUG: S-1	Overall Tumor Response Rate (ORR), ORR was defined as the percentage of participants with objective evidence of partial response (PR) or complete response (CR) and was based on the best overall response across all cycles for each participant. Tumor response was assessed according to the Response Evaluation Criteria In Solid Tumors (RECIST). For target lesions response, CR was defined as the disap…	Disease Control Rate (DCR), DCR was defined as the percentage of participants with objective evidence of CR, PR or stable disease (SD) determined according to RECIST. For target lesions, stable disease was defined as neither sufficient shrinkage to qualify for PR nor sufficient increase to qualify for progressive disease (PD) taking as a reference the smallest sum of the longest diameters since t…		Taiho Oncology, Inc.	Quintiles, Inc.|United BioSource, LLC	ALL	ADULT, OLDER_ADULT	PHASE2	28	INDUSTRY	INTERVENTIONAL	Allocation: NA|Intervention Model: SINGLE_GROUP|Masking: NONE|Primary Purpose: TREATMENT	TPU-S1204	2006-01-09	2008-07-08	2008-07-08	2008-04-03	2021-12-10	2021-12-10
NCT00652054	Phase 2 Study of S-1 as 2nd Line Therapy in Metastatic Pancreatic Cancer	https://clinicaltrials.gov/study/NCT00652054		COMPLETED	The purpose of this study is to determine whether S-1 is effective as 2nd line therapy in slowing tumor activity in patients with metastatic pancreatic cancer who have previously received 1st line treatment with a gemcitabine regimen. The study is also looking at the safety of S-1.	NO	F			Secondary Malignant Neoplasm of Pancreas	DRUG: S-1	Overall tumor response rate (ORR - the proportion of patients with objective evidence of PR or CR), Each cycle will last 21 days (14 days treatment, 7 days recovery) for 6 mos. Tumor assessmentswill be obtained at baseline) and at the end of every even cycle.	To evaluate the duration of response (DR), progress-free survival (PFS), and survival rate, Each cycle will last 21 days (14 days treatment, 7 days recovery for 6 mos. Pts will be followed for survival status every 2 months following PD for up to 6 mos.|To investigate the effect of S-1 on Karnofsky Performance Status (KPS), weight, and analgesic consumption, KPS and wt measured at baseline; w/in …		Taiho Oncology, Inc.	Quintiles, Inc.	ALL	ADULT, OLDER_ADULT	PHASE2	39	INDUSTRY	INTERVENTIONAL	Allocation: NA|Intervention Model: SINGLE_GROUP|Masking: NONE|Primary Purpose: TREATMENT	TPU-S1201	2005-06	2007-06	2007-10	2008-04-03		2011-03-18
NCT00786006	Randomized Phase II Study of FOLFOX Versus FOLFIRI.3 in Gemcitabine-refractory Pancreatic Cancer	https://clinicaltrials.gov/study/NCT00786006		COMPLETED	The investigators are to evaluate the efficacy and safety of FOLFOX or FOLFIRI.3 combination chemotherapy as second-line salvage chemotherapy in patients with advanced pancreatic carcinoma.	NO	F			Metastatic Pancreatic Cancer	DRUG: FOLFIRI.3|DRUG: FOLFOX	Progression-free survival, Every 6 weeks	Response rate, Every 6 weeks|Overall survival, every 6 weeks during treatment and every 2 months after off-treatment|Safety, NCI CTCAE v.3.0, Every 2 weeks		Asan Medical Center		ALL	ADULT, OLDER_ADULT	PHASE2	61	OTHER	INTERVENTIONAL	Allocation: RANDOMIZED|Intervention Model: PARALLEL|Masking: NONE|Primary Purpose: TREATMENT	AMC_P_01	2007-03	2009-03	2009-09	2008-11-05		2011-12-06	Asan Medical Center, Seoul, Korea, Republic of
NCT00854477	Pharmacokinetic Study of Adjuvant Capecitabine After Resection of Pancreatic Adenocarcinoma	https://clinicaltrials.gov/study/NCT00854477		COMPLETED	The purpose of this study is to evaluate the pharmacokinetics (PK) of adjuvant capecitabine in patients who have undergone proximal pancreatico-duodenectomy.	NO	F			Pancreatic Adenocarcinoma	DRUG: capecitabine	To measure plasma levels of Capecitabine and its metabolites (DFCR, DFUR and 5-FU), Samples collected predose and 0.25, 0.5, 1, 2, 3, 4, 5, 6, 8, and 24 hours on day 1 of cycles 1 and 3	To evaluate adverse effects after every course of chemotherapy according to NCI-CTCAE V3., 1 year (from patient registration until 28 days after last study drug administration).|To identify any dose limiting toxicities of Capecitabine, 1 year		Cambridge University Hospitals NHS Foundation Trust		ALL	ADULT, OLDER_ADULT	PHASE4	13	OTHER	INTERVENTIONAL	Allocation: NA|Intervention Model: SINGLE_GROUP|Masking: NONE|Primary Purpose: BASIC_SCIENCE	CAP001|PDDG/CAP001	2009-11	2012-08	2012-08	2009-03-03		2013-02-18	Cambridge University Hospitals NHS Foundation Trust, University of Cambridge Oncology Centre, Cambridge, CB2 0QQ, United Kingdom|Edinburgh Cancer Centre, Western General Hospital, Edinburgh, United Kingdom
NCT00871169	Combination of Irinotecan, Oxaliplatin and Cetuximab for Locally Advanced or Metastatic Pancreatic Cancer	https://clinicaltrials.gov/study/NCT00871169		COMPLETED	This phase II trial studies the side effects and how well irinotecan hydrochloride, oxaliplatin and cetuximab work in treating patients with unresectable or metastatic pancreatic cancer. Irinotecan hydrochloride may stop the growth of tumor cells by blocking some of the enzymes needed for cell growth. Drugs used in chemotherapy, such as oxaliplatin, work in different ways to stop the growth of tu…	YES	F			Pancreatic Cancer	DRUG: Irinotecan, oxaliplatin, and cetuximab	Overall Response Rate (ORR), ORR is evaluated according to Response Evaluation Criteria in Solid Tumors (RECIST) (version 1.1). Target lesions are assessed by computerized tomography (CT): Complete Response (CR), Disappearance of all target lesions; Partial Response (PR), \>=30% decrease in the sum of the longest diameter of target lesions; Stable Disease (SD), neither sufficient decrease in the …	Toxicity, Toxicity will be evaluated per National Cancer Institute Common Terminology Criteria for Adverse Events (CTCAE), version 3.0. Frequency and severity of adverse events will be tabulated using counts of frequently occurring, serious and severe events of interest (i.e. Grade 3 and Grade 4 adverse events, and Serious Adverse Events (SAEs))., 2 years		New Mexico Cancer Care Alliance		ALL	ADULT, OLDER_ADULT	PHASE2	61	OTHER	INTERVENTIONAL	Allocation: NA|Intervention Model: SINGLE_GROUP|Masking: NONE|Primary Purpose: TREATMENT	INST 0802|NCI-2011-02731	2008-10	2015-04	2015-04	2009-03-30	2016-06-14	2016-06-14	University of New Mexico Cancer Center @ Lovelace Medical Center, Albuquerque, New Mexico, 87102, United States|Hematology Oncology Associates, Albuquerque, New Mexico, 87106, United States|Cancer Center at Presbyterian Hospital, Albuquerque, New Mexico, 87110, United States|University of New Mexico Cancer Center, Albuquerque, New Mexico, 87131-0001, United States|Memorial Medical Center- Cancer …
NCT00873353	Trial to Evaluate the Efficacy and Safety of Tarceva and Capecitabine in Advanced Pancreatic Cancer Patients	https://clinicaltrials.gov/study/NCT00873353	XELTA	COMPLETED	The purpose of this study is to determine efficacy of the treatment with erlotinib in combination with capecitabine in patients with advanced pancreatic cancer.	NO	F			Metastatic Adenocarcinoma of the Pancreas	DRUG: capecitabine + erlotinib	Objective response rate following RECIST criteria, within study period	Overall survival, within study period|6 months survival rate, within first 6 months after study inclusion|Progression Free Survival (PFS), Time from study inclusion to disease progression|Time to treatment failure (TTF), Time from study inclusion to treatment failure|To determine the index of clinical benefit, at the end of the study|To determine the safety and tolerability of erlotinib and capec…		Grupo Gallego de Investigaciones Oncologicas		ALL	ADULT, OLDER_ADULT	PHASE2	32	OTHER	INTERVENTIONAL	Allocation: NA|Intervention Model: SINGLE_GROUP|Masking: NONE|Primary Purpose: TREATMENT	ML21154|2007-003206-96	2008-03	2008-08	2010-08	2009-04-01		2010-08-18	Hospital Arquitecto Marcide, Ferrol, La CoruÃ±a, 15405, Spain|Complejo Hospitalario Universitario de La CoruÃ±a, La CoruÃ±a, 15006, Spain|Centro OncolÃ³gico de Galicia, La CoruÃ±a, 15009, Spain|Complejo Hospitalario Xeral Calde, Lugo, 27004, Spain|Complejo Hospitalario de Orense, Orense, 32005, Spain|Hospital do Meixoeiro, Vigo, 36200, Spain|Complejo Hospitalario Xeral Cies, Vigo, 36204, Spain|Ho…
NCT01121848	Randomized Study With Oxaliplatin in 2nd Line Pancreatic Cancer	https://clinicaltrials.gov/study/NCT01121848		COMPLETED	Primary Objective: To demonstrate that the addition of oxaliplatin to 5-Fluorouracil (5-FU) and Leucovorin (LV) will improve the Progression-Free Survival (PFS). Progression is based on RECIST (Response Evaluation Criteria In Solid Tumors) criteria or death Secondary Objective: To evaluate other measures of tumor responses, safety, quality of life (QoL), and health utility assessment.	NO	F			Pancreatic Neoplasms	DRUG: Leucovorin|DRUG: OXALIPLATIN|DRUG: 5-Fluorouracil	Progression-Free Survival (PFS), PFS is defined as the time from the start of treatment to the date of disease progression or death from any cause., Within the 3 months of study treatment	Overall response rate (ORR), ORR is based on RECIST criteria and is the percentage of patients with complete response (CR) or partial response (PR)., 12 weeks|Duration of response, The duration of overall response is measured from the time measurement criteria are met for CR or PR (whichever status is recorded first) until the first date that recurrence, i.e. progressive disease (PD) is determine…		Sanofi		ALL	ADULT, OLDER_ADULT	PHASE3	108	INDUSTRY	INTERVENTIONAL	Allocation: RANDOMIZED|Intervention Model: PARALLEL|Masking: NONE|Primary Purpose: TREATMENT	OXALI_L_04918|U1111-1116-9746	2010-07	2013-10	2013-10	2010-05-12		2014-10-27	Investigational Site Number 124015, Abbotsford, V2S0C2, Canada|Investigational Site Number 124018, Brampton, L6V1B4, Canada|Investigational Site Number 124014, Burnaby, V5G2X6, Canada|Investigational Site Number 124006, Calgary, T2N 4N2, Canada|Investigational Site Number 124011, Greenfield Park, J4V2H1, Canada|Investigational Site Number 124010, Hamilton, L8V5C2, Canada|Investigational Site Numb…
NCT01397019	Chemotherapy for Patients With Locally Advanced Pancreatic Cancer (LAPC) With Additional Chemo-radiotherapy (CRT) for Patients With Borderline Resectable Tumours	https://clinicaltrials.gov/study/NCT01397019		COMPLETED	Treating patients with initial local non-resectable pancreatic cancer with a combination of oxaliplatin, irinotecan \& 5-FU(FOLFIRINOX), consolidated with chemoradiotherapy in potentially resectable patients, will result in a high rate of tumor shrinkage allowing subsequent resection in patients with initial borderline resectable tumors and improved overall survival for all patients.	NO	F			Pancreatic Cancer	DRUG: Oxaliplatin, irinotecan, 5-FU & leucovorin	2 year survival rate, 2 years			Per Pfeiffer		ALL	ADULT, OLDER_ADULT	PHASE2	56	OTHER	INTERVENTIONAL	Allocation: NA|Intervention Model: SINGLE_GROUP|Masking: NONE|Primary Purpose: TREATMENT	DPSG 2010-01	2011-04	2016-02	2018-02	2011-07-19		2020-11-02	Aarhus University Hospital, Aarhus, 8000, Denmark|Herlev University Hospital, Herlev, 2730, Denmark|Odense University Hospital, Odense, 5000, Denmark
NCT01494506	Study of MM-398 With or Without 5-FU/LV, Versus 5-FU/LV in Patients With Metastatic Pancreatic Cancer	https://clinicaltrials.gov/study/NCT01494506	NAPOLI-1	COMPLETED	The study is an open label, randomized phase 3 study of MM-398 with or without 5-Fluorouracil (5-FU) and Leucovorin (also known as folinic acid), versus 5-FU and leucovorin in metastatic pancreatic cancer patients who have progressed on prior gemcitabine based therapy.	YES	F			Metastatic Pancreatic Cancer	DRUG: MM-398|DRUG: 5 Fluorouracil|DRUG: Leucovorin	Overall Survival, Overall survival was the primary efficacy endpoint of the study and was defined as the time from the date of patient randomization to the date of death or the date the patient was last known to be alive. OS was summarized by Kaplan-Meier methodology for each treatment group. Pairwise treatment group comparisons were carried out using unstratified log rank analyses on the ITT pop…	Progression Free Survival, Progression-free survival was defined as the time from the date of randomization to the date of disease progression, or death (any cause) on or prior to the clinical cutoff date, whichever occurred earlier. Participants who did not have disease progression or had not died were censored at the date of the last tumor assessment. Patients with two or more consecutive missi…		Merrimack Pharmaceuticals		ALL	ADULT, OLDER_ADULT	PHASE3	417	INDUSTRY	INTERVENTIONAL	Allocation: RANDOMIZED|Intervention Model: PARALLEL|Masking: NONE|Primary Purpose: TREATMENT	MM-398-07-03-01	2011-11	2014-02	2015-10	2011-12-19	2016-02-12	2016-06-17	Gilbert, Arizona, United States|Glendale, Arizona, United States|Scottsdale, Arizona, United States|Burbank, California, United States|Duarte, California, United States|Fresno, California, United States|LaVerne, California, United States|San Luis Obispo, California, United States|Boyton Beach, Florida, United States|Atlanta, Georgia, United States|Kansas City, Missouri, United States|St Louis, Mi…
NCT01523457	Study of Modified FOLFIRINOX in Advanced Pancreatic Cancer	https://clinicaltrials.gov/study/NCT01523457	FOLFIRINOX	COMPLETED	The primary objective of this study was to determine the progression free survival in patients with metastatic pancreatic cancer and in patients with locally advanced unresectable non-metastatic pancreatic cancer treated with a dose-attenuated modification of folinic acid, fluorouracil, irinotecan, and oxaliplatin (FOLFIRINOX). Secondary endpoints included: determine objective response rate accor…	YES	F			Metastatic Pancreatic Cancer|Pancreatic Cancer	DRUG: Folfirinox	Progression Free Survival, The primary objective of this study is to determine the progression free survival in patients with metastatic pancreatic cancer and in patients with locally advanced unresectable non-metastatic pancreatic cancer treated with a dose-attenuated modification of FOLFIRINOX. Tumour response was determined according to RECIST 1.1 by independent radiology review., 24 weeks	Objective Response Rate, Response will be assessed by Response Evaluation Criteria in Solid Tumors (RECIST 1.1 by independent radiology review) at 8 week intervals in patients with metastatic disease and in patients with locally advanced disease., 24 weeks|Overall Survival, Overall survival will be determined in patients with metastatic disease and in patients with locally advanced disease., 24 w…		Yale University		ALL	ADULT, OLDER_ADULT	PHASE2	75	OTHER	INTERVENTIONAL	Allocation: NON_RANDOMIZED|Intervention Model: PARALLEL|Masking: NONE|Primary Purpose: TREATMENT	1108008901	2011-10	2014-12	2015-12	2012-02-01	2017-08-30	2017-08-30	Smilow Cancer Center, New Haven, Connecticut, 06510, United States
NCT01543412	Second Line Chemotherapy for Advanced Pancreatic Cancer	https://clinicaltrials.gov/study/NCT01543412	SLAP	COMPLETED	No validated second-line chemotherapy for the treatment of locally advanced/metastatic pancreatic cancer is actually available,after the failure of a gemcitabine(+/- Cisplatin or Oxaliplatin)-based regimen. Irinotecan seems to be a moderately active drug in the treatment of this disease Recently was reported some interesting results using a potentially non -cross resistant regimen (FOLFIRI) which…	NO	F			Pancreatic Adenocarcinoma	DRUG: FOLFIRI	Overall Response Rate (RECIST Criteria), time from randomization date to date of death from any cause, 2 years	Safety and tolerability; Safety (CTC criteria - version 3.0), Treatment will consist of 4 combination-chemotherapy cycles and in case of stable or responsive disease, other 4 cycles can be administered at investigator's discretion. Therefore will be administered for up to 6 months Each treatment cycle will consist of 2 weeks, unless the start of the subsequent cycle is delayed, in which case the …		Gruppo Italiano per lo studio dei Carcinomi dell'Apparato Digerente	Hospira, now a wholly owned subsidiary of Pfizer	ALL	ADULT, OLDER_ADULT	PHASE2	50	OTHER	INTERVENTIONAL	Allocation: NA|Intervention Model: SINGLE_GROUP|Masking: NONE|Primary Purpose: TREATMENT	2008-004637-16	2010-01	2011-06	2011-12	2012-03-05		2012-03-05	A.O. Treviglio-Caravaggio, P.le Ospedale n1, Treviglio, Bergamo, 24047, Italy|Azienda Ospedaliera "Di Liegro", Gaeta, Latina, 04024, Italy|A.O. Ospedale S.Paolo, Milano, MI, 20100, Italy|A.O. S.Salvatore, Pesaro, PS, 61100, Italy|Ospedale Morelli, Sondalo, SO, 23100, Italy|Ospedali Riuniti Umberto I - GM Lancisi-G Salesi, Ancona, 60126, Italy|Ospedali Riuniti, Largo Barozzi, 1, Bergamo, 24128, It…
NCT01558869	Xeloxiri as First-line Treatment in Patients With Advanced Unresectable Pancreatic Adenocarcinoma	https://clinicaltrials.gov/study/NCT01558869		COMPLETED	This is an open-label, single centre, single-arm phase II study which aims to assess the efficacy and tolerability of triplet combination of capecitabine, oxaliplatin and irinotecan (Xeloxiri regimen) in treating patients with advanced unresectable pancreatic carcinoma. Clinical data from patients diagnosed with pancreatic adenocarcinoma will be collected and analyzed in this study. The patients'…	NO	F			Pancreatic Adenocarcinoma	DRUG: Capecitabine|DRUG: Oxaliplatin|DRUG: Irinotecan	Change in extent of disease, Objective response rate, Change from baseline in size approximately every 4 cycles	CA19.9 reduction, Change from baseline every 2 cycles|Progression-free survival, From date of start until the date of first documented progression or death from disease-related causes or last follow-up, whichever came first, assessed up to 18 months|Overall survival, From date of start until the date of death from any cause or last follow-up, whichever came first, assessed up to 18 months		The University of Hong Kong		ALL	ADULT, OLDER_ADULT	PHASE2	37	OTHER	INTERVENTIONAL	Allocation: NA|Intervention Model: SINGLE_GROUP|Masking: NONE|Primary Purpose: TREATMENT	MONC-HBP24	2012-04	2016-12	2016-12	2012-03-20		2017-05-09	Queen Mary Hospital, The University of Hong Kong, Hong Kong, Hong Kong
NCT01660711	A Pilot Study of Pre- and Post-surgery Chemotherapy With mFOLFIRINOX in Localized, Resectable Pancreatic Adenocarcinoma	https://clinicaltrials.gov/study/NCT01660711		COMPLETED	The purpose of the study is to demonstrate that it is possible to administer chemotherapy prior to and following surgery for pancreatic cancer which is considered operable. The chemotherapy chosen is that which has been shown to be the most effective in treating metastatic disease, and the goal is both to investigate whether this is tolerable and also to investigate the efficacy of this approach …	YES	F			Pancreatic Adenocarcinoma	DRUG: 5 Fluorouracil|DRUG: Leucovorin|DRUG: Irinotecan|DRUG: Oxaliplatin	Percentage Able to Complete Full Course of Preoperative Chemotherapy, The percentage of participants able to complete the full course of preoperative chemotherapy and undergo a resection. This will be the primary determinant of success for this pilot study. - Early withdrawals due to toxicity, disease progression, or intercurrent illness will be considered failures., Following completion of all p…	Percentage Able to Complete Full Course of Therapy, The percentage of participants able to complete the full course of therapy, including preoperative chemotherapy, surgical resection and postoperative chemotherapy., On completion of all planned therapy, an expected average of 8 months	Treatment Related Toxicity, Treatment related toxicity and other adverse events (AEs) during Toxicity of preoperative and postoperative therapy and the safety of this approach., 1 year|R0 Resection Rate, Assessment of the percentage of patients able to have an R0 resection following preoperative chemotherapy., 3 months|Progression-free and Overall Survival, Assessment of progression-free survival…	NorthShore University HealthSystem	University of Chicago	ALL	ADULT, OLDER_ADULT	PHASE2	22	OTHER	INTERVENTIONAL	Allocation: NA|Intervention Model: SINGLE_GROUP|Masking: NONE|Primary Purpose: TREATMENT	EH12-267	2012-07	2018-08-22	2018-08-22	2012-08-09	2021-11-08	2021-11-08	NorthShore University HealthSystem, Evanston, Illinois, 60201, United States	Study Protocol and Statistical Analysis Plan, https://cdn.clinicaltrials.gov/large-docs/11/NCT01660711/Prot_SAP_000.pdf
NCT01661088	A Study of Neoadjuvant FOLFIRINOX and FDR-Gemcitabine With Concurrent IMRT in Patients	https://clinicaltrials.gov/study/NCT01661088		COMPLETED	The investigators hypothesize that the combination of the FOLFIRINOX regimen (a combination of 5-fluorouracil, irinotecan and oxaliplatin chemotherapy) to provide maximal systemic disease control and FDR-gemcitabine chemotherapy with concurrent IMRT (Radiation therapy) to address local disease, will achieve a significant improvement R0 resection (Radiation oncology repeat surgeries) rate in borde…	YES	F			Pancreatic Cancer	DRUG: FOLFIRINOX|RADIATION: Intensity-modulated radiotherapy (IMRT)|PROCEDURE: Surgical Exploration	The Percentage of Patients That Underwent an R0 Resection, To determine the frequency of achieving an R0 resection using a neoadjuvant regimen of FOLFIRINOX followed by IMRT concurrent with fixed dose rate (FDR)-gemcitabine in patients with borderline resectable pancreatic cancer. R0 resection indicates a microscopically margin-negative resection, in which no gross or microscopic tumor remains in…	Median Progression-free Survival Time, To estimate progression-free survival as a function of time from study enrollment. Progression is defined as at least a 20% increase in the LD (longest diameter) of the primary lesion or the appearance of one or more new lesions, up to 2 years|Median Overall Survival Time, To estimate overall survival as a function of time from study enrollment., up to 2 yea…		University of Michigan Rogel Cancer Center		ALL	ADULT, OLDER_ADULT	PHASE2	25	OTHER	INTERVENTIONAL	Allocation: NA|Intervention Model: SINGLE_GROUP|Masking: NONE|Primary Purpose: TREATMENT	UMCC 2011.007|HUM 47389	2011-06	2017-08-10	2019-08-30	2012-08-09	2018-08-08	2019-11-13	University of Michigan Comprehensive Cancer Center, Ann Arbor, Michigan, 48109, United States	Study Protocol and Statistical Analysis Plan, https://cdn.clinicaltrials.gov/large-docs/88/NCT01661088/Prot_SAP_000.pdf
NCT01926197	Phase 3 Study of FOLFIRINOX (mFFX) +/- SBRT in Locally Advanced Pancreatic Cancer	https://clinicaltrials.gov/study/NCT01926197		COMPLETED	The goal of this study is to determine the safety and efficacy of a chemotherapy regimen known as Modified FOLFIRINOX (mFFX) alone or with the addition of Stereotactic Body Radiotherapy (SBRT). We hope to learn if this new treatment combination helps to control the disease and improve survival for patients with locally advanced pancreatic cancer.	YES	F			Pancreatic Cancer	DRUG: Oxaliplatin|DRUG: Irinotecan|DRUG: Leucovorin|DRUG: 5FU|RADIATION: Stereotactic Body Radiotherapy (SBRT)	Progression-free Survival (PFS), Progression-free survival (PFS) means the period of time that a participant remains alive without tumor progression either locally or at a distant site in the body (metastasis). The effect of the study treatments was assessed as the median PFS of participants in the treatment groups. The outcome is reported as the median PFS with standard deviation., 38 months	Local Progression-free Survival (Local PFS), Local progression-free survival (PFS) means the period of time that a participant remains alive without recurrence or advancement of the disease at the baseline sites of the tumor (local progression). The effect of the study treatments was assessed as the median local PFS of participants in the treatment groups. The outcome is reported as the median lo…		Stanford University		ALL	ADULT, OLDER_ADULT	PHASE3	27	OTHER	INTERVENTIONAL	Allocation: RANDOMIZED|Intervention Model: PARALLEL|Masking: NONE|Primary Purpose: TREATMENT	IRB-27492|PANC0015|NCI-2013-01658	2013-08-14	2021-09-30	2022-09-30	2013-08-20	2022-10-28	2022-10-28	UCLA, Los Angeles, California, 60153, United States|UCSF, San Francisco, California, 94143, United States|Stanford University, School of Medicine, Stanford, California, 94305, United States|Loyola University, Maywood, Illinois, 60153, United States|Medical University of South Carolina, Charleston, South Carolina, 29425, United States|University of Texas Southwestern Medical Center, Dallas, Texas,…	Study Protocol and Statistical Analysis Plan, https://cdn.clinicaltrials.gov/large-docs/97/NCT01926197/Prot_SAP_001.pdf|Informed Consent Form, https://cdn.clinicaltrials.gov/large-docs/97/NCT01926197/ICF_000.pdf
NCT02022033	BrUOG 295: Adjuvant FOLFOX-A For Resected Pancreatic Cancer: A Phase II Brown University Oncology Research Group Trial	https://clinicaltrials.gov/study/NCT02022033		COMPLETED	The investigators preliminary data suggests that FOLFOX-A may have equal or superior activity as compared to FOLFIRINOX and appears to be better tolerated. Therefore, FOLFOX-A may be a better regimen in the adjuvant setting for patients with resected pancreatic cancer. This protocol will obtain preliminary data on safety and disease-free and overall survival following administration of FOLFOX-A f…	YES	F			Pancreatic Cancer	DRUG: FOLFOXA	Feasibility of Adjuvant FOLFOX-A, Determination of the feasibility of administration of adjuvant FOLFOX-A in patients who have undergone resection of pancreatic cancer.Successful administration of FOLFOX-A will be defined as the ability to receive â‰¥8 cycles of FOLFOX-A., Up to 24 weeks	Disease-free Survival, To evaluate the disease-free survival for patients with resected pancreatic cancer treated with adjuvant FOLFOX-A., Through study completion, an average of 3 years.		Brown University		ALL	ADULT, OLDER_ADULT	PHASE2	25	OTHER	INTERVENTIONAL	Allocation: NA|Intervention Model: SINGLE_GROUP|Masking: NONE|Primary Purpose: TREATMENT	295	2014-02-01	2019-07-23	2022-03-17	2013-12-27	2021-09-08	2022-06-01	Roxanne Wood, Providence, Rhode Island, 02903, United States|The Miriam Hospital, Providence, Rhode Island, 02903, United States	Study Protocol, Statistical Analysis Plan, and Informed Consent Form, https://cdn.clinicaltrials.gov/large-docs/33/NCT02022033/Prot_SAP_ICF_000.pdf
NCT02028806	mFOLFIRINOX as First-Line Chemotherapy in Treating Chinese Patients With Metastatic Pancreatic Cancer	https://clinicaltrials.gov/study/NCT02028806		COMPLETED	This phase â…¡ study was designed to evaluate the efficacy and safety of mFOLFIRINOX as first-line treatment for metastatic pancreatic cancer in China.	NO	F			Metastatic Pancreatic Cancer	DRUG: mFOLFIRINOX	Disease control rate, Up to 24 weeks	Progression free survival, From the date of first drug administration until the date of first documented progression or date of death from any cause, whichever came first, assessed up to 24 months|Overall survival, From the date of first drug administration until the date of death, assessed up to 60 months|Number of participants with AEs and SAEs as a measure of Safety, Safety data will be assess…		Yuhong Li		ALL	ADULT, OLDER_ADULT	PHASE2	40	OTHER	INTERVENTIONAL	Allocation: NA|Intervention Model: SINGLE_GROUP|Masking: NONE|Primary Purpose: TREATMENT	PAN-321	2013-02	2020-12	2020-12	2014-01-07		2023-02-16	Sun Yat-sen University Cancer Center, Guangzhou, Guangdong, 510060, China
NCT02080221	BrUOG 292: FOLFOX-A For Metastatic Pancreatic Cancer: A Phase II Brown University Oncology Research Group Trial	https://clinicaltrials.gov/study/NCT02080221		COMPLETED	A standard treatment for your cancer is called FOLFIRINOX (this utilizes the FDA approved chemotherapy drugs fluorouracil, leucovorin, oxaliplatin and irinotecan). In this study you will receive the chemotherapy treatment FOLFOX-A (fluorouracil, oxaliplatin, leucovorin and Abraxane Â®) which substitutes irinotecan for the FDA approved chemotherapy drug Abraxane Â®. Even though Abraxane is FDA app…	YES	F			Metastatic Pancreatic Cancer	DRUG: FOLFOXA	Survival for Patients With Metastatic Pancreatic Cancer With First-line Treatment With FOLFOX-A as Compared to Historical Controls of Gemcitabine Alone., Every 3 months for up to 5 years	Response of Patients With Metastatic Pancreatic Cancer Who Receive the FOLFOX-A Regimen, Every 3 months for up to 5 years.		Brown University	Lifespan|SouthCoast Medical Group|Memorial hospital	ALL	ADULT, OLDER_ADULT	PHASE2	50	OTHER	INTERVENTIONAL	Allocation: NA|Intervention Model: SINGLE_GROUP|Masking: NONE|Primary Purpose: TREATMENT	BrUOG 292	2014-08	2020-01-09	2022-03-16	2014-03-06	2021-08-13	2022-08-01	Southcoast centers for cancer care, Fairhaven, Massachusetts, 02179, United States|Lifespan Hospitals (The Miriam and RI Hospital, East Greenwich, Newport), Providence, Rhode Island, 02903, United States	Study Protocol, Statistical Analysis Plan, and Informed Consent Form, https://cdn.clinicaltrials.gov/large-docs/21/NCT02080221/Prot_SAP_ICF_000.pdf
NCT02143219	Efficacy and Tolerance Evaluation in FOLFIRINOX Dose Adjusted in Elderly Patients With a Metastatic Pancreatic Cancer	https://clinicaltrials.gov/study/NCT02143219	PAMELA70	COMPLETED	Metastatic pancreatic carcinomas represent the 5th cause of cancer death in France (#8000 per year). The median age at diagnosis is 69 and 74 in male and female respectively. When the 5-Fluorouracile has been used as a single agent with a limited efficacy during more than 20 years, the onset of gemcitabine in 1995 has led to a moderate increase of median survival (from 4.41 to 5.65 months) and ov…	NO	F			Pancreatic Metastatic Cancer|Toxicity	DRUG: Oxaliplatine|DRUG: Folinic acid|DRUG: Irinotecan|DRUG: 5-FU	1st step analysis : Safety and efficacy after 34 patients included, Evaluation of Efficacy: Progression-free-Survival (PFS) and Overall Survival (OS) will be evaluated. Evaluation of Toxicity: Will be analyzed, according to the NCI-CTCAE version 4.0: * The incidence of hematological toxicities (grade 3-4, in particular neutropenia and febrile neutropenia) * The incidence of GI toxicities, in part…	2nd step analysis : Safety and efficacy after 72patients included, Only if 1st step is successful we can do the second step : * For toxicity : if \>= 31patients show a decrease of their ADL (of 1.5 ADL or more) and/or * For efficacy : if \<= 10 patients presented a tumoral response =\> Study is successful if : * we obtain at least 11 tumoral response and * maximum 30 patients on 72 evaluable are …		Institut Cancerologie de l'Ouest		ALL	OLDER_ADULT	PHASE2	72	OTHER	INTERVENTIONAL	Allocation: NA|Intervention Model: SINGLE_GROUP|Masking: NONE|Primary Purpose: TREATMENT	ICO-N-2014-01|2014-000539-17	2014-07-31	2020-11-25	2020-11-25	2014-05-21		2022-07-28	ICO Paul Papin, Angers, 49000, France|CH VendÃ©e, La Roche Sur Yon, 85925, France|Centre Oscar Lambret, Lille, 59020, France|ICM (Val d'Aurelle), Montpellier Cedex 5, 34298, France|Centre EugÃ¨ne marquis, Rennes, 35042, France|ICO RenÃ© Gauducheau, Saint-Herblain, 44805, France
NCT02178709	A Phase II Study of Neoadjuvant FOLFIRINOX	https://clinicaltrials.gov/study/NCT02178709		COMPLETED	The primary objective of this study is to evaluate the rate of pathologic complete response to neoadjuvant FOLFIRINOX in patients with resectable pancreatic cancer using a tissue collection component.	YES	F			Resectable Pancreatic Ductal Adenocarcinoma	DRUG: FOLFIRINOX	Percentage of Patients With Pathologic Complete Response, Pathologic complete response was evaluated using MRI or CT and Evan's criteria for pathologic response following neoadjuvant therapy: I: \<10% to no tumor cells destroyed IIa: 10-50% of tumor cells destroyed IIb: 50-90% of tumor cells destroyed III: \>90% of tumor cells destroyed IIIM: sizable pools of cellular mucin IV: No viable tumor ce…	Number of Patients With Treatment-Related Adverse Events Grade 3 or Above, Number of unique patients who had a treatment-related (possible, probable, or definite) adverse event with grade 3 or greater using the Common Terminology Criteria for Adverse Events (CTCAE) version 4.0., Every 15 days for approximately 6 months|Percentage of Patients Who Successfully Underwent Surgery After Neoadjuvant FO…		Indiana University		ALL	ADULT, OLDER_ADULT	PHASE2	48	OTHER	INTERVENTIONAL	Allocation: NA|Intervention Model: SINGLE_GROUP|Masking: NONE|Primary Purpose: TREATMENT	IUCRO-0473	2014-06-03	2018-02-14	2019-10-28	2014-07-01	2020-01-31	2022-04-19	Indiana University Simon Cancer Center, Indianapolis, Indiana, 46202, United States	Study Protocol and Statistical Analysis Plan, https://cdn.clinicaltrials.gov/large-docs/09/NCT02178709/Prot_SAP_000.pdf
NCT02351219	FOLFOXIRI as Primary Treatment for Locally Advanced Pancreatic Cancer	https://clinicaltrials.gov/study/NCT02351219	FLAP	COMPLETED	The study is conducted as a monocentric prospective phase II trial. Patients with unresectable stage III locally advanced pancreatic cancer (defined for extended encasement of superior mesenteric artery/celiac axis/hepatic artery or for combined venous and arterial involvement or for unreconstructible venous encasement), ECOG PS 0-1 and age 18-75 are eligible. After multidisciplinary evaluation o…	NO	F			Pancreatic Carcinoma Stage III	DRUG: FOLFOXIRI	Radical resection rate, 6 months	Progression-free survival, Within 24 months	Overall survival, Within 36 months|Number of Participants with Adverse Events as a Measure of Safety and Tolerability, within all the treatment period	Azienda Ospedaliero, Universitaria Pisana		ALL	ADULT, OLDER_ADULT	PHASE2	50	OTHER	INTERVENTIONAL	Allocation: NA|Intervention Model: SINGLE_GROUP|Masking: NONE|Primary Purpose: TREATMENT	FLAP study	2012-12	2014-12	2014-12	2015-01-30		2015-01-30	Azienda Ospedaliero-Universitaria Pisana, Pisa, PI, 56126, Italy
NCT02440958	Modified FOLFIRINOX for Gemcitabine Refractory Pancreatic Cancer: A Phase II Multicenter Trial	https://clinicaltrials.gov/study/NCT02440958		COMPLETED	Pancreatic ductal adenocarcinoma is the fourth cause of death in the Western world. Surgery remains the only treatment offering an advantage in terms of overall survival (5-year survival range, 15-25%), but unfortunately only 10-20% of patients present resectable disease at the time of diagnosis. Since the approval of gemcitabine as a standard treatment for advanced pancreatic patients, no drug o…	NO	F			Pancreatic Ductal Adenocarcinoma	DRUG: modified FOLFIRINOX regimen	True response rate, within 16 weeks	Overall survival, 6, 12 months		Yonsei University		ALL	ADULT, OLDER_ADULT	PHASE2	50	OTHER	INTERVENTIONAL	Allocation: NA|Intervention Model: SINGLE_GROUP|Masking: NONE|Primary Purpose: TREATMENT	4-2014-0973	2015-08-28	2017-03-02	2017-03-02	2015-05-12		2019-02-18
NCT02459652	Neoadjuvant S-1 and Concurrent Radiotherapy for Borderline Resectable Pancreatic Cancer	https://clinicaltrials.gov/study/NCT02459652		COMPLETED	Multicenter Prospective Phase II Study for Neoadjuvant S-1 and Concurrent Radiotherapy for Borderline Resectable Pancreatic Cancer RATIONALE: Borderline resectable pancreatic cancer is frequently related to a positive surgical margin and has a poor prognosis after resection. Neoadjuvant chemoradiation with intensive local effect may lead to substantial local control and prolongation of survival i…	NO	F			Pancreatic Cancer	DRUG: S-1|RADIATION: Radiation Therapy	R0 resection rate, R0 resection rate of all patients enrolled in the study, Up to 4 years	Overall survival, up to 6 years|Disease-free survival, up to 6 years|Response rate after neoadjuvant chemoradiation, All responses will be measured by Response Evaluation Criteria in Solid Tumors (RECIST) v 1.1 within 4 weeks after completion of neoadjuvant therapy., Up to 4 years|Pathological response rate, Evaluation of the pathological response of the primary tumor was performed using a classi…		Japan Adjuvant Study Group of Pancreatic Cancer	Japan Agency for Medical Research and Development|Pharma Valley Center	ALL	ADULT, OLDER_ADULT	PHASE2	57	OTHER	INTERVENTIONAL	Allocation: NA|Intervention Model: SINGLE_GROUP|Masking: NONE|Primary Purpose: TREATMENT	JASPAC 05	2012-12-28	2016-05-13	2018-07-17	2015-06-02		2020-10-27	Aichi Cancer Center, Nagoya, Aichi, 464-8681, Japan|Nagoya University Hospital, Nagoya, Aichi, 466-8560, Japan|Hirosaki University Hospital, Hirosaki, Aomori, 036-8563, Japan|National Cancer Center Hospital East, Kashiwa, Chiba, 277-8577, Japan|Shikoku Cancer Center, Matsuyama, Ehime, 791-0280, Japan|Fukuyama City Hospital, Fukuyama, Hiroshima, 721-8511, Japan|National Hospital Organization Kure …
[truncated: 119 more rows]

## Sheet: U
NCT Number	Study Title	Study URL	Acronym	Study Status	Brief Summary	Study Results	treat	target	DRUG: Doxycycline	Conditions	Interventions	Primary Outcome Measures	Secondary Outcome Measures	Other Outcome Measures	Sponsor	Collaborators	Sex	Age	Phases	Enrollment	Funder Type	Study Type	Study Design	Other IDs	Start Date	Primary Completion Date	Completion Date	First Posted	Results First Posted	Last Update Posted	Locations	Study Documents
[truncated: 208 more rows]

## Sheet: DNA
NCT Number	Study Title	Study URL	Acronym	Study Status	Brief Summary	Study Results	treat	target	DRUG: Doxycycline	Conditions	Interventions	Primary Outcome Measures	Secondary Outcome Measures	Other Outcome Measures	Sponsor	Collaborators	Sex	Age	Phases	Enrollment	Funder Type	Study Type	Study Design	Other IDs	Start Date	Primary Completion Date	Completion Date	First Posted	Results First Posted	Last Update Posted	Locations	Study Documents
NCT00490360	Neoadjuvant Chemotherapy for Resectable Cancer of the Pancreatic Head	https://clinicaltrials.gov/study/NCT00490360		COMPLETED	Neodajuvant chemotherapy with gemcitabine / cisplatin is applied to patients with resectable cancer of pancreatic head.	NO	G	DNA	Cisplatin	Cancer of the Pancreatic Head	DRUG: Gemcitabine / Cisplatin	Resectability rate > 70% after restaging, 2007			University of Zurich		ALL	ADULT, OLDER_ADULT	PHASE2	2007	OTHER	INTERVENTIONAL	Allocation: NON_RANDOMIZED|Intervention Model: SINGLE_GROUP|Masking: NONE|Primary Purpose: TREATMENT	21-2001	2001-10		2007-05	2007-06-22		2007-06-22	University Hospital of Zurich, Department of Surgery, Zurich, Switzerland
[truncated: 39 more rows]

## Sheet: microtubule
NCT Number	Study Title	Study URL	Acronym	Study Status	Brief Summary	Study Results	treat	target	DRUG: Doxycycline	Conditions	Interventions	Primary Outcome Measures	Secondary Outcome Measures	Other Outcome Measures	Sponsor	Collaborators	Sex	Age	Phases	Enrollment	Funder Type	Study Type	Study Design	Other IDs	Start Date	Primary Completion Date	Completion Date	First Posted	Results First Posted	Last Update Posted	Locations	Study Documents
[truncated: 19 more rows]

[truncated: 4 more sheets: EGFR, TK, metabolism, immune&ECM]
