# Supplementary material for: Unveiling the Promise: Navigating Clinical Trials 1978–2024 for PDAC
Source: Cancers (Basel). 2024 Oct 23;16(21):3564. doi: 10.3390/cancers16213564 (PMC11544830; doi:10.3390/cancers16213564)
Supplement: Supplementary file 1 [file cancers-16-03564-s001.zip › Table S4 Ongoing trial analysis 082024.xlsx]

## Sheet: all drug
NCT Number	Study Title	Study URL	Acronym	Study Status	Brief Summary	Study Results	Conditions	Interventions	Primary Outcome Measures	Secondary Outcome Measures	Other Outcome Measures	Sponsor	Collaborators	Sex	Age	Phases	Enrollment	Funder Type	Study Type	Study Design	Other IDs	Start Date	Primary Completion Date	Completion Date	First Posted	Results First Posted	Last Update Posted	Locations	Study Documents
NCT03608631	iExosomes in Treating Participants With Metastatic Pancreas Cancer With KrasG12D Mutation	https://clinicaltrials.gov/study/NCT03608631		ACTIVE_NOT_RECRUITING	This phase I trial studies the best dose and side effects of mesenchymal stromal cells-derived exosomes with KrasG12D siRNA (iExosomes) in treating participants with pancreatic cancer with KrasG12D mutation that has spread to other places in the body. iExosomes may work better at treating pancreatic cancer.	NO	KRAS NP_004976.2:p.G12D|Metastatic Pancreatic Adenocarcinoma|Pancreatic Ductal Adenocarcinoma|Stage IV Pancreatic Cancer AJCC v8	DRUG: Mesenchymal Stromal Cells-derived Exosomes with KRAS G12D siRNA	Maximum Tolerated Dose Determined by Dose Limiting Toxicity, Dose limiting toxicity graded according to the NCI CTCAE, Version 4.0, First 4 weeks of treatment|Minimal residual disease rate in high-risk patients, Will be modeled using logistic regression., Up to 1 year|Overall survival (OS), Estimated using the Kaplan-Meier product limit estimator., Up to 1 year|Progression-free survival (PFS), Es…			M.D. Anderson Cancer Center		ALL	ADULT, OLDER_ADULT	PHASE1	15	OTHER	INTERVENTIONAL	Allocation: NA|Intervention Model: SINGLE_GROUP|Masking: NONE|Primary Purpose: TREATMENT	2018-0126|NCI-2018-01441|2018-0126	2021-01-27	2025-04-30	2025-04-30	2018-08-01		2024-04-11	M D Anderson Cancer Center, Houston, Texas, 77030, United States
NCT05013216	Mutant KRAS -Targeted Long Peptide Vaccine for Patients at High Risk of Developing Pancreatic Cancer	https://clinicaltrials.gov/study/NCT05013216		RECRUITING	This Phase 1 study will evaluate safety and the immune response to pooled mutant-KRAS peptide vaccine with poly-ICLC adjuvant.	NO	High Risk Cancer|Pancreatic Cancer	DRUG: KRAS peptide vaccine	Number of participants experiencing study drug-related toxicities, Number of participants experiencing study drug-related adverse events Grade 3 or higher as defined by CTCAE v5.0, 1.5 years|Maximal percentage of change of interferon (IFN-Î³) producing mutant-KRAS-specific CD8 and CD4 T cells, Maximal percent change per patient within 17 weeks after vaccination., 17 weeks	Fold change in interferon-producing mutant-KRAS-specific CD8 and CD4 T cells at 5 weeks., Evaluated by the fold change in interferon-producing mutant-KRAS-specific CD8 and CD4 T cells at 5 weeks after vaccination compared to pre-vaccination baseline., Baseline, 5 weeks|Fold change in interferon-producing mutant-KRAS-specific CD8 and CD4 T cells at 13 weeks., Evaluated by the fold change in interf…		Sidney Kimmel Comprehensive Cancer Center at Johns Hopkins	Stand Up To Cancer	ALL	ADULT, OLDER_ADULT	PHASE1	25	OTHER	INTERVENTIONAL	Allocation: NA|Intervention Model: SEQUENTIAL|Masking: NONE|Primary Purpose: PREVENTION	J2177|IRB00288752	2022-04-11	2026-05-01	2026-05-01	2021-08-19		2023-09-05	Sidney Kimmel Comprehensive Cancer Center, Baltimore, Maryland, 21231, United States
NCT04117087	Pooled Mutant KRAS-Targeted Long Peptide Vaccine Combined With Nivolumab and Ipilimumab for Patients With Resected Mismatch Repair Protein (MMR-p) Colorectal and Pancreatic Cancer	https://clinicaltrials.gov/study/NCT04117087		RECRUITING	Phase 1 study for patients with resected PDAC after neoadjuvant and/ or adjuvant chemotherapy and/or radiation, as well as patients with metastatic colorectal cancer who have exposure to 2 or more lines of chemotherapy, to evaluate safety and the immune response to pooled mutant-KRAS peptide vaccine (KRAS peptide vaccine) with poly-ICLC adjuvant in combination with nivolumab and ipilimumab.	NO	Colorectal Cancer|Pancreatic Cancer	DRUG: KRAS peptide vaccine|DRUG: Nivolumab|DRUG: Ipilimumab	Number of participants experiencing study drug-related toxicities, Number of participants experiencing study drug-related adverse events Grade 3 or higher as defined by CTCAE v5.0, 2 years|Fold change in interferon-producing mutant-KRAS-specific cytotoxic (CD8) and helper (CD4) T cells at 16 weeks, Evaluated by the fold change in interferon-producing mutant-KRAS-specific CD8 and CD4 T cells after…	Disease Free Survival (DFS), DFS is defined as the number of months from cycle 1, day 1 of vaccination until the first documented disease recurrence or death due to any cause in patients with resected PDAC. Will be censored at the date of the last progressive disease evaluation if no event observed., 4 years|Percentage change of interferon (IFN)-Î³-producing mutant-KRAS-specific CD8 and CD4 T cel…		Sidney Kimmel Comprehensive Cancer Center at Johns Hopkins	Bristol-Myers Squibb|National Cancer Institute (NCI)|National Institutes of Health (NIH)	ALL	ADULT, OLDER_ADULT	PHASE1	30	OTHER	INTERVENTIONAL	Allocation: NON_RANDOMIZED|Intervention Model: PARALLEL|Masking: NONE|Primary Purpose: TREATMENT	J1994|IRB00210915|5P01CA247886|K08CA248624	2020-05-28	2025-08-08	2025-08-08	2019-10-07		2024-03-01	Sidney Kimmel Comprehensive Cancer Center, Baltimore, Maryland, 21231, United States
NCT03190941	Administering Peripheral Blood Lymphocytes Transduced With a Murine T-Cell Receptor Recognizing the G12V Variant of Mutated RAS in HLA-A*11:01 Patients	https://clinicaltrials.gov/study/NCT03190941		RECRUITING	Background: A new cancer therapy involves taking white blood cells from a person, growing them in the lab, genetically modifying them, then giving them back to the person. This therapy is called gene transfer using anti-KRAS G12V mTCR cells. Objective: To see if anti-KRAS G12 V mTCR cells are safe and can shrink tumors. Eligibility: Adults at least 18 years old with cancer that has the KRAS G12V …	NO	Pancreatic Cancer|Gastric Cancer|Gastrointestinal Cancer|Colon Cancer|Rectal Cancer	DRUG: Cyclophosphamide|DRUG: Fludarabine|BIOLOGICAL: Anti-KRAS G12V mTCR PBL|DRUG: Aldesleukin	Response rate, Percentage of patients who have a clinical response (PR+CR) to treatment (objective tumor regression), 6 weeks and 12 weeks following administration of the cell product, then every 3 months x3, then every 6 months x 2 years, then per PI discretion|Frequency and severity of treatment-related adverse events, Grade and type of toxicity per dose level; fraction of patients who experien…			National Cancer Institute (NCI)		ALL	ADULT, OLDER_ADULT	PHASE1|PHASE2	110	NIH	INTERVENTIONAL	Allocation: NON_RANDOMIZED|Intervention Model: SEQUENTIAL|Masking: NONE|Primary Purpose: TREATMENT	170113|17-C-0113	2017-09-21	2027-06-29	2028-06-29	2017-06-19		2024-06-05	National Institutes of Health Clinical Center, Bethesda, Maryland, 20892, United States
NCT04146298	Mutant KRAS G12V-specific TCR Transduced T Cell Therapy for Advanced Pancreatic Cancer	https://clinicaltrials.gov/study/NCT04146298		RECRUITING	This clinical trial will evaluate the safety and activity of mutant KRAS G12V-specific TCR transduced T cell therapy for advanced pancreatic cancer patients who express the KRAS G12V mutation and HLA-A\*11:01 allele. The theoretical basis of this study is that mutant KRAS antigen-specific TCR transduced autologous Tcells will target and kill HLA-matched mutant KRAS cancer cells but not normal cel…	NO	Pancreatic Cancer|Pancreatic Neoplasms|Pancreatic Ductal Adenocarcinoma|Advanced Cancer	DRUG: Cyclophosphamide|DRUG: Fludarabine|BIOLOGICAL: Mutant KRAS G12V-specific TCR transduced autologous T cells|DRUG: Anti-PD-1 monoclonal antibody	Frequency and severity of treatment-related adverse events, Aggregate of all adverse events, as well as their frequency and severity, 18 months following cell infusion|Objective response rate, Percentage of patients who have a clinical response to treatment (objective tumor regression), From the date of cell infusion to disease progression (up to 18 months after cell infusion).	The percentage of TCR transduced T cells in peripheral blood, The percentage of TCR transduced T cells in peripheral blood will be detected with an established flow cytometric assay., 1, 3, 5, 7, 10, 14, 28, 42 and 84 days after cell infusion, then every 3 months, and up to 18 months after cell infusion.|Overall survival, The time between cell infusion and the death of patients, From date of cell…		Changhai Hospital		ALL	ADULT, OLDER_ADULT	PHASE1|PHASE2	30	OTHER	INTERVENTIONAL	Allocation: NA|Intervention Model: SINGLE_GROUP|Masking: NONE|Primary Purpose: TREATMENT	ChanghaiH-PP06	2021-10-21	2024-12	2025-03	2019-10-31		2023-09-01	Changhai Hospital, Shanghai, 200433, China
NCT03745326	Administering Peripheral Blood Lymphocytes Transduced With a Murine T-Cell Receptor Recognizing the G12D Variant of Mutated RAS in HLA-A*11:01 Patients	https://clinicaltrials.gov/study/NCT03745326		RECRUITING	Background: A new cancer therapy takes white blood cells from a person, grows them in a lab, genetically changes them, then gives them back to the person. Researchers think this may help attack tumors in people with certain cancers. It is called gene transfer using anti-KRAS G12D mTCR cells. Objective: To see if anti-KRAS G12D mTCR cells are safe and cause tumors to shrink. Eligibility: Adults ag…	NO	Gastrointestinal Cancer|Pancreatic Cancer|Gastric Cancer|Colon Cancer|Rectal Cancer	DRUG: Cyclophosphamide|DRUG: Fludarabine|DRUG: Aldesleukin|BIOLOGICAL: anti-KRAS G12D mTCR PBL	Response rate, Percentage of patients who have a clinical response (PR+CR) to treatment (objective tumor regression), 6 weeks and 12 weeks following administration of the cell product, then every 3 months x3, then every 6 months x 2 years, then per PI discretion|Frequency and severity of treatment-related adverse events, Grade and type of toxicity per dose level; fraction of patients who experien…			National Cancer Institute (NCI)		ALL	ADULT, OLDER_ADULT	PHASE1|PHASE2	70	NIH	INTERVENTIONAL	Allocation: NON_RANDOMIZED|Intervention Model: SEQUENTIAL|Masking: NONE|Primary Purpose: TREATMENT	190017|19-C-0017	2019-05-16	2027-12-01	2028-12-01	2018-11-19		2024-06-18	National Institutes of Health Clinical Center, Bethesda, Maryland, 20892, United States
NCT06411691	KRAS-Targeted Vaccine Combined With Balstilimab and Botensilimab for Patients With Stage IV MMR-p Colorectal Cancer and Pancreatic Ductal Cancer	https://clinicaltrials.gov/study/NCT06411691		NOT_YET_RECRUITING	Phase 2 study evaluating the efficacy and immune response to a synthetic long peptide mutant KRAS vaccine (SPL mKRASvax) combined with Balstilimab and Botensilimab for unresectable or metastatic mismatch repair-proficient (MMR-p) colorectal cancer (mCRC) or unresectable or metastatic MMR-p pancreatic ductal adenocarcinoma (PDAC) patients with measurable disease following first-line FOLFIRINOX/FOL…	NO	Colorectal Cancer|Pancreatic Cancer	DRUG: KRAS Vaccine with Poly-ICLC adjuvant|DRUG: Balstilimab|DRUG: Botensilimab	Progression-free Survival (PFS), PFS is defined as the number of mPDAC patients free of progression at 4 months since the initiation of therapy - disease progression (progressive disease \[PD\] or relapse from complete response \[CR\] as assessed using RECIST 1.1 criteria) or death due to any cause. Per RECIST 1.1 criteria, CR = disappearance of all target lesions, Partial Response (PR) is =\>30p…	Objective Response Rate (ORR) per RECIST 1.1, ORR is defined as the number of mPDAC patients who are administered at least 1 dose of SLP mKRASvax and balstilimab +/- botensilimab achieving a complete response (CR) or partial response (PR) based on the Response Evaluation Criteria in Solid Tumors (RECIST 1.1) at any time during the study. CR = disappearance of all target lesions, PR is =\>30% decr…		Sidney Kimmel Comprehensive Cancer Center at Johns Hopkins	Agenus Inc.|Private Philanthropic Funds	ALL	ADULT, OLDER_ADULT	PHASE2	50	OTHER	INTERVENTIONAL	Allocation: NA|Intervention Model: SINGLE_GROUP|Masking: NONE|Primary Purpose: TREATMENT	J2456|IRB00427416	2024-08	2027-08	2027-08	2024-05-13		2024-06-07	Sidney Kimmel Comprehensive Cancer Center, Baltimore, Maryland, 21231, United States
NCT06015724	Anti-CD38 Antibody With KRAS Vaccine and Anti-PD-1 Antibody in Subjects With Pancreatic Ductal Adenocarcinoma and Refractory Non-Small Cell Lung Cancer	https://clinicaltrials.gov/study/NCT06015724	DARANIVOVAX	RECRUITING	The goal of this clinical trial is to test the safety and tolerability of anti-CD38 monoclonal antibody (mAb), daratumumab, in combination with KRAS vaccine (Targovax TG-01/Stimulon QS-21) when given with anti-PD-1 (programmed cell death protein 1) mAb (nivolumab) in patients with advanced non-small cell lung cancer (NSCLC) or pancreatic ductal adenocarcinoma (PDAC). The main questions it aims to…	NO	Pancreatic Ductal Adenocarcinoma|Refractory Non-Small Cell Lung Cancer	DRUG: Daratumumab|BIOLOGICAL: KRAS vaccine|DRUG: Nivolumab	Objective Response Rate (ORR) (Efficacy), Evaluation of response by ORR by irRECIST criteria. Response classification will follow the irRECIST criteria and will be defined as PR or CR. Patients who are lost to follow-up without a valid response assessment will be classified as NR (non-responder, progression). The ORR will be computed for all patients with at least one cycle of the study drug., ev…	Incidence of Treatment-Emergent Adverse Events [Safety and Tolerability], Incidence rate of Adverse Events, From start of intervention until 30 days following discontinuation of intervention, approximately 2 years|Progression Free Survival (PFS), PFS will be defined as the time in days from study entry until progression or death., at 6 months and 9 months|Duration of Response (DOR), DoR is define…		Georgetown University	Bristol-Myers Squibb|Janssen, LP|Targovax ASA	ALL	ADULT, OLDER_ADULT	PHASE2	54	OTHER	INTERVENTIONAL	Allocation: NON_RANDOMIZED|Intervention Model: PARALLEL|Masking: NONE|Primary Purpose: TREATMENT	STUDY00005625	2024-01-31	2025-01	2026-01	2023-08-29		2024-02-05	Georgetown Lombardi Comprehensive Cancer Center, Washington, District of Columbia, 20007, United States
NCT06148636	A Safety Study of 212Pb-VMT-alpha-NET in Patients With Neuroendocrine Tumors	https://clinicaltrials.gov/study/NCT06148636		ACTIVE_NOT_RECRUITING	This is a safety study to determine the recommended dose to test in clinical trials. The study involves two treatments with 212Pb (212-lead) VMT-Î±-NET. This is a safety study only; it will most likely not provide therapeutic benefit.	NO	Neuroendocrine Tumors|Neuroendocrine Tumor of the Lung|Neuroendocrine Tumor Grade 1|Neuroendocrine Tumor Grade 2|Neuroendocrine Tumor of Pancreas	DRUG: [212Pb] VMT-Î±-NET|DIAGNOSTIC_TEST: [203Pb] VMT-Î±-NET SPECT/CT	Determine recommended therapeutic dose of [212Pb] VMT-Î±-NET, Determine the recommended phase 2 dose for therapy with \[212Pb\]VMT-Î‘-NET administered intravenously to patients with neuroendocrine tumors that have progressed despite therapy., From study day 1 through 6 months post-treatment	Objective Response Rate (ORR), Determine objective response rate using the standardized technique (RECISTv1.1) in patients with treatment refractory neuroendocrine tumors (NETs) when treated with \[212Pb\] VMT-Î±-NET. Objective response rate is the incidence of complete response and partial response added together., At 6 months post-treatment|Maximum tolerated radiation dose for kidneys, Determin…		David Bushnell	Holden Comprehensive Cancer Center|National Cancer Institute (NCI)|Perspective Therapeutics	ALL	ADULT, OLDER_ADULT	EARLY_PHASE1	24	OTHER	INTERVENTIONAL	Allocation: NON_RANDOMIZED|Intervention Model: SEQUENTIAL|Masking: NONE|Primary Purpose: TREATMENT	202206110|R01CA243014	2023-11-10	2026-11-20	2027-11-20	2023-11-28		2024-04-26	Holden Comprehensive Cancer Center at the University of Iowa, Iowa City, Iowa, 52242, United States
NCT05034783	[68Ga]Ga-HBED-CC-exendin-4 and [68Ga]Ga-NOTA-exendin-4 PET/CT Imaging in the Same Group of Insulinoma Patients	https://clinicaltrials.gov/study/NCT05034783		ACTIVE_NOT_RECRUITING	Glucagon-like peptide-1 receptor (GLP-1R)-targeted PET imaging with 68Ga-labeled compounds is able to provide superior sensitivity and specificity to detect insulinoma, like the widely studied \[68Ga\]Ga-NOTA-exendin-4. This pilot study was prospectively designed to evaluate the early dynamic distribution of \[68Ga\]Ga-HBED-CC-exendin-4, a novel radiopharmaceutical targeting GLP-1R, which was com…	NO	Insulinoma	DRUG: [68Ga]Ga-HBED-CC-exendin-4|DRUG: [68Ga]Ga-NOTA-exendin-4	Metabolic parameters, the early dynamic distribution (SUVmax in tumor lesions and SUVmean in normal organs at different time points) of \[68Ga\]Ga-HBED-CC-exendin-4 in comparison with \[68Ga\]Ga-NOTA-exendin-4 in the same group of insulinoma patients., through study completion, an average of 1 year	Diagnostic value, Sensitivity and Specificity of \[68Ga\]Ga-HBED-CC-exendin-4 for insulinoma in comparison with \[68Ga\]Ga-NOTA-exendin-4 PET/CT., through study completion, an average of 1 year	GLP-1R expression and SUV, Correlation between GLP-1R expression and SUV in PET, through study completion, an average of 1 year	Peking Union Medical College Hospital		ALL	ADULT, OLDER_ADULT	EARLY_PHASE1	20	OTHER	INTERVENTIONAL	Allocation: NA|Intervention Model: SINGLE_GROUP|Masking: NONE|Primary Purpose: DIAGNOSTIC	PUMCH-NM-EX4	2021-10-01	2022-10-13	2023-06-01	2021-09-05		2022-10-14	Peking Union Medical College Hospital, Beijing, Beijing, 100730, China
NCT04544098	Lutathera in People With Gastroenteropancreatic (GEP), Bronchial or Unknown Primary Neuroendocrine Tumors That Have Spread to the Liver	https://clinicaltrials.gov/study/NCT04544098		ACTIVE_NOT_RECRUITING	This study will look at whether it is practical and safe to give Lutathera directly into an artery of the liver (hepatic intraarterial infusion). The researchers will compare the effects of hepatic intraarterial infusion in the liver with the effects of the standard approach (intravenous infusion in the arm). The researchers will also determine whether Lutathera is effective against participants'…	NO	Neuroendocrine Tumors|Liver-Dominant Metastatic Pancreatic Neuroendocrine Tumors	DRUG: 177Lu-DOTATATE	number of patients who successfully complete 2 IA injections, Feasibility will be defined as at least 7 or more patients out of 10 patients who successfully complete 2 IA injections., 2 years|Objective response, classified according to RECIST 1.1 criteria, 1 year			Memorial Sloan Kettering Cancer Center		ALL	ADULT, OLDER_ADULT	EARLY_PHASE1	10	OTHER	INTERVENTIONAL	Allocation: NA|Intervention Model: SINGLE_GROUP|Masking: NONE|Primary Purpose: TREATMENT	20-232	2020-09-02	2025-09	2025-09	2020-09-10		2024-05-02	Memorial Sloan Kettering Cancer Center, New York, New York, 10065, United States
NCT03164486	First-in-Human Positron Emission Tomography Study Using the 18F-Î±vÎ²6-Binding-Peptide	https://clinicaltrials.gov/study/NCT03164486		ACTIVE_NOT_RECRUITING	This clinical trial studies the side effects of 18F-alphavbeta6-binding-peptide and how well it works in imaging patients with primary or cancer that has spread to the breast, colorectal, lung, or pancreatic. Radiotracers, such as 18F-alphavbeta6-binding-peptide, may improve the ability to locate cancer in the body.	NO	Breast Carcinoma|Colorectal Carcinoma|Lung Carcinoma|Metastatic Malignant Neoplasm in the Breast|Metastatic Malignant Neoplasm in the Colon|Metastatic Malignant Neoplasm in the Lung|Metastatic Malignant Neoplasm in the Rectum|Pancreatic Carcinoma	DRUG: 18F-Î±vÎ²6-BP	Assessment of safe administration of 18F-Î±vÎ²6-BP, Assessed by measures and/or changes in a given vital sign, Up to 6 months	Measurement of 18F-Î±vÎ²6-BP accumulation in tumors, Assessed by PET, Up to 6 months|Level of Î±vÎ²6-BP expression in tumors, Immunohistochemistry (IHC) staining for the cell surface receptor integrin, Up to 6 months		Julie L. Sutcliffe, Ph.D	National Cancer Institute (NCI)	ALL	ADULT, OLDER_ADULT	EARLY_PHASE1	27	OTHER	INTERVENTIONAL	Allocation: NA|Intervention Model: SINGLE_GROUP|Masking: NONE|Primary Purpose: TREATMENT	970652|NCI-2017-00411|CCHO028|P30CA093373	2016-11	2024-12	2024-12	2017-05-23		2024-01-22	University of California Davis Comprehensive Cancer Center, Sacramento, California, 95817, United States
NCT04862260	Cholesterol Disruption in Combination With the Standard of Care in Patients With Advanced Pancreatic Adenocarcinoma	https://clinicaltrials.gov/study/NCT04862260		ACTIVE_NOT_RECRUITING	Cardiovascular diseases and cancers, the two leading causes of death in Canada, require cholesterol to sustain their progression. All cells require cholesterol, but cancer cells have much higher needs to sustain growth, division and metastasis. The availability of new cholesterol-lowering drugs developed to protect patients from heart diseases has resulted in unprecedented low levels of cholester…	NO	Pancreatic Ductal Adenocarcinoma|Pancreatic Cancer|Pancreas Cancer|Metastatic Cancer	DRUG: Cholesterol metabolism disruption	Safety as measured by the rate of adverse events, To determine causality and grading severity of each adverse event (AEs) using the National Cancer Institute (NCI) Common Terminology Criteria for Adverse Events (CTCAE) version 5.0., 2 years|Characterization of dose-limiting toxicities, To determine the dose at which no more than 1 out of 6 patients experience a drug related dose-limiting toxicity…	LDLR (low-density lipoprotein receptor) tumoral and hepatic changes in response to the multipathway cholesterol embargo., Assessment of the level of LDLR in the tumor (hepatic metastasis ) and the liver by immunohistochemistry., 1 year|LRP1 (Low-density lipoprotein Receptor-Related Protein 1) tumoral and hepatic changes in response to the multipathway cholesterol embargo., Assessment of the level…	Investigation of changes in the lipid profile induced by the addition of cholesterol-lowering drugs to FOLFIRINOX in metastatic pancreatic ductal adenocarcinomas (mPDAC) patients., Changes in Total cholesterol, HDL cholesterol, LDL cholesterol and triglycerides using serial assessment. All measures are in mmol/L., 1 year|Investigation of changes in circulating apo B levels induced by the addition…	CHU de Quebec-Universite Laval	Canadian Institutes of Health Research (CIHR)|Biovalorem	ALL	ADULT, OLDER_ADULT	EARLY_PHASE1	3	OTHER	INTERVENTIONAL	Allocation: NA|Intervention Model: SINGLE_GROUP|Masking: NONE|Primary Purpose: TREATMENT	CHLOE pancreas	2021-10-04	2025-01-31	2026-12-31	2021-04-27		2024-05-22	CHUM, Montreal, Quebec, H2X 0A9, Canada|CHU de QuÃ©bec-UniversitÃ© Laval, Quebec city, Quebec, G1R 2J6, Canada
NCT03970252	Nivolumab in Combination With Chemotherapy Pre-Surgery in Treating Patients With Borderline Resectable Pancreatic Cancer	https://clinicaltrials.gov/study/NCT03970252		ACTIVE_NOT_RECRUITING	This pilot and feasibility study studies how well nivolumab and combination chemotherapy work before surgery in treating patients with pancreatic cancer that could possibly be removed by surgery. Immunotherapy with monoclonal antibodies, such as nivolumab, may help the body?s immune system attack the cancer, and may interfere with the ability of tumor cells to grow and spread. Drugs used in chemo…	NO	Borderline Resectable Pancreatic Adenocarcinoma|Resectable Pancreatic Ductal Adenocarcinoma	DRUG: Fluorouracil|DRUG: Irinotecan|DRUG: Irinotecan Hydrochloride|DRUG: Leucovorin|DRUG: Leucovorin Calcium|BIOLOGICAL: Nivolumab|DRUG: Oxaliplatin|PROCEDURE: Therapeutic Conventional Surgery	Clinically relevant pancreatic fistula in the post-operative period after neoadjuvant treatment with nivolumab and fluorouracil, irinotecan hydrochloride, leucovorin calcium and oxaliplatin (FOLFIRINOX) (mFFX) chemotherapy, Descriptive statistics with frequency and proportion will be used., Up to 3 years|Pathologic complete response after nivolumab and mFFX treatment, Descriptive statistics with …	Percent change of CA 19-9 response rate, Descriptive statistics with frequency and proportion will be used to analyze the CA19-9 response rate., Baseline up to 3 years|R0 resection rate, Up to 3 years|Overall response rate (ORR), Descriptive statistics with frequency and proportion will be used to analyze ORR., Up to 3 years|Disease free survival (DFS), Kaplan-Meier methods will be used to analyz…	Changes in immune cell infiltrates and cancer cell IFNgamma signaling in response to FOLFIRINOX and nivolumab treatment, Will examine the tissue from baseline to post-therapy at the time of surgery or at the time of progression. Will use descriptive statistics and graphical displays to compare the percent change in stromal depletion overall and to describe the association with cell proliferation …	Jonsson Comprehensive Cancer Center	Bristol-Myers Squibb|NovoCure Ltd.	ALL	ADULT, OLDER_ADULT	EARLY_PHASE1	28	OTHER	INTERVENTIONAL	Allocation: NA|Intervention Model: SINGLE_GROUP|Masking: NONE|Primary Purpose: TREATMENT	19-000290|NCI-2019-02886	2019-07-24	2025-04-15	2026-04	2019-05-31		2024-05-07	UCLA / Jonsson Comprehensive Cancer Center, Los Angeles, California, 90095, United States
NCT06156267	Study of Personalized Tumour Vaccines and a PD-L1 Blocker in Patients With Surgically Resected Pancreatic Adenocarcino	https://clinicaltrials.gov/study/NCT06156267		NOT_YET_RECRUITING	This is a phase 1, open-label study to evaluate the safety and tolerability of neoantigen personalized mRNA tumour vaccine combined with Adebrelimab (a PD-L1 humanized monoclonal antibody) in patients with surgically resected pancreatic adenocarcinoma.	NO	Pancreatic Cancer	DRUG: Adebrelimab|DRUG: mRNA tumor vaccines	DLT, Percentage of subjects who meet the criteria of DLT in DLT observation period, Day 1 to Day 28 after the first tumour vaccine was administrated|MTD/MAD, Maximum tolerated dose (MTD)/Maximum administrated dose (MAD), From first dose up to end of the study, assessed up to 36 months|RDE, Recommended dose of expansion, From first dose up to end of the study, assessed up to 36 months|AE, Percenta…			Fudan University	Shanghai Regenelead Therapies Co., Ltd.	ALL	ADULT, OLDER_ADULT	EARLY_PHASE1	30	OTHER	INTERVENTIONAL	Allocation: NA|Intervention Model: SEQUENTIAL|Masking: NONE|Primary Purpose: TREATMENT	PANC-IIT-RGL-mRNA vaccine	2024-01	2026-04	2027-03	2023-12-05		2023-12-05	Department of Pancreatic Surgery, Fudan University Shanghai Cancer Center; Pancreatic Cancer Institute, Fudan University, Shanghai, Shanghai, 200032, China
NCT06196658	Early Phase I Study of Autologous T Cells (EX02 CAR-T) for Unresectable Pancreatic/Bile Duct Cancer	https://clinicaltrials.gov/study/NCT06196658		NOT_YET_RECRUITING	This is a early Phase 1 open-label study to explore the safety and possible efficacy of EX02 CAR T cell therapy in the treatment of patients with unresectable and/or metastatic pancreatic/bile duct cancer. Each participant will undergo leukapheresis after enrolment, receive treatment of the conditioning chemotherapy of cyclophosphamide and fludarabine, and an intra-tumoral injection or intraperit…	NO	Pancreatic Cancer|Advanced Biliary Cancer	DRUG: anti-EX02 CAR T cells	Frequency and severity of treatment-related adverse events (TEAEs), Grade and type of toxicity per dose level; fraction of patients who experience toxicity (including allergic reactions to T cell infusions) of â‰¥ Grade 3 according to CTCAEv5.0, cytokine release syndrome (CRS) of â‰¥ Grade 3 according to ASTCT consensus and Immune Effector Cell-Associated Neurotoxicity Syndrome (ICANS)., 4 weeks …	Progression Free Survival (PFS), PFS is the time between the date of first dose and the date of first documented disease progression as determined by the investigator using RECIST v1.1 or death due to any cause, whichever occurs first., 24 weeks|Duration of Response (DOR), DOR is the time from onset of response to progression or death due to any reason, whichever occurs first., 24 weeks|Overall s…		Zhang Xiaofeng,MD	Zeno Therapeutics Pte. Ltd	ALL	ADULT, OLDER_ADULT	EARLY_PHASE1	6	OTHER	INTERVENTIONAL	Allocation: NA|Intervention Model: SINGLE_GROUP|Masking: NONE|Primary Purpose: TREATMENT	20231226	2024-01-01	2026-12-30	2027-12-31	2024-01-09		2024-01-09
NCT04665947	First-in-human Study of the Theranostic Pair [68Ga]Ga DOTA-5G and [177Lu]Lu DOTA-ABM-5G in Pancreatic Cancer	https://clinicaltrials.gov/study/NCT04665947		RECRUITING	This is a Phase I, first-in-human study to evaluate the safety and efficacy of the \[68Ga\]Ga DOTA-5G and \[177Lu\]Lu DOTA-ABM-5G theranostic pair in patients with locally advanced or metastatic pancreatic adenocarcinoma (PDAC).	NO	Metastatic Pancreatic Cancer|Locally Advanced Pancreatic Adenocarcinoma	DRUG: [68Ga]Ga DOTA-5G and [177Lu]Lu DOTA-ABM-5G.	[68Ga]Ga DOTA-5G PET/CT imaging, Assessment of \[68Ga\]Ga DOTA-5G PET/CT imaging to detect lesions in patients with locally advanced or metastatic pancreatic cancer, 2 hours from time of injection|[177Lu]Lu DOTA-ABM-5G dose escalation therapy, Frequency of dose-limiting toxicities (DLT) of \[177Lu\]Lu DOTA-ABM-5G at escalating dose levels of \[177Lu\]Lu DOTA-ABM-5G, 30 days from time of injection	Assessment of organ dosimetry of [177Lu]Lu DOTA-ABM-5G, Assessment of organ dosimetry of \[177Lu\]Lu DOTA-ABM-5G using SPECT/CT imaging at various timepoints, 7-14 days from time of injection		University of California, Davis		ALL	ADULT, OLDER_ADULT	EARLY_PHASE1	30	OTHER	INTERVENTIONAL	Allocation: NON_RANDOMIZED|Intervention Model: SEQUENTIAL|Masking: NONE|Primary Purpose: TREATMENT	1667622	2020-12-18	2024-12	2024-12	2020-12-14		2024-01-22	University of California Davis, Sacramento, California, 95817, United States
NCT04712721	Study of [68Ga]-FF58 in Patients With Selected Solid Tumors Expected to Overexpress Î±vÎ²3 and Î±vÎ²5 Integrins.	https://clinicaltrials.gov/study/NCT04712721		RECRUITING	This is a First-In-Human (FIH) study of \[68Ga\]-FF58 to characterize the imaging properties, safety, biodistribution and dosimetry properties of \[68Ga\]-FF58 in adults with relapsed or refractory (r/r) glioblastoma multiforme (GBM), breast cancer (BC) that has metastasized to the brain, gastroesophageal adenocarcinoma (GEA) or pancreatic ductal adenocarcinoma (PDAC) expected to overexpress alph…	NO	Glioblastoma Multiforme|Brain Neoplasms|Gastroesophageal Adenocarcinoma|Pancreatic Ductal Adenocarcinoma	DRUG: 68Ga-FF58	Time-activity curves (TACs) from 68Ga-FF58 PET/CT images, Time activity curves (TACs) for the various organs will be produced as mean Standard Uptake Values (SUV) of the lesions over time., [68Ga]-FF58 PET imaging acquired at Day 1|Standard Uptake Value (SUV) mean and max in lesions detected by PET scans, Targeting properties of 68GaFF58 will be evaluated by semi quantitatively assessing radiotra…	Number of Participants with Treatment Emergent Adverse Events, Treatment-emergent adverse events (TEAEs) will be collected from first dosing (single administration, Day 1) up to last follow-up visit or the patient withdrew consent. The distribution of adverse events will be done via the analysis of frequencies for treatment emergent Adverse Event (TEAEs), Serious Adverse Event (TESAEs) and Deaths…		Novartis Pharmaceuticals		ALL	ADULT, OLDER_ADULT	EARLY_PHASE1	80	INDUSTRY	INTERVENTIONAL	Allocation: NON_RANDOMIZED|Intervention Model: PARALLEL|Masking: NONE|Primary Purpose: OTHER	CAAA504A12101|2020-004038-39	2021-10-14	2024-06-26	2024-06-26	2021-01-15		2024-06-07	City of Hope National Medical Center Dept.ofCityofHopeMedicalCtr1, Duarte, California, 91010 3000, United States|Uni of TX MD Anderson Cancer Cntr, Houston, Texas, 77030, United States|Novartis Investigative Site, Lyon, 69373, France|Novartis Investigative Site, Essen, 45147, Germany
NCT03572283	Bethanechol Prior to Pancreatic Surgery	https://clinicaltrials.gov/study/NCT03572283		RECRUITING	The primary objective of this study is to assess the impact of bethanechol therapy on tumor activity by looking at biomarkers of proliferation, inflammation, and stem cell markers in post-treatment specimens compared to pre-treatment specimens and compared to other patients who were not treated with bethanechol prior to surgery. The investigators hypothesize that treatment with bethanechol will a…	NO	Pancreas Cancer	DRUG: Bethanechol	Change in cell proliferation by Ki-67 expression in tumor cells, Individual tumor tissues will be evaluated, comparing pre-treatment and post-treatment samples. Percentage of change in proliferation/staining and standard deviation will be analyzed and calculated., Baseline, 28 days after surgery	Number of Adverse Events, Subjects will be contacted every week (+/- 3 days) after the start of treatment to approximately 28 days after surgery., Baseline, 28 days after surgery		Columbia University		ALL	ADULT, OLDER_ADULT	EARLY_PHASE1	18	OTHER	INTERVENTIONAL	Allocation: NA|Intervention Model: SINGLE_GROUP|Masking: NONE|Primary Purpose: OTHER	AAAR6735	2018-04-08	2023-01	2024-01	2018-06-28		2022-12-01	Columbia University Medical Center, New York, New York, 10032, United States
NCT04005690	Targeted Pathway Inhibition in Patients With Pancreatic Cancer	https://clinicaltrials.gov/study/NCT04005690		RECRUITING	This early phase I trial aims to determine how cobimetinib, olaparib, LY3214996, or onvansertib works in patients with pancreatic cancer. Validation of cobimetinib, or olaparib, LY3214996, and onvansertib molecular targets will be explored by comparing pre-treatment biopsies with post-treatment specimens. This knowledge will help design future biomarker driven trials to determine whether giving c…	NO	Locally Advanced Pancreatic Ductal Adenocarcinoma|Metastatic Pancreatic Ductal Adenocarcinoma|Stage II Pancreatic Cancer AJCC v8|Stage III Pancreatic Cancer AJCC v8|Stage IV Pancreatic Cancer AJCC v8|Unresectable Pancreatic Ductal Adenocarcinoma	DRUG: Cobimetinib|DRUG: Olaparib|DRUG: Onvansertib|DRUG: Azenosertib	Proportion of all pharmacodynamic feasibility-evaluable participants within a study arm that have a measurable change in post-treatment tumor biology from baseline, Will be estimated with a 95% confidence interval (CI)., Changes in tumor biology from baseline (i.e., Day 0) and on-treatment biopsy (i.e., 10 days from start of study intervention)	Incidence of >= grade 3 toxicities for each assigned window treatment (as described in sub-protocol), Assessed per Common Terminology Criteria for Adverse Events version 5.0. The 95% CI will be reported with the point estimate of toxicity rate. All grade 3+ acute toxicities will also be summarized with its grade., Up to 30 days		OHSU Knight Cancer Institute	American Association for Cancer Research|Oregon Health and Science University|Genentech, Inc.|Cardiff Oncology	ALL	ADULT, OLDER_ADULT	EARLY_PHASE1	80	OTHER	INTERVENTIONAL	Allocation: NON_RANDOMIZED|Intervention Model: PARALLEL|Masking: NONE|Primary Purpose: TREATMENT	STUDY00019211|NCI-2019-01265|STUDY00019211	2019-08-01	2026-06-01	2028-02-01	2019-07-02		2024-03-25	OHSU Knight Cancer Institute, Portland, Oregon, 97239, United States
NCT05277987	An Evaluation Trial About Anti-claudin18.2 the Specificity of Chimeric Antigen Receptor T Cells in the Advanced Gastric / Esophagogastric Junction Adenocarcinoma and Pancreatic Cancer Subjects	https://clinicaltrials.gov/study/NCT05277987		RECRUITING	An Evaluation Trial About Anti-claudin18.2 the Specificity of Chimeric Antigen Receptor T Cells in the Advanced Gastric / Esophagogastric Junction Adenocarcinoma and Pancreatic Cancer Subjects. To evaluate the tolerability and safety of different doses of HEC-016 CAR-T cell injections in patients with advanced gastric / esophagogastric junction adenocarcinoma and pancreatic cancer, to observe dos…	NO	CAR T-Cell Therapy	DRUG: HEC-016(0.5Ã—10^6 CAR-T Cells)|DRUG: HEC-016(0.5Ã—10^6.5 CAR-T Cells)|DRUG: HEC-016(0.5Ã—10^7 CAR-T Cells)	DLT, Dose limiting toxicity, Within 28 days after the first infusion			Shenzhen Fifth People's Hospital		ALL	ADULT, OLDER_ADULT	EARLY_PHASE1	18	OTHER	INTERVENTIONAL	Allocation: NA|Intervention Model: SINGLE_GROUP|Masking: NONE|Primary Purpose: TREATMENT	HEC-016-GC/PC-101	2022-03	2025-03	2025-03	2022-03-14		2022-03-14	Shenzhen Luohu Hospital, Shenzhen, Guangdong, 518000, China
NCT02748798	Developing Optimal Parameters for Hyperpolarized Noble Gas and Inert Fluorinated Gas MRI of Lung Disorders	https://clinicaltrials.gov/study/NCT02748798		RECRUITING	The goal of this research is to optimize the MRI system to obtain ideal lung images using Hyperpolarized (HP) Noble and Inert Fluorinated Gases as contrast agents. Lung coils tuned to the frequencies of these gases will be used. This study will take place at TBRHSC in the Cardiorespiratory Department and in the Research MRI facility.	NO	Lung Transplant|Lung Resection|Lung Cancer|Asthma|Cystic Fibrosis|Chronic Obstructive Pulmonary Disease|Emphysema|Mesothelioma|Asbestosis|Pulmonary Embolism|Interstitial Lung Disease|Pulmonary Fibrosis|Bronchiectasis|Seasonal Allergies|Cold Virus|Lung Infection|Pulmonary Hypertension|Pulmonary Dysplasia|Obstructive Sleep Apnea	DRUG: HP 3He|DRUG: HP 129Xe|DRUG: PFP|DRUG: SF6|DEVICE: 129Xe Small and Large Human Lung Coil|DEVICE: 3He Human Lung Coil|DEVICE: PFP and SF6 Human Lung Coil	Signal to Noise Ratio, The primary objective of this study is to determine an optimized set of scan parameters that will produce clear, anatomically and clinically relevant images of the lungs for healthy participants and various types of lung disorder participants, and using one or more gas type (3He, 129Xe, PFP, SF6)., 2 years	Correlation with PFTs, The secondary objective of this study is to correlate the results with PFTs, including spirometry and plethysmography., 2 years		Thunder Bay Regional Health Research Institute	Thunder Bay Regional Health Sciences Centre|St. Joseph's Care Group|Lakehead University	ALL	ADULT, OLDER_ADULT	EARLY_PHASE1	160	OTHER	INTERVENTIONAL	Allocation: NON_RANDOMIZED|Intervention Model: PARALLEL|Masking: NONE|Primary Purpose: DIAGNOSTIC	RP-312-07112014	2020-11-10	2023-12-22	2023-12-22	2016-04-22		2023-04-25	Thunder Bay Regional RI, Thunder Bay, Ontario, P7B 6V4, Canada
NCT05287165	Clinical Trial to Evaluate the Safety and Efficacy of IM96 CAR-T Cells Therapy in Patients With Advanced Digestive System Neoplasms	https://clinicaltrials.gov/study/NCT05287165		RECRUITING	This is a open-label, single center to determine the efficacy and safety of IM96 CAR-T cells in Patients With Advanced Digestive System Neoplasms	NO	Advanced Solid Tumors|Digestive System Neoplasms|Pancreatic Cancer Resectable|Colorectal (Colon or Rectal) Cancer	DRUG: IM96 CAR-T cells	Incidence of Treatment Related adverse events (AEs), Incidence of treatment related AE., Up to 28 days after CAR-T cell infusion	Objective response rate (ORR), ORR, defined as the proportion of participants with a complete response or partial response, as determined by the investigator according to RECIST v1.1, Up to 24 weeks after CAR-T cell infusion|Progression-free survival (PFS), PFS, defined as the time from CAR-T cell infusion to the first occurrence of disease progression or death from any cause (whichever occurs fi…		Beijing Immunochina Medical Science & Technology Co., Ltd.		ALL	ADULT, OLDER_ADULT	EARLY_PHASE1	19	INDUSTRY	INTERVENTIONAL	Allocation: NA|Intervention Model: SEQUENTIAL|Masking: NONE|Primary Purpose: TREATMENT	YMCART9601	2022-03-10	2024-04-30	2024-06-30	2022-03-18		2022-03-18	Beijing Cancer Hospital, Beijing, Beijing, 100142, China
NCT05086250	Feasibility Study of Oral Ketamine Versus Placebo for the Treatment of Anxiety in Patients With Pancreatic Cancer	https://clinicaltrials.gov/study/NCT05086250		RECRUITING	This is a prospective, single center, double blind, randomized, crossover feasibility study of oral ketamine versus placebo for the treatment of anxiety in patients with pancreatic cancer currently receiving or within 12 weeks of receiving cancer targeted therapy. The primary objective is to determine the feasibility of enrolling subjects and treatment adherence. The secondary objectives are to d…	NO	Anxiety|Pancreatic Cancer	DRUG: Ketamine|DRUG: Placebo|DRUG: Placebo|DRUG: Ketamine	Feasibility of enrolling subjects which will be measured by the proportion of patients dropping out of study for any reason prior to the end of treatment visit., The following will be collected as part of this feasibility measurement: * Reasons for dropout. * Proportion of patients pre-screened that were potentially eligible for study participation. * Proportion of patients that were potentially …	To investigate the safety of oral ketamine in patients with pancreatic cancer and anxiety, which will be assessed by the number of adverse events related to study treatment per CTCAE v.5., Th number of adverse events related to study treatment assessed per CTCAE v.5., 3 months|To investigate the tolerability of oral ketamine in patients with pancreatic cancer and anxiety, which will be measured b…		Cedars-Sinai Medical Center		ALL	ADULT, OLDER_ADULT	EARLY_PHASE1	20	OTHER	INTERVENTIONAL	Allocation: RANDOMIZED|Intervention Model: CROSSOVER|Masking: DOUBLE (PARTICIPANT, INVESTIGATOR)|Primary Purpose: SUPPORTIVE_CARE	IIT2019-18-IRWIN-KETANX	2022-10-20	2025-07-15	2025-12	2021-10-20		2024-04-09	Cedars-Sinai Medical Center, Los Angeles, California, 90048, United States
NCT05336266	A Feasibility Study of Ketorolac Treatment for Cachexia in Patients With Advanced Pancreatic Ductal Adenocarcinoma	https://clinicaltrials.gov/study/NCT05336266	KetoROCX	RECRUITING	The purpose of this study is to see if taking ketorolac, a nonsteroidal anti-inflammatory drug (NSAID), is reasonable, safe and can stabilize or increase weight along with quality of life in pancreatic cancer patients.	NO	Pancreas Cancer|Pancreatic Ductal Adenocarcinoma|Pancreatic Cancer	DRUG: Ketorolac Tromethamine	Feasibility determined by the number of patients that take the prescribed dose of ketorolac (4 times daily) for 5 consecutive days., Defined as 75% or more of patients taking the study medication as prescribed for 5 days in a 6-day period: compliance diary., 6 days	To describe the adverse events associated with ketorolac when administered., -Safety is defined as stable or decreased number of adverse events (AEs) compared to published trials for the same chemotherapy., 14 days|Mean change in weight from baseline through the End-of-Study visit, -Body weight stability is defined as weight change \< 0.1kg/baseline Body Mass Index-unit from Baseline (start of 1 …		Andrew Hendifar, MD	Yinuoke Ltd.	ALL	ADULT, OLDER_ADULT	EARLY_PHASE1	20	OTHER	INTERVENTIONAL	Allocation: NA|Intervention Model: SINGLE_GROUP|Masking: NONE|Primary Purpose: SUPPORTIVE_CARE	IIT2021-16-HENDIFAR-KETOROCX	2022-07-01	2024-12-05	2025-12-05	2022-04-20		2024-06-14	Cedars- Sinai Medical Center, Los Angeles, California, 90048, United States
NCT04048278	Lidocaine Infusion in Pancreatic Cancer	https://clinicaltrials.gov/study/NCT04048278		RECRUITING	This study elucidates the effects of the intravenous (IV) lidocaine infusion on the biology of pancreatic circulating tumor cells (CTCs) isolated from patients undergoing robotic pancreatectomy for all types of pancreatic cancer. A prospective randomized controlled double blinded trial design will be used for the proposed study.	NO	Pancreatic Cancer	DRUG: Lidocaine Hydrochloride|DRUG: Saline Solution for Injection	Specimen outcome measure., Src Tyrosine Kinase Enzymatic activity in CTCs. Fluorescence intensity will be used to measure Src phosphorylation in circulating tumor cells., Outcomes will be evaluated perioperatively|Specimen outcome measure., Cytokine Levels in Serum (pg/ml), Outcomes will be evaluated perioperatively|Specimen outcome measure., Chemokine levels in serum (pg/ml), Outcomes will be ev…	Specimen outcome measure, CTCs Enumeration, Perioperatively		University of Illinois at Chicago		ALL	ADULT, OLDER_ADULT	EARLY_PHASE1	46	OTHER	INTERVENTIONAL	Allocation: RANDOMIZED|Intervention Model: PARALLEL|Masking: DOUBLE (PARTICIPANT, CARE_PROVIDER)|Primary Purpose: TREATMENT	2017-1365	2018-11-08	2024-11-08	2025-01-01	2019-08-07		2023-12-01	University of Illnois at Chicago, Chicago, Illinois, 60612, United States
NCT05482451	Nivolumab and All-trans Retinoic Acid for Pancreatic Cancer	https://clinicaltrials.gov/study/NCT05482451		RECRUITING	This study is to examine the anticancer activity of the combination therapy with all-trans retinoic acid and nivolumab in patients with chemotherapy-refractory advanced or metastatic pancreatic adenocarcinoma.	NO	Effect of Drug	DRUG: Nivolumab|DRUG: all trans retinoic acid	Overall response, Overall response is evaluated using Response Evaluation Criteria in Solid Tumors criteria (RECIST 1.1). A participant is considered to have responded if either of the following outcomes is achieved: 1. Complete Response: Disappearance of all target lesions. Any pathological lymph nodes (whether target or non-target) must have reduction in short axis to \<10 mm 2. Partial Respons…	Progression-free survival, The median duration of time from the time of registration until disease progression or death. Disease progression is assessed using RECIST 1.1 criteria., From the date of registration until disease progression or death, up to 3 years.	Overall survival, The median duration of time from the time of registration until death, From the date of registration to the date of patients death, up to 3 years.	China Medical University Hospital		ALL	ADULT, OLDER_ADULT	EARLY_PHASE1	20	OTHER	INTERVENTIONAL	Allocation: NA|Intervention Model: SINGLE_GROUP|Masking: NONE|Primary Purpose: TREATMENT	CMUH110-REC1-013	2021-03-01	2025-02-28	2025-02-28	2022-08-01		2023-02-21	China Medical University Hospital, Taichung, Please Select, 404, Taiwan	Study Protocol, https://cdn.clinicaltrials.gov/large-docs/51/NCT05482451/Prot_000.pdf
NCT04930991	High Dose Omeprazole in Patients With Pancreatic Cancer	https://clinicaltrials.gov/study/NCT04930991	OU202005AJ	RECRUITING	The purpose of this study is to test the safety of high dose omeprazole and see what effects that it has on patients with exocrine pancreatic cancer.	NO	Exocrine Pancreatic Cancer	DRUG: Omeprazole	Proportion, Proportion of subjects receiving study treatment without adverse events that would significantly delay the surgery, 2 years|Safety and Tolerability, Frequency and severity of treatment related adverse events per CTCAE v5, 2 years	v-ATPase LC3-I and LC3-II expression, v-ATPase LC3-I and LC3-II expression on pancreatic tumor, 2 years|pH, pH of tumor tissue, 2 years|Correlation, Correlation of biomarker changes with potential cancer cell apoptosis, 2 years		University of Oklahoma		ALL	ADULT, OLDER_ADULT	EARLY_PHASE1	60	OTHER	INTERVENTIONAL	Allocation: NON_RANDOMIZED|Intervention Model: PARALLEL|Masking: NONE|Primary Purpose: TREATMENT	OU-SCC-Omeprazole	2021-09-07	2024-06	2025-06	2021-06-18		2024-02-15	Stephenson Cancer Center, Oklahoma City, Oklahoma, 73104, United States
NCT05860374	A Clinical Study on Oncolytic Virus Injection (R130) for the Treatment of Advanced Solid Tumors	https://clinicaltrials.gov/study/NCT05860374		RECRUITING	20 participants are expected to be enrolled for this openï¼ŒSingle-armed clinical trial to evaluate the safety and efficacy of the recombinant herpes simplex virus â… , R130 in patients with advanced solid tumors.	NO	Sarcoma|Carcinoma|Breast Cancer|Pancreatic Cancer|Colorectal Cancer|Gastric Cancer|Liver Cancer|Lung Cancer|Gynecologic Cancer	DRUG: Recombinant oncolytic herpes simplex virus type 1 (R130)	Subject incidence of adverse events, To characterize the safety profile of R130 injection in patients with advanced solid tumors as measured by the incidence of Grade â‰¥ 3 Common Terminology Criteria for Adverse Events, version 5.0 (CTCAE v5.0), Up to 6 months|Subject incidence of laboratory abnormalities, Detection of liver and renal function, electrocardiogram, routine blood examination etc., …	Disease Assessment for Disease Control Rate, Evaluate the efficacy endpoints of DCR by the investigator with RECIST v1.1 and iRECIST, Every 10 weeks for 12 months	Disease Assessment for Duration of Response, Evaluate the efficacy endpoints of DOR by the investigator with RECIST v1.1 and iRECIST, Every 10 weeks for 12 months|Quality of Life Assessment, Evaluate with EORTC QLQ-C30, Every 6 weeks for 12 months	Shanghai Yunying Medical Technology	The Affiliated Hospital of Xuzhou Medical University	ALL	ADULT, OLDER_ADULT	EARLY_PHASE1	20	INDUSTRY	INTERVENTIONAL	Allocation: NA|Intervention Model: SINGLE_GROUP|Masking: NONE|Primary Purpose: TREATMENT	XYFY-R130-AST	2023-03-02	2025-03-02	2026-03-02	2023-05-16		2023-05-16	Xuzhou Second People's Hospital, Shanghai, Jiangsu, 221000, China
NCT05886075	A Clinical Study on Oncolytic Virus Injection (R130) for the Treatment of Relapsed/Refractory Advanced Solid Tumors	https://clinicaltrials.gov/study/NCT05886075		RECRUITING	24 participants are expected to be enrolled for this openï¼ŒSingle-armed clinical trial to evaluate the safety and efficacy of the recombinant herpes simplex virus â… , R130 in patients with relapsed/refractory advanced solid tumors.	NO	Lung Cancer|Bronchial Cancer|Non Small Cell Lung Cancer|Small Cell Lung Cancer|Sarcoma|Colorectal Cancer|Gastric Cancer|Liver Cancer|Breast Cancer|Pancreatic Cancer|Head and Neck Cancer|Ovarian Cancer	DRUG: Recombinant oncolytic herpes simplex virus type 1 (R130)	Subject incidence of adverse events, To characterize the safety profile of R130 injection in patients with advanced solid tumors as measured by the incidence of Grade â‰¥ 3 Common Terminology Criteria for Adverse Events, version 5.0 (CTCAE v5.0), Up to 6 months|Subject incidence of laboratory abnormalities, Detection of liver and renal function, electrocardiogram, routine blood examination etc., …	Disease Assessment for Disease Control Rate, Evaluate the efficacy endpoints of DCR by the investigator with RECIST v1.1 and iRECIST, Every 10 weeks for 12 months|Disease Assessment for Duration of Response, Evaluate the efficacy endpoints of DOR by the investigator with RECIST v1.1 and iRECIST, Every 10 weeks for 12 months|Quality of Life Assessment, Evaluate with EORTC QLQ-C30, Every 6 weeks fo…		Shanghai Yunying Medical Technology	The PLA Navy Anqing Hospital	ALL	ADULT, OLDER_ADULT	EARLY_PHASE1	24	INDUSTRY	INTERVENTIONAL	Allocation: NA|Intervention Model: SINGLE_GROUP|Masking: NONE|Primary Purpose: TREATMENT	AQNH-R130-AST	2023-03-30	2025-03	2025-03	2023-06-02		2023-06-02	The PLA Navy Anqing Hospital, Anqing, Anhui, 246000, China
NCT06054984	TCR-T Cells in the Treatment of Advanced Pancreatic Cancer	https://clinicaltrials.gov/study/NCT06054984	GB3010-02	RECRUITING	To investigate the safety, tolerability, efficacy and pharmacokinetics of TCR-T cells in the treatment of advanced pancreatic cancer	NO	Pancreatic Cancer	DRUG: TCR-T Cells Injectionï¼ˆGB3010 Cells Injectionï¼‰	Evaluate the Incidence of Treatment Related Adverse Events of TCRT cells in patients with advanced pancreatic cancer, collect adverse events (AE), serious adverse events (SAE), adverse events of special interest (AESI), and laboratory abnormalities (type, frequency, and severity), 2years|Characterize the Peak of Peripheral Blood Concentration and Area under the Peripheral Blood concentration vers…	Correlation of the pharmacokinetic profile of TCRT cells with the Incidence of CRS and ICANS events, collect changes in mutant cell concentration in peripheral blood and tumor tissue after TCRT cell reinfusion,observe correlation of these measures with CRS and ICANS events, 2years|Evaluate tumor size (mm) , tumor biomarker CA19-9 (U/ml), ORR/DCR/PFS and OS of patients with advanced pancreatic can…	To explore the correlation between the proliferation and persistence of TCRT cells in body and the efficacy, observe correlation of the PK parameters with response (CR, PR, relapse),PK parameters including peak (Cmax) of neoantigen-specific TCRT cells in blood and tumor tissue, time to peak (number of days to peakTCRT cells after infusion), Tmax) and AUC0-28 (area under the curve plotted against …	Ruijin Hospital	Shanghai Essight Bio Co.,Ltd	ALL	ADULT, OLDER_ADULT	EARLY_PHASE1	18	OTHER	INTERVENTIONAL	Allocation: NA|Intervention Model: SINGLE_GROUP|Masking: NONE|Primary Purpose: TREATMENT	(2021) IEC No.288	2021-09-07	2024-06-07	2024-09-07	2023-09-26		2023-10-13	Ruijin Hospital Affiliated to Shanghai Jiaotong University School of Medicine, ShangHai, Shanghai, 200025, China
NCT04395469	FAZA PET/MRI Pancreas	https://clinicaltrials.gov/study/NCT04395469		ACTIVE_NOT_RECRUITING	This is a single arm, single centre, investigator initiated study to investigate the use of FAZA-PET in combination with MRI. FAZA is an investigational radiotracer used in PET scans. FAZA PET-MRI will be used to measure hypoxia in up to 20 patients with unresectable, non-metastatic, locally advanced un-resectable pancreatic adenocarcinoma (LAPAC). After each FAZA PET-MRI scan, patients will be f…	NO	Pancreatic Adenocarcinoma Non-resectable|Locally Advanced Pancreatic Adenocarcinoma|Unresectable Pancreatic Cancer	DRUG: 18F-FAZA	Tumor Hypoxia, Hypoxic regions in the tumour are defined as regions for which the voxel-scale activity exceeds the mean activity in the left-ventricle blood pool by a ratio of 1.2. The fraction of such voxels in a given tumour defines the hypoxic fraction., 2.5 years			University Health Network, Toronto		ALL	ADULT, OLDER_ADULT	NA	20	OTHER	INTERVENTIONAL	Allocation: NA|Intervention Model: SINGLE_GROUP|Masking: NONE|Primary Purpose: DIAGNOSTIC	UHN REB 19-6358-C	2021-05-18	2025-03	2025-03	2020-05-20		2024-06-18	Princess Margaret Cancer Centre, Toronto, Ontario, M5G 2C1, Canada
NCT01595321	Pancreatic Tumor Cell Vaccine (GVAX), Low Dose Cyclophosphamide, Fractionated Stereotactic Body Radiation Therapy (SBRT), and FOLFIRINOX Chemotherapy in Patients With Resected Adenocarcinoma of the Pancreas	https://clinicaltrials.gov/study/NCT01595321		ACTIVE_NOT_RECRUITING	The purpose of this study is to estimate safety of a whole cell vaccine with immune modulating doses of cyclophosphamide followed by SBRT and FOLFIRINOX chemotherapy in pancreatic cancer patients after surgery.	NO	Pancreatic Cancer	DRUG: Cyclophosphamide|BIOLOGICAL: PANC 10.05 pcDNA-1/GM-Neo and PANC 6.03 pcDNA-1/GM-Neo vaccine|RADIATION: Stereotactic Body Radiation (SBRT)|DRUG: FOLFIRINOX	Number of participants with adverse events as a measure of toxicity, To determine the safety profile of the whole cell vaccine (GVAX) administered along with cyclophosphamide; fractionated SBRT, and FOLFIRINOX., 4 years	Survival, To estimate the median overall survival (OS), disease-free survival (DFS), and distant metastases free survival (DMFS) using Kaplan-Meier techniques., 4 years|Time to disease progression using immune correlates, Correlate progression with the immune response through vaccine-induced changes in the number, function, avidity, size and diversity of the mesothelin-specific T cell repertoire)…		Sidney Kimmel Comprehensive Cancer Center at Johns Hopkins	The Skip Viragh Foundation	ALL	ADULT, OLDER_ADULT	NA	19	OTHER	INTERVENTIONAL	Allocation: NON_RANDOMIZED|Intervention Model: SINGLE_GROUP|Masking: NONE|Primary Purpose: TREATMENT	J1179|NA_00050233	2012-10-29	2024-09	2024-09	2012-05-10		2023-03-08	The Sidney Kimmel Comprehensive Cancer Center at Johns Hopkins, Baltimore, Maryland, 21231, United States
NCT02921022	Study Of Gemcitabine, Nab-paclitaxel, PEGPH20 and Rivaroxaban for Advanced Pancreatic Adenocarcinoma	https://clinicaltrials.gov/study/NCT02921022		ACTIVE_NOT_RECRUITING	The purpose of this study is to test any good and bad effects of the study drug called PEGPH20. PEGPH20 alone is considered investigational. The Food and Drug Administration (FDA) has not approved the marketing or sale of PEGPH20, but have authorized its use in research studies with humans. PEGPH20 could shrink the cancer but it also can cause side effects. PEGPH20 is an enzyme that breaks down a…	NO	Pancreatic Cancer|Advanced Pancreatic Ductal Adenocarcinoma	DRUG: Gemcitabine|DRUG: Nab-paclitaxel|DRUG: PEGPH20	rate of symptomatic TE events, This includes any grade 2 or grade 3 thromboembolic event as defined by NCI CTCAE v4.0 found on incidental imaging, which would indicate a need for medical intervention., 1 year			Memorial Sloan Kettering Cancer Center	Halozyme Therapeutics|Miami Cancer Institute	ALL	ADULT, OLDER_ADULT	NA	110	OTHER	INTERVENTIONAL	Allocation: NON_RANDOMIZED|Intervention Model: PARALLEL|Masking: NONE|Primary Purpose: TREATMENT	16-1066	2016-10	2024-10	2024-10	2016-09-30		2023-07-05	Hartford Healthcare Cancer Institute @ Hartford Hospital, Hartford, Connecticut, 06102, United States|Miami Cancer Institute, Miami, Florida, 33143, United States|Memorial Sloan Kettering Basking Ridge, Basking Ridge, New Jersey, United States|Memorial Sloan Kettering Monmouth, Middletown, New Jersey, 07748, United States|Memorial Sloan Kettering Bergen, Montvale, New Jersey, 07645, United States…
NCT04472910	GATA6 Expression as a Predictor of Response to Peri-Operative Chemotherapy in Resectable Pancreatic Adenocarcinoma	https://clinicaltrials.gov/study/NCT04472910	NeoPancOne	ACTIVE_NOT_RECRUITING	To date, there have been no Canadian led neoadjuvant or peri-operative trials, this multicentre design gives the opportunity to build more experience with this strategy across Canada in more institutions. The design of this prospective trial will also test our important hypotheses regarding the use of biomarkers to understand the benefit of mFFX in improving outcomes for patients with resectable …	NO	Resectable Pancreatic Cancer	DRUG: Modified Folforinox (mFFX)	To assess disease free survival (DFS) in resectable PDAC treated with peri-operative mFFX according to baseline GATA6 expression level, Disease free survival, 2-4 years	Evaluate the feasibility of EUS FNB as an effective modality for the detection of GATA6 expression at first diagnosis, including number of unsuccessful EUS-FNBs., 2-4 years|Determine GATA6 in-situ hybridization (ISH)/immunohistochemistry (IHC) success rate, 2-4 years|Determine GATA6 expression levels in EUS-FNB specimen compared to surgical specimen, 2-4 years|Determine the DFS according to R0 or…		University Health Network, Toronto	Pancreatic Cancer Canada	ALL	ADULT, OLDER_ADULT	NA	84	OTHER	INTERVENTIONAL	Allocation: NA|Intervention Model: SINGLE_GROUP|Masking: NONE|Primary Purpose: TREATMENT	19-6059	2020-08-21	2025-12-31	2025-12-31	2020-07-16		2023-11-27	BC Cancer Agency Vancouver, Vancouver, British Columbia, Canada|Kingston Health Sciences Centre, Kingston, Ontario, Canada|London Health Sciences Centre, London, Ontario, Canada|Ottawa Hospital, Ottawa, Ontario, Canada|Princess Margaret Cancer Centre, Toronto, Ontario, M5G 2N9, Canada|Sunnybrook Hospital/Odette Cancer Centre, Toronto, Ontario, Canada|Unity Health (St. Joseph's and St. Michael's),…
NCT05903703	Canagliflozin With Gemcitabine in Pancreatic Carcinoma	https://clinicaltrials.gov/study/NCT05903703		NOT_YET_RECRUITING	Gemcitabine-based chemotherapy or combination with FOLFIRINOX is the leading treatment of pancreatic cancer. However, the overall response rate of pancreatic cancer to gemcitabine is less than 20%. Resistance to gemcitabine is the most important reason. There is an urgent need to develop new combination therapies to improve the efficiency of chemotherapy, avoid toxicity limitations, and improve t…	NO	Pancreatic Cancer	DRUG: Canagliflozin and Gemcitabine|DRUG: Gemcitabine	Evaluation the clinical complete response (CR) at 6 weeks intervals, The tumor lesion in our patient completely resolved and lasted for â‰¥4 weeks, and no new lesion appeared, 18 weeks|Evaluation the clinical partial response (PR) at 6 weeks intervals, the overall reduction in the longest diameter of the tumor focus is \> 50% and it can be maintained for at least 4 weeks, with no new focus emergi…			Zhang Xiaofeng,MD	College of Pharmaceutical Sciences at Zhejiang University|The Innovation Institute for Artificial Intelligence in Medicine, Zhejiang University	ALL	ADULT, OLDER_ADULT	NA	20	OTHER	INTERVENTIONAL	Allocation: RANDOMIZED|Intervention Model: PARALLEL|Masking: NONE|Primary Purpose: TREATMENT	20230519	2023-10-01	2026-09-30	2027-03-31	2023-06-15		2023-06-15	Hangzhou first people's Hospital, Hangzhou, Zhejiang, 310000, China
NCT06214533	Celiac plExus Block to Reduce OpioID Consumption Following Hepato-pancreato-biliary Mini-invasive Surgery	https://clinicaltrials.gov/study/NCT06214533	CEBOIDS	NOT_YET_RECRUITING	The goal of this study is to assess the efficacy of intraoperative celiac plexus block (CPB) to reduce opioid consumption following laparoscopic hepato-pancreato-biliary surgery	NO	Pancreatic Ductal Adenocarcinoma|Liver, Cancer of, Primary Resectable	DRUG: Ropivacaine 0.5%|DRUG: Normal Saline	Postoperative opioid use, The primary outcome will be morphine equivalent during the first postoperative 24 h, Up to 24 h after surgery	Postoperative opioid use, Patients will be recorded for up to 72 h postoperative opioid consumption., Up to 72 h after surgery|Numeric rating scale (NRS) for pain, Patients will be asked to complete a daily diary up to 72 h that records numeric pain rating scale, Up to 72 h after surgery|Postoperative vomiting, Incidence of postoeprative vomiting will be recorded for up to 72 h, Up to 72 h after …		Sixth Affiliated Hospital, Sun Yat-sen University		ALL	ADULT, OLDER_ADULT	NA	60	OTHER	INTERVENTIONAL	Allocation: RANDOMIZED|Intervention Model: PARALLEL|Masking: QUADRUPLE (PARTICIPANT, CARE_PROVIDER, INVESTIGATOR, OUTCOMES_ASSESSOR)|Primary Purpose: TREATMENT	2022-090	2024-03-01	2025-08-31	2025-12-31	2024-01-19		2024-01-19
NCT05613465	Adjuvant Chemotherapy Plus Codonopsis Pilosula Nnannf /Placebo	https://clinicaltrials.gov/study/NCT05613465		RECRUITING	Pancreatic carcinoma patients got benefit from adjuvant therapy after radical surgery. Gemcitabine combined with albumin-paclitaxel was recommended as the first-line regimen for adjuvant chemotherapy by NCCN guidelines. The most common non-hematological adverse events associated with gemcitabine combined with albumin-paclitaxel treatment were fatigue (54%), followed by alopecia (50%), and grade 3…	NO	Pancreatic Carcinoma|Adjuvant Chemotherapy|Cancer-related Fatigue	DRUG: Codonopsis|DRUG: Placebo	Cancer-related fatigue, The revised Piper fatigue scale (PFSâƒR) was used for accessing Cancer-related fatigue, 9 weeks	Immunologic function, Number of T cell subgroupsã€B cells and NK cells count in plasma were measured every three weeks, 9 weeks		Zhejiang Provincial People's Hospital		ALL	ADULT, OLDER_ADULT	NA	100	OTHER	INTERVENTIONAL	Allocation: RANDOMIZED|Intervention Model: PARALLEL|Masking: DOUBLE (PARTICIPANT, INVESTIGATOR)|Primary Purpose: TREATMENT	ZJPPHGIP-RCT202210	2022-10-25	2024-10-30	2024-12-30	2022-11-14		2022-11-14	Zhejiang Provincial People'S Hospital, Hangzhou, Other (Non U.s.), 314000, China
NCT04584008	Targeted Agent Evaluation in Digestive Cancers in China Based on Molecular Characteristics	https://clinicaltrials.gov/study/NCT04584008	VISIONARY	RECRUITING	This a prospective real-world navigation study using tumor DNA sequencing technology to sequence genes of previously treated and refractory gastrointestinal tumors, which are generally considered to be highly heterogeneous and complex, to screen potential molecular targeted drugs for individualized treatment. This study may provide feasibility and response information, which will be the basis for…	NO	Biliary Tract Neoplasms|Gastric Cancer|Esophageal Squamous Cell Carcinoma|Colorectal Cancer|Gastrointestinal Stromal Tumors|Pancreatic Cancer|Neuroendocrine Tumors|Unknown Primary Cancer|Digestive Cancer	DRUG: FGFR Inhibitor, IDH1 Inhibitor, HER2 Inhibitor, PARP Inhibitor, BRAF Inhibitor, MEK Inhibitor, ICIs, EGFR-TKIs, NTRK-TKI, and et. al.|DRUG: Other Therapy	Objective response rate (ORR) of patients receiving targeted agent, Objective response rate (ORR) per RECIST 1.1 criteria according to investigators assessment, up to 2 years	Proportion of patients with intervening genomic variation, Proportion of patients with intervening genomic variation, up to 2 years|Progression Free Survival (PFS) of patients receiving targeted agent, Progression Free Survival (PFS) per RECIST 1.1 criteria according to investigators assessment, up to 2 years|Overall Survival (OS) of patients receiving targeted agent, Overall Survival (OS) per RE…		Peking University	Hangzhou DIAN Medical Diagnostic Center Co., Ltd., China	ALL	ADULT, OLDER_ADULT	NA	600	OTHER	INTERVENTIONAL	Allocation: NON_RANDOMIZED|Intervention Model: PARALLEL|Masking: NONE|Primary Purpose: TREATMENT	NGS01	2020-09-23	2024-02	2024-02	2020-10-12		2023-12-27	Peking University Cancer Hospital, Beijing, Beijing, 100142, China
NCT05391126	GENOCARE: A Prospective, Randomized Clinical Trial of Genotype-Guided Dosing Versus Usual Care	https://clinicaltrials.gov/study/NCT05391126		RECRUITING	This is a prospective, randomized study designed to compare genotype-guided dosing to usual care in patients with pancreas cancer and colorectal cancer who are UGT1A1 intermediate metabolizers (\*1/\*28) (heterozygotes) and usual UGT metabolizers (\*1/\*1). All patients will be assessed for UGT1A1 genotype at screening and those with intermediate or usual UGT1A1 genotypes (\*1/\*28, \*1/\*1) will…	NO	Colorectal Cancer|Pancreatic Cancer	DRUG: Irinotecan	Adverse Events Frequency, To compare the frequency of cycle 1 grade 3-5 adverse effects in individuals with a \*1/\*28 or \*1/\*1 genotype who receive genotype-guided dosing and to those who are randomized to receive usual care., 6 months	Overall Survival, To evaluate overall survival between individuals randomized to receive genotype-guided dosing and those who are randomized to receive usual care., 5 years		Reema A. Patel		ALL	ADULT, OLDER_ADULT	NA	178	OTHER	INTERVENTIONAL	Allocation: RANDOMIZED|Intervention Model: SINGLE_GROUP|Masking: SINGLE (PARTICIPANT)|Primary Purpose: TREATMENT	MCC-22-GI-125-PMC	2022-09-28	2025-05	2025-05	2022-05-25		2023-10-10	University of Kentucky, Lexington, Kentucky, 40506, United States
NCT06361316	Irinotecan Liposome Combined With Oxaliplatin and Tegafur as Adjuvant Therapy for Pancreatic Cancer	https://clinicaltrials.gov/study/NCT06361316		RECRUITING	The purpose of this study is to evaluate the efficacy and safety of irinotecan liposome injection in combined with oxaliplatin plus tegafur (NASOX) for postoperative adjuvant chemotherapy for pancreatic cancer.	NO	Pancreatic Cancer|Adjuvant Therapy	DRUG: Irinotecan liposome injection	Disease Free Survival, DFS, the time from the start of randomization (or the start of treatment in a one-arm trial) to the recurrence of disease or death from any cause, whichever occurs first., baseline up to approximately 21.6 months.	Adverse events (aes) were determined and graded according to NCI-CTCAE version 5.0, and evaluated by the overall incidence of AE, the incidence of AE grade 3 or above, and the incidence of SAE, Hematologic and non-hematologic adverse events during adjuvant therapy (according to NCI-CTCAE5.0);, baseline up to approximately 7 months.|Overall Survival, OS, the time from the start of randomization (o…		Kuirong Jiang	CSPC Ouyi Pharmaceutical Co., Ltd.	ALL	ADULT, OLDER_ADULT	NA	53	OTHER	INTERVENTIONAL	Allocation: NA|Intervention Model: SINGLE_GROUP|Masking: NONE|Primary Purpose: TREATMENT	CSPC-DEY-PC-JS01	2024-04-08	2025-03-25	2028-07-31	2024-04-11		2024-04-11	FirstNanjingMU, Nanjing, Jiangsu, 025, China
NCT05802420	The Value of Molecular Residual Disease Monitoring Based on ctDNA in Advanced or Metastatic Pancreatic Cancer	https://clinicaltrials.gov/study/NCT05802420	MAP-01	RECRUITING	The goal of this clinical trial is to explore the value of molecular residual disease (MRD) monitoring based on ctDNA in advanced or metastatic pancreatic cancer. The main questions it aims to answer are: * prognostic value of baseline MRD; * the role of MRD dynamic changes after treatment in guiding treatment. Peripheral blood derived from participants will be obtained for MRD test before first-…	NO	Pancreatic Cancer|Advanced Cancer|Metastatic Cancer	DRUG: Later-line therapy	Progression-free survival, The date of first-line chemotherpay initiation to tumor progression or death due to any cause in the absence of progression., Baseline until death from any cause (up to approximately 24 months)	Overall survival, The date of first-line chemotherpay initiation to death due to any cause., Baseline until death from any cause (up to approximately 24 months)	The prognostic value of MRD, The prognostic value of baseline MRD and dynamic MRD changes, Baseline until death from any cause (up to approximately 24 months)|The prognostic role of targeted therapy selected based on MRD, The prognostic role of targeted therapy selected based on MRD, Baseline until death from any cause (up to approximately 24 months)	Peking Union Medical College Hospital		ALL	ADULT, OLDER_ADULT	NA	100	OTHER	INTERVENTIONAL	Allocation: RANDOMIZED|Intervention Model: PARALLEL|Masking: NONE|Primary Purpose: TREATMENT	K3378-01	2023-02-01	2025-02-01	2025-02-01	2023-04-06		2023-04-12	Peking Union Medical College Hospital, Beijing, Beijing, 100730, China
NCT05802394	The Value of Molecular Residual Disease Monitoring Based on ctDNA in Borderline Resectable or Locally Advanced Pancreatic Cancer	https://clinicaltrials.gov/study/NCT05802394	MAP-03	RECRUITING	The goal of this clinical trial is to explore the value of molecular residual disease (MRD) monitoring based on ctDNA in borderline resectable or locally advanced pancreatic cancer. The main questions it aims to answer are: * prognostic value of baseline MRD; * the role of MRD dynamic changes after treatment in guiding treatment. Peripheral blood derived from participants will be obtained for MRD…	NO	Pancreatic Cancer|Locally Advanced	DRUG: Later-line therapy	Resection rate, Proportion of patients who receive surgical resection, Baseline until operation, PD or death, whichever occurs first (up to approximately 24 months)	Overall survival, The date of conversion therapy initiation to death due to any cause., Baseline until PD or death, whichever occurs first (up to approximately 24 months)|Progression-free survival, The date of conversion therapy initiation to tumor progression or death due to any cause in the absence of progression., Baseline until PD or death, whichever occurs first (up to approximately 24 month…	The prognostic value of MRD, The prognostic value of baseline MRD and dynamic MRD changes, Baseline until PD or death, whichever occurs first (up to approximately 24 months)|The prognostic role of targeted therapy selected based on MRD, The prognostic role of targeted therapy selected based on MRD, Baseline until PD or death, whichever occurs first (up to approximately 24 months)	Peking Union Medical College Hospital		ALL	ADULT, OLDER_ADULT	NA	100	OTHER	INTERVENTIONAL	Allocation: RANDOMIZED|Intervention Model: PARALLEL|Masking: NONE|Primary Purpose: TREATMENT	K3378-03	2023-02-01	2026-02-01	2030-02-01	2023-04-06		2023-04-12	Department of Medical Oncology, Peking Union Medical College Hospital, Chinese Academy of Medical Sciences and Peking Union Medical College, Beijing, 100032, China
NCT05802407	The Value of Molecular Residual Disease Monitoring Based on ctDNA in Resected Pancreatic Cancer	https://clinicaltrials.gov/study/NCT05802407	MAP-02	RECRUITING	The goal of this clinical trial is to explore the value of molecular residual disease (MRD) monitoring based on ctDNA in resected pancreatic cancer. The main questions it aims to answer are: * prognostic value of baseline MRD; * the role of MRD dynamic changes after treatment in guiding treatment. Peripheral blood derived from participants will be obtained for MRD test before adjuvant chemotherap…	NO	Pancreatic Cancer|Resectable Carcinoma	DRUG: Later-line therapy	Disease-free survival, The date of adjuvant chemotherpay initiation to tumor recurrence, local-regional or distant metastases, or death due to any cause., Baseline until death from any cause (up to approximately 36 months)	Overall survival, The date of adjuvant chemotherpay initiation to death due to any cause., Baseline until death from any cause (up to approximately 60 months)	The prognostic value of MRD, The prognostic value of baseline MRD and dynamic MRD changes, Baseline until death from any cause (up to approximately 60 months)|The prognostic role of targeted therapy selected based on MRD, The prognostic role of targeted therapy selected based on MRD, Baseline until death from any cause (up to approximately 60 months)	Peking Union Medical College Hospital		ALL	ADULT, OLDER_ADULT	NA	100	OTHER	INTERVENTIONAL	Allocation: RANDOMIZED|Intervention Model: PARALLEL|Masking: NONE|Primary Purpose: TREATMENT	K3378-02	2023-02-01	2026-02-01	2030-02-01	2023-04-06		2023-04-12	Department of Medical Oncology, Peking Union Medical College Hospital, Chinese Academy of Medical Sciences and Peking Union Medical College, Beijing, 100032, China
NCT04600154	MS-20 on Gut Microbiota and Risk/Severity of Cachexia in Pancreatic Cancer Patients	https://clinicaltrials.gov/study/NCT04600154		RECRUITING	Cachexia has been recognized as a direct cause of reduced quality of life complicating in cancer patients. Patients with pancreatic cancer have the highest prevalence in developing severe degrees of cachexia. Providing supportive therapies for these patients may provide a lot of benefit on overarching quality of life and improve overall survival. MS-20 is indicated for treating the symptom of fat…	NO	Pancreatic Cancer|Cachexia|Chemotherapy Effect	DRUG: MS-20|OTHER: Placebo	Change in cachexia staging score from baseline, Cachexia staging score: a score to gauge the severity of cachexia: non-cachexia (0-2), pre-cachexia (3-4), cachexia (5-8), and refractory cachexia (9-12), baseline to 12th week	Change in lumbar skeletal muscle index from baseline, Lumbar skeletal muscle index (SMI) is calculated as the mean of sum of cross-sectional areas of skeletal muscles on two consecutive CT images containing the third lumbar vertebra, baseline to 12th week|QLQ-C30 Global health status/QoL, Linear transformation of Global health status/QoL score of QLQ-C30, 12th week	Progression free survival, Time from enrollment to progressive disease (PD) as assessed by Response Evaluation Criteria In Solid Tumours (RECIST) 1.1, From enrollment to progressive disease, or censored at end of study (20th week)	National Taiwan University Hospital	Microbio Co Ltd	ALL	ADULT, OLDER_ADULT	NA	40	OTHER	INTERVENTIONAL	Allocation: RANDOMIZED|Intervention Model: PARALLEL|Masking: QUADRUPLE (PARTICIPANT, CARE_PROVIDER, INVESTIGATOR, OUTCOMES_ASSESSOR)|Primary Purpose: TREATMENT	202004004MIPC	2021-08-10	2023-06-30	2023-06-30	2020-10-23		2023-01-19	Department of Internal Medicine, National Taiwan University Hospital, Taipei, Taiwan
NCT06022276	Nimotuzumab for EGFR-amplified Advanced Pan Solid Tumors	https://clinicaltrials.gov/study/NCT06022276		RECRUITING	To evaluate the efficacy and safety of nimotuzumab in the treatment of EGFR-amplified advanced pan solid tumors (Lung/Esophageal/Gastric/Pancreatic /Colorectal / Head and neck Cervical).	NO	Solid Tumor|EGFR Amplification	DRUG: Nimotuzumab	PFS2/PFS1, The progression free survival (PFS1) after the most recent treatment before enrollment is defined as the progression of the disease from the most recent treatment before enrollment.The progression free survival period (PFS2) after enrollment is defined as the time from matched targeted therapy or unmatched therapy to disease progression or death., Through study completion, an expected …	Objective Response Rate(ORR), The proportion of patients whose tumor volume is reduced to 30% and can be maintained for more than 4 weeks,Based on RECIST criteria v1.1., Through study completion, an expected average of 1 year|Progression-free Survival(PFS), The time from the beginning of the patient's treatment to the disease progression or death for any reason.Based on RECIST criteria v1.1., The…		Tianjin Medical University Second Hospital		ALL	ADULT, OLDER_ADULT	NA	46	OTHER	INTERVENTIONAL	Allocation: NA|Intervention Model: SINGLE_GROUP|Masking: NONE|Primary Purpose: TREATMENT	Nimotuzumab for Pan-cancer	2022-12-01	2024-12-31	2024-12-31	2023-09-01		2023-09-01	Tianjin Medical University Second Hospital, Tianjin, Tianjin, 300211, China
NCT05617872	Vinegar-induced Collection of Duodenal Pancreatic Juice Via Endoscopic Ultrasound	https://clinicaltrials.gov/study/NCT05617872		RECRUITING	The goal of this clinical trial is to learn about the feasibility of collecting pancreatic juice through duodenal aspiration by ultrasound endoscopy (EUS) for molecular marker testing after intraduodenal infusion of vinegar in patients with suspected pancreatic cancer and who are scheduled to have endoscopic ultrasound with fine needle aspiration (EUS-FNA). The main questions it aims to answer ar…	NO	Pancreatic Cancer	DRUG: Vinegar 20ml|DRUG: Saline|DRUG: Vinegar 40ml|DRUG: Vinegar 20ml, 3 phases	cfDNA concentration, cfDNA concentration of collected pancreatic juice of patients in different arms, The collected pancreatic juice will be tested in 6 months.	PLA2G1B concentration, PLA2G1B concentration of collected pancreatic juice of patients in different arms, The collected pancreatic juice will be tested in 6 months.|Immunoglobulin (Ig) concentration, Immunoglobulin (Ig) concentration of collected pancreatic juice of patients in different arms, The collected pancreatic juice will be tested in 6 months.|KRAS mutation load, KRAS mutation load detect…		Peking Union Medical College Hospital		ALL	ADULT, OLDER_ADULT	NA	50	OTHER	INTERVENTIONAL	Allocation: RANDOMIZED|Intervention Model: PARALLEL|Masking: NONE|Primary Purpose: OTHER	K2379	2022-11-01	2023-10	2023-11	2022-11-16		2022-11-16	Peking Union Medical College Hospital, Beijing, Beijing, 100730, China
NCT05432193	FAPi Radioligand OpeN-Label, Phase 1 Study to Evaluate Safety, Tolerability and DosImetry of [Lu-177]-PNT6555; A Dose Escalation Study for TReatment of Patients With Select Solid Tumors (FRONTIER)	https://clinicaltrials.gov/study/NCT05432193		ACTIVE_NOT_RECRUITING	This Phase 1 study will evaluate the safety and tolerability of \[Ga-68\]-PNT6555 and \[Lu-177\]-PNT6555 in subjects with select solid tumors that have FAP over-expression, in order to determine a recommended Phase 2 dose.	NO	Pancreatic Ductal Adenocarcinoma|Colorectal Cancer|Esophageal Cancer|Melanoma (Skin)|Soft Tissue Sarcoma|Head and Neck Squamous Cell Carcinoma|Cholangiocarcinoma	DRUG: [Ga-68]-PNT6555|DRUG: [Lu-177]-PNT6555	Treatment emergent adverse events, Occurrence of Treatment emergent adverse events as per CTCAE v5.0, From first dose of study drug through end of treatment (~24 weeks)	Adverse events for [Ga-68]-PNT6555, Occurrence of adverse events for \[Ga-68\]-PNT6555 as per CTCAE v5.0, From first dose of imaging study drug through 7 days post dose|Biodistribution and radiation dosimetry of [Lu-177]-PNT6555 to normal organs., Absorbed dose estimates (Gy) in normal organs for \[Lu-177\]-PNT6555, From first dose of study drug through end of treatment (~24 weeks)|Biodistributio…	Preliminary efficacy of [Lu-177]-PNT6555 based on tumor response., Objective response rate (ORR) based on RECIST 1.1, From first dose of study drug until disease progression (up to approximately 3 years)|Preliminary efficacy of [Lu-177]-PNT6555 based on change in biomarkers., CA 19-9, CEA, From first dose of study drug through end of treatment (~24 weeks)|Tumor immune response to administration o…	POINT Biopharma, a wholly owned subsidiary of Eli Lilly and Company		ALL	ADULT, OLDER_ADULT	PHASE1	10	INDUSTRY	INTERVENTIONAL	Allocation: NA|Intervention Model: SEQUENTIAL|Masking: NONE|Primary Purpose: TREATMENT	PNT6555-01	2022-07-13	2023-12	2026-12	2022-06-27		2023-11-02	Memorial Sloan Kettering Cancer Center, New York, New York, 10065, United States|University Health Network - Princess Margaret Cancer Centre, Toronto, Ontario, M5G 2M9, Canada|CHUM - Centre hospitalier de l'UniversitÃ© de MontrÃ©al, MontrÃ©al, Quebec, H2X 3E4, Canada|Jewish General Hospital, MontrÃ©al, Quebec, H3T 1E2, Canada
NCT02988960	A Study of ABBV-927 and ABBV-181, an Immunotherapy, in Participants With Advanced Solid Tumors	https://clinicaltrials.gov/study/NCT02988960		ACTIVE_NOT_RECRUITING	This is a dose-escalation study designed to evaluate the safety, pharmacokinetics, and pharmacodynamics of ABBV-927, and to determine the maximum tolerated dose (MTD) or recommended Phase 2 dose (RPTD) for ABBV-927 when administered as monotherapy or as combination therapy with ABBV-181 in participants with advanced solid tumors.	NO	Advanced Solid Tumors Cancer	DRUG: ABBV-927|DRUG: ABBV-927|DRUG: ABBV-181	Maximum tolerated dose (MTD) or recommended Phase 2 dose (RPTD) for ABBV-927 when administered as monotherapy or as combination therapy with ABBV-181, The MTD and the RPTD of ABBV-927 when administered as monotherapy or as combination therapy with ABBV-181 will be determined during the dose escalation phase of the study. Once the RPTD has been determined, the dose expansion portion will begin., U…	Clinical benefit rate (CBR, defined as the percentage of participants with a confirmed partial, complete response, or stable disease for at least 24 weeks to the treatment), CBR defined as the proportion of subjects with a confirmed partial response (PR), complete response (CR), or stable disease for at least 24 weeks to the treatment., Up to 30 days after and up to 24-month of treatment period|D…		AbbVie		ALL	ADULT, OLDER_ADULT	PHASE1	163	INDUSTRY	INTERVENTIONAL	Allocation: NON_RANDOMIZED|Intervention Model: SEQUENTIAL|Masking: NONE|Primary Purpose: TREATMENT	M15-862|2016-002219-16	2017-02-22	2025-03-30	2025-03-30	2016-12-12		2024-06-20	The Angeles Clinic and Researc /ID# 156324, Los Angeles, California, 90025, United States|The University of Chicago Medical Center /ID# 155264, Chicago, Illinois, 60637-1443, United States|Massachusetts General Hospital /ID# 155267, Boston, Massachusetts, 02114, United States|Carolina BioOncology Institute /ID# 155265, Huntersville, North Carolina, 28078, United States|Tennessee Oncology-Nashvill…
NCT04137536	A Study of Armed, Activated T-Cells in Patients With Advanced Pancreatic Cancer	https://clinicaltrials.gov/study/NCT04137536		ACTIVE_NOT_RECRUITING	The purpose of this study is to find the safest dose and identify any bad side effects of EGFR-BATs (bispecific antibody-armed activated T cells) for people with advanced pancreatic cancer who have already received first-line standard chemotherapy.	NO	Pancreatic Cancer|Advanced Pancreatic Cancer|Pancreatic Adenocarcinoma|Pancreatic Neoplasms	DRUG: anti-EGFR-bispecific antibody armed activated T-cells	Evaluate toxicity, The NCI CTEP CTCAE v4.0 will be used., 1 year			Memorial Sloan Kettering Cancer Center	University of Virginia	ALL	ADULT, OLDER_ADULT	PHASE1	7	OTHER	INTERVENTIONAL	Allocation: NA|Intervention Model: SINGLE_GROUP|Masking: NONE|Primary Purpose: TREATMENT	18-463	2019-10-17	2025-04	2025-04	2019-10-24		2024-05-02	Memorial Sloan Kettering Cancer Center, New York, New York, 10065, United States|University of Virginia (Specimen Analysis), Charlottesville, Virginia, 22908, United States
NCT01852890	Gemcitabine, Ascorbate, Radiation Therapy for Pancreatic Cancer, Phase I	https://clinicaltrials.gov/study/NCT01852890		ACTIVE_NOT_RECRUITING	This is a phase 1 (first in man) study testing the safety of adding high dose ascorbate (vitamin C) to standard radiation and chemotherapy for treatment of pancreatic cancer.	NO	Pancreatic Neoplasms	DRUG: Ascorbate|DRUG: Gemcitabine|RADIATION: Radiation therapy	Number of grade 3, 4, & 5 adverse events during radiation, Assess grade 3 and higher adverse events. Evaluate the frequency and severity against the published literature to determine the likely causality between ascorbate and the adverse event(s)., Weekly during therapy for up to 10 weeks	Time to progression, Time from the start of therapy (radiation day 1) to documented disease progression as described by RECIST., Monthly, up to 10 years post-treatment|Overall survival, From start of treatment (radiation day 1) until the date of death from any cause., Monthly, up to 10 years post-treatment|Number of grade 3, 4, & 5 adverse events post-treatment, Beginning one month after completi…		Joseph J. Cullen	Holden Comprehensive Cancer Center|Gateway for Cancer Research	ALL	ADULT, OLDER_ADULT	PHASE1	16	OTHER	INTERVENTIONAL	Allocation: NON_RANDOMIZED|Intervention Model: SINGLE_GROUP|Masking: NONE|Primary Purpose: TREATMENT	201310772	2014-01	2019-01-22	2026-01	2013-05-14		2023-10-23	The Holden Comprehensive Cancer Center, Iowa City, Iowa, 52242, United States
NCT04161755	Study of Personalized Tumor Vaccines (PCVs) and a PD-L1 Blocker in Patients With Pancreatic Cancer That Can be Treated With Surgery	https://clinicaltrials.gov/study/NCT04161755		ACTIVE_NOT_RECRUITING	The purpose of this study is to evaluate the safety or treating pancreatic cancer with surgery to remove cancerour tissue, followed by atezolizumab, followed by a personalized cancer vaccine (PCV), and then with chemotherapy.	NO	Pancreatic Cancer	DRUG: Atezolizumab|BIOLOGICAL: RO7198457|DRUG: mFOLFIRINOX	Drug related toxicity, The primary objective of this trial is to evaluate the safety of a personalized tumor vaccine combined with atezolizumab and mFOLFIRINOX, 2 years			Memorial Sloan Kettering Cancer Center	Genentech, Inc.	ALL	ADULT, OLDER_ADULT	PHASE1	29	OTHER	INTERVENTIONAL	Allocation: NA|Intervention Model: SINGLE_GROUP|Masking: NONE|Primary Purpose: TREATMENT	19-039	2019-12-13	2024-11-11	2024-11-11	2019-11-13		2023-12-19	Memorial Sloan Kettering Basking Ridge (All Protocol Activities), Basking Ridge, New Jersey, 07920, United States|Memorial Sloan Kettering Monmouth (All Protocol Activities), Middletown, New Jersey, 07748, United States|Memorial Sloan Kettering Bergen (All Protocol Activities), Montvale, New Jersey, 07645, United States|Memorial Sloan Kettering Cancer Center @ Commack (All Protocol Activities), C…
NCT02595931	M6620 and Irinotecan Hydrochloride in Treating Patients With Solid Tumors That Are Metastatic or Cannot Be Removed by Surgery	https://clinicaltrials.gov/study/NCT02595931		ACTIVE_NOT_RECRUITING	This phase I trial studies the side effects and best dose of M6620 and irinotecan hydrochloride in treating patients with solid tumors that have spread to other places in the body (metastatic) or cannot be removed by surgery (unresectable). M6620 and irinotecan hydrochloride may stop the growth of tumor cells by blocking some of the enzymes needed for cell growth.	NO	Metastatic Colorectal Carcinoma|Metastatic Lung Small Cell Carcinoma|Metastatic Malignant Solid Neoplasm|Metastatic Pancreatic Carcinoma|Refractory Colorectal Carcinoma|Refractory Lung Small Cell Carcinoma|Refractory Malignant Solid Neoplasm|Refractory Pancreatic Carcinoma|Stage III Colorectal Cancer AJCC v8|Stage III Lung Cancer AJCC v8|Stage III Pancreatic Cancer AJCC v8|Stage IV Colorectal Can…	DRUG: Berzosertib|PROCEDURE: Biopsy Specimen|PROCEDURE: Biospecimen Collection|PROCEDURE: Computed Tomography|DRUG: Irinotecan Hydrochloride	Maximum tolerated dose (MTD), Will be defined as the highest dose level at which =\< 20% patients experience dose limiting toxicity. A logistic regression model will be used to determine the MTD using all patients., Up to 28 days|Recommended phase 2 dose (RP2D) of ATR kinase inhibitor M6620 (VX-970, berzosertib) and irinotecan hydrochloride, The RP2D will be determined based on MTD and the feasib…	Incidence of adverse events of M6620 (VX-970, berzosertib) and irinotecan hydrochloride, Will be assessed using National Cancer Institute Common Terminology Criteria for Adverse Events version 5.0. A toxicity will be considered to be an adverse event that is possibly, probably or definitely related to treatment. The maximum grade of toxicity for each category of interest will be recorded for each…	Change in biomarker levels, Paired t tests will be used to compare biomarker levels before and after treatment. The Benjamini and Hochberg's procedure will be used to control the false discovery rate at 30%. A descriptive analysis of patient tumor genotype and response to therapy will be performed., Baseline to up 6 months after completion of study treatment	National Cancer Institute (NCI)		ALL	ADULT, OLDER_ADULT	PHASE1	66	NIH	INTERVENTIONAL	Allocation: NA|Intervention Model: SINGLE_GROUP|Masking: NONE|Primary Purpose: TREATMENT	NCI-2015-01915|NCI-2015-01915|HCC 15-164|UPCI 15-164|HCC#15-164|9938|9938|UM1CA186689|UM1CA186690|UM1CA186704|UM1CA186717	2016-07-22	2023-03-07	2024-12-05	2015-11-04		2024-06-07	Los Angeles General Medical Center, Los Angeles, California, 90033, United States|USC / Norris Comprehensive Cancer Center, Los Angeles, California, 90033, United States|Stanford Cancer Institute Palo Alto, Palo Alto, California, 94304, United States|Keck Medical Center of USC Pasadena, Pasadena, California, 91105, United States|University of California Davis Comprehensive Cancer Center, Sacramen…
NCT04943900	A Study of BMS-986416 With and Without Nivolumab in Select Solid Tumors	https://clinicaltrials.gov/study/NCT04943900		ACTIVE_NOT_RECRUITING	The purpose of this study is to evaluate the safety, tolerability, drug effects, drug levels and preliminary antitumor activity of BMS-986416 when administered alone and in combination with Nivolumab in participants with select advanced solid tumors.	NO	Advanced Solid Tumors	DRUG: BMS-986416|DRUG: Nivolumab	Incidence of Adverse Events (AEs), Up to 100 days after the last treatment of study intervention(s)|Incidence of Serious Adverse Events (SAEs), Up to 100 days after the last treatment of study intervention(s)|Incidence of AEs meeting protocol-defined dose-limiting toxicity (DLT) criteria, Up to 100 days after the last treatment of study intervention(s)|Incidence of AEs leading to discontinuation,…	Maximum observed serum concentration (Cmax) of BMS-986416, Up to 100 days after the last treatment of study intervention(s)|Time of maximum observed serum concentration (Tmax) of BMS-986416, Up to 100 days after the last treatment of study intervention(s)|Trough observed serum concentration (Ctrough) of BMS-986416, Up to 100 days after the last treatment of study intervention(s)|Overall Response …		Bristol-Myers Squibb		ALL	ADULT, OLDER_ADULT	PHASE1	134	INDUSTRY	INTERVENTIONAL	Allocation: NON_RANDOMIZED|Intervention Model: SEQUENTIAL|Masking: NONE|Primary Purpose: TREATMENT	CA102-003	2021-08-09	2026-12-15	2028-06-04	2021-06-29		2024-04-01	Local Institution - 0006, Atlanta, Georgia, 30322, United States|Local Institution - 0005, Baltimore, Maryland, 21287, United States|Local Institution - 0002, Hackensack, New Jersey, 07601, United States|Local Institution - 0013, Cleveland, Ohio, 44106-1716, United States|Local Institution - 0003, Pittsburgh, Pennsylvania, 15232, United States|Local Institution - 0004, Houston, Texas, 77030, Unit…
NCT04581343	A Phase 1B Study of Canakinumab, Spartalizumab, Nab-paclitaxel, and Gemcitabine in Metastatic PC Patients	https://clinicaltrials.gov/study/NCT04581343	PanCAN-SR1	ACTIVE_NOT_RECRUITING	This study combines canakinumab (ACZ885), a high-affinity human anti-interleukin-1Î² (IL-1Î²) monoclonal antibody (mAb), and spartalizumab (PDR001), a mAb directed against human Programmed Death-1 (PD-1), with the chemotherapy combination of gemcitabine and nab-paclitaxel. This study will confirm for this 4-drug combination the tolerable doses, the acceptable safety profile, and the dose to be us…	NO	Metastatic Pancreatic Ductal Adenocarcinoma	DRUG: Canakinumab injection; spartalizumab, nab-paclitaxel, gemcitabine	Confirm the recommended Phase 2/3 dose of canakinumab, spartalizumab, nab-paclitaxel and gemcitabine in patients with metastatic pancreatic cancer, Confirm the recommended Phase 2/3 dose of canakinumab, spartalizumab, nab-paclitaxel and gemcitabine in patients with metastatic pancreatic cancer, Assess the incidence of dose limiting toxicities (DLT) in the first 56 days (8 weeks) of dosing	Determine the Safety [Frequency and severity of (S)AEs, Lab abnormalities and ECGs] of canakinumab, spartalizumab, nab-paclitaxel and gemcitabine in patients with metastatic pancreatic cancer, Determine the Safety \[Frequency and severity of (S)AEs, Lab abnormalities and ECGs\] of canakinumab, spartalizumab, nab-paclitaxel and gemcitabine, From Day 1 of study treatment through Safety Follow-up pe…	Study the immunogenicity [by tabulating the Anti-drug Antibodies (ADA) prevalence at baseline and ADA incidence on-treatment] of canakinumab, and spartalizumab combined with nab-paclitaxel and gemcitabine in metastatic pancreatic cancer patients, Study the immunogenicity \[by tabulating the Anti-drug Antibodies (ADA) prevalence at baseline and ADA incidence on-treatment\] of patients treated with…	Pancreatic Cancer Action Network	Novartis Pharmaceuticals	ALL	ADULT, OLDER_ADULT	PHASE1	10	OTHER	INTERVENTIONAL	Allocation: NA|Intervention Model: SINGLE_GROUP|Masking: NONE|Primary Purpose: TREATMENT	PanCAN-SR1	2020-11-02	2023-03-31	2023-08	2020-10-09		2023-04-06	Dana Farber Cancer Institute, Boston, Massachusetts, 02215, United States|New York University, New York, New York, 10016, United States
NCT02671890	Disulfiram and Chemotherapy in Treating Patients With Refractory Solid Tumors or Metastatic Pancreatic Cancer	https://clinicaltrials.gov/study/NCT02671890		ACTIVE_NOT_RECRUITING	This partially randomized phase I trial studies the side effects and best dose of disulfiram when given together with chemotherapy in treating patients with a solid tumor that does not respond to treatment (refractory) or pancreatic cancer that has spread to other places in the body (metastatic) and to compare whether disulfiram and chemotherapy may reduce tumor induced muscle loss. Weight loss o…	NO	Metastatic Pancreatic Adenocarcinoma|Refractory Malignant Solid Neoplasm|Stage IV Pancreatic Cancer AJCC v8	DRUG: Chemotherapy|DRUG: Disulfiram|DRUG: Gemcitabine Hydrochloride|OTHER: Laboratory Biomarker Analysis	Maximum tolerated dose (MTD) (Cohort I), MTD is defined as the dose level below the lowest dose that induces dose limiting toxicity (DLT) in at least one-third of patients (at least 2 of a maximum of 6 new patients)., 28 days	Adverse events profile (Cohort I and II), The number and severity of all adverse events (overall, by dose-level, and by tumor group) will be tabulated and summarized in this patient population. The grade 3+ adverse events will also be described and summarized in a similar fashion. This will provide an indication of the level of tolerance for this treatment combination in this patient group., Up t…	Change in muscle protein expression level of total and phosphorylated (phosph)-signal transducer and activator of transcription 3 (STAT3) via immunohistochemistry, Changes will be made at baseline and 28 to 35 days., Baseline to up to 35 days|Changes in muscle messenger ribonucleic acid (mRNA) levels via real-time polymerase chain reaction, Changes in mRNA transcripts of the muscle ubiquitin prot…	Mayo Clinic	National Cancer Institute (NCI)	ALL	ADULT, OLDER_ADULT	PHASE1	16	OTHER	INTERVENTIONAL	Allocation: NON_RANDOMIZED|Intervention Model: PARALLEL|Masking: NONE|Primary Purpose: TREATMENT	MC1512|NCI-2016-00007|15-003194|MC1512|P30CA015083|R01CA195473	2016-02-25	2024-12	2025-05-05	2016-02-02		2024-02-12	Mayo Clinic in Rochester, Rochester, Minnesota, 55905, United States|Sanford Thief River Falls Medical Center, Thief River Falls, Minnesota, 56701, United States
NCT05083780	Hydroxychloroquine and Chlorphenesin Carbamate in Combination With mFOLFIRINOX in Pancreatic Cancer	https://clinicaltrials.gov/study/NCT05083780		ACTIVE_NOT_RECRUITING	Pancreatic cancer is the 8th most prevalent cancer in Korea, and its 5-year overall survival rate has shown less than 10% due to its dismal prognosis. To date, the only curative treatment of pancreatic cancer is surgical resection. However, about 60% of patients with pancreatic cancer have been diagnosed as a locally advanced unresectable or metastatic disease at diagnosis owning to its difficult…	NO	Pancreatic Cancer	DRUG: Chlorphenesin Carbamate, Hydroxychloroquine	Number of participants with treatment-related adverse events assessed by CTCAE v5.0, up to 3 years	Rate of Progression-Free Survival, 6, 12 months|Rate of Distant Metastasis-Free Survival, 6, 12 months|Overall Survival, Time between study treatment and death, up to 3 years|Objective Response Rate, up to 3 years		Changhoon Yoo	Oncocross Co. Ltd.|CytoGen, Inc.	ALL	ADULT, OLDER_ADULT	PHASE1	40	OTHER	INTERVENTIONAL	Allocation: NA|Intervention Model: SINGLE_GROUP|Masking: NONE|Primary Purpose: TREATMENT	OC-201/202-001	2021-11-30	2024-04-30	2024-12	2021-10-19		2023-07-19	Asan Medical Center, Seoul, 05505, Korea, Republic of
NCT01660971	Gemcitabine Hydrochloride, Dasatinib, and Erlotinib Hydrochloride in Treating Patients With Pancreatic Cancer That Is Metastatic or Cannot Be Removed by Surgery	https://clinicaltrials.gov/study/NCT01660971		ACTIVE_NOT_RECRUITING	This phase I trial studies the side effects and best dose of gemcitabine hydrochloride and dasatinib when given together with erlotinib hydrochloride in treating patients with pancreatic cancer that has spread to other places in the body or cannot be removed by surgery. Drugs used in chemotherapy, such as gemcitabine hydrochloride, work in different ways to stop the growth of tumor cells, either …	NO	Metastatic Pancreatic Adenocarcinoma|Recurrent Pancreatic Carcinoma|Stage III Pancreatic Cancer AJCC v6 and v7|Stage IV Pancreatic Cancer AJCC v6 and v7	DRUG: Dasatinib|DRUG: Erlotinib Hydrochloride|DRUG: Gemcitabine Hydrochloride	Maximum tolerated dose of gemcitabine hydrochloride and dasatinib given together with erlotinib hydrochloride, determined by incidence of dose-limiting toxicity graded according to NCI CTCAE v 4.0, Up to 4 weeks after completion of study treatment	Overall survival (OS), The OS curves will be estimated by the Kaplan-Meier method. Median OS and its 95% confidence intervals will be estimated., The time from enrollment until the time of death due to any cause, assessed up to 6 years|Progression free survival (PFS), The PFS curves will be estimated by the Kaplan-Meier method. Median PFS and its 95% confidence intervals will be estimated., The t…		National Cancer Institute (NCI)		ALL	ADULT, OLDER_ADULT	PHASE1	19	NIH	INTERVENTIONAL	Allocation: NA|Intervention Model: SINGLE_GROUP|Masking: NONE|Primary Purpose: TREATMENT	NCI-2012-01290|NCI-2012-01290|VICCGI1173|GI 1173|CDR0000738551|GI 1173|9043|P30CA068485	2012-07-30	2017-09-06	2025-03-07	2012-08-09		2024-03-12	Vanderbilt University/Ingram Cancer Center, Nashville, Tennessee, 37232, United States
NCT03833700	A Study of E7386 in Participants With Advanced Solid Tumor Including Colorectal Cancer (CRC)	https://clinicaltrials.gov/study/NCT03833700		ACTIVE_NOT_RECRUITING	The primary objective of this study is to assess the safety and tolerability of E7386 in participants with solid tumor including CRC.	NO	Solid Neoplasms|Colorectal Neoplasms|Gastrointestinal Tumors	DRUG: E7386	Number of Participants with Dose-limiting Toxicities (DLTs), DLT will be defined as any of the events that are considered by the investigator to be at least possibly related to therapy with the study medication. Toxicity will be evaluated according to National Cancer Institute Common Terminology Criteria for Adverse Events version 5.0 (NCI CTCAE 5.0)., Baseline up to Cycle 1 (Cycle length is equa…	Cmax: Maximum Observed Plasma Concentration for E7386, Dose Escalation Part: Cycle1 Days1 and 8: 0-12 hours, Cycle2-6 Day1: Pre-dose; Dose Expansion Part 1: Cycle1 Days1 and 8: 0-2 hours, Cycle2 Day1: Pre-dose; Dose Expansion Part 2: Cycle1 Days1 and 8: 0-6 hours, Cycle2 Day1: Pre-dose(Cycle length=28 days)|Tmax: Time to Reach the Maximum Plasma Concentration (Cmax) for E7386, Dose Escalation Par…		Eisai Co., Ltd.		ALL	ADULT, OLDER_ADULT	PHASE1	70	INDUSTRY	INTERVENTIONAL	Allocation: NON_RANDOMIZED|Intervention Model: SEQUENTIAL|Masking: NONE|Primary Purpose: TREATMENT	E7386-J081-103	2019-03-05	2025-03-31	2025-03-31	2019-02-07		2024-03-06	Eisai Trial Site#7, Nagoya, Aichi, Japan|Eisai Trial Site #2, Kashiwa, Chiba, Japan|Eisai Trial Site #5, Sapporo, Hokkaido, Japan|Eisai Trial Site#8, Sendai, Miyagi, Japan|Eisai Trial Site #3, Nagaizumi-cho, Shizuoka, Japan|Eisai Trial Site #1, Chuo Ku, Tokyo, Japan|Eisai Trial Site #4, Fukuoka, Japan|Eisai Trial Site#6, Osaka, Japan
NCT04853017	A Study of ELI-002 in Subjects With KRAS Mutated Pancreatic Ductal Adenocarcinoma (PDAC) and Other Solid Tumors	https://clinicaltrials.gov/study/NCT04853017	AMPLIFY-201	ACTIVE_NOT_RECRUITING	This is a Phase 1 study to assess the safety and efficacy of ELI-002 immunotherapy (a lipid-conjugated immune-stimulatory oligonucleotide \[Amph-CpG-7909\] plus a mixture of lipid-conjugated peptide-based antigens \[Amph-Peptides\]) as adjuvant treatment of minimal residual disease (MRD) in subjects with KRAS/neuroblastoma ras viral oncogene homolog (NRAS) mutated PDAC or other solid tumors.	NO	Minimal Residual Disease|KRAS G12D|KRAS G12R|NRAS G12D|NRAS G12R|Pancreatic Ductal Adenocarcinoma|Colorectal Cancer|Non-small Cell Lung Cancer|Ovarian Cancer|Cholangiocarcinoma|Bile Duct Cancer|Gallbladder Carcinoma	DRUG: ELI-002 2P	Determine the MTD of ELI-002 and the RP2D, The MTD is defined as the highest dose level for which \<33% of subjects had a dose-limiting toxicity., 28 days after first dose|Evaluate the safety of ELI-002, Safety will be assessed by the incidence of adverse events (AEs) and clinically significant laboratory tests and vital signs., 30 days after last dose	Determine the biomarker reduction and clearance rate, The ctDNA reduction and clearance rate is defined as the reduction or clearance of ctDNA , or if ctDNA was not detectable at baseline, serum tumor biomarker reduction or clearance compared to baseline., 6 months		Elicio Therapeutics		ALL	ADULT, OLDER_ADULT	PHASE1	25	INDUSTRY	INTERVENTIONAL	Allocation: NON_RANDOMIZED|Intervention Model: SEQUENTIAL|Masking: NONE|Primary Purpose: TREATMENT	ELI-002-001	2021-10-04	2023-01-26	2026-03	2021-04-21		2024-06-20	City of Hope, Duarte, California, 91010, United States|University of California Los Angeles, Los Angeles, California, 90095, United States|University of Colorado, Aurora, Colorado, 80045, United States|University of Iowa, Iowa City, Iowa, 52242, United States|Massachusetts General Hospital, Boston, Massachusetts, 02114, United States|Washington University School of Medicine, Saint Louis, Missouri…
NCT02336087	Gemcitabine Hydrochloride, Paclitaxel Albumin-Stabilized Nanoparticle Formulation, Metformin Hydrochloride, and a Standardized Dietary Supplement in Treating Patients With Pancreatic Cancer That Cannot be Removed by Surgery	https://clinicaltrials.gov/study/NCT02336087		ACTIVE_NOT_RECRUITING	This pilot phase I trial studies the side effects of gemcitabine hydrochloride, nab-paclitaxel, metformin hydrochloride, and a standardized dietary supplement in treating patients with pancreatic cancer that cannot be removed by surgery. Drugs used in chemotherapy, such as gemcitabine hydrochloride and paclitaxel albumin-stabilized nanoparticle formulation, work in different ways to stop the grow…	NO	Pancreatic Adenocarcinoma|Unresectable Pancreatic Carcinoma|Stage III Pancreatic Cancer AJCC v6 and v7|Stage IV Pancreatic Cancer AJCC v6 and v7	DRUG: Gemcitabine Hydrochloride|DRUG: Paclitaxel Albumin-Stabilized Nanoparticle Formulation|DRUG: Metformin Hydrochloride|DIETARY_SUPPLEMENT: Therapeutic Dietary Intervention|OTHER: Laboratory Biomarker Analysis|OTHER: Quality-of-Life Assessment	Feasibility of the combination of gemcitabine hydrochloride, paclitaxel albumin-stabilized nanoparticle formulation, metformin hydrochloride, and a dietary supplement, Feasibility is defined at 1 or fewer patients experiencing a dose limiting toxicity within the first 6 patients., Up to 24 months|Compliance of the combination of gemcitabine hydrochloride, paclitaxel albumin-stabilized nanoparticl…	Progression-free survival, Evaluated using the Kaplan-Meier methods., Up to 24 months|Overall survival, Evaluated using the Kaplan-Meier methods., Up to 24 months|Time to treatment failure, Evaluated using the Kaplan-Meier methods., Up to 24 months	Analysis of biological correlates (Peripheral blood will be evaluated), Peripheral blood will be evaluated. Standard descriptive methods will be used to summarize the baseline levels and the changes from baseline (i.e. after treatment) in order to examine whether observed patterns are consistent with hypothesized patterns., Up to 24 months|Quality of life, assessed using the FACT-G questionnaire,…	City of Hope Medical Center	National Cancer Institute (NCI)	ALL	ADULT, OLDER_ADULT	PHASE1	21	OTHER	INTERVENTIONAL	Allocation: NA|Intervention Model: SINGLE_GROUP|Masking: NONE|Primary Purpose: TREATMENT	14122|NCI-2014-02612|14122	2016-01-14	2020-10-04	2024-12-31	2015-01-12		2024-03-19	City of Hope Medical Center, Duarte, California, 91010, United States|City of Hope Rancho Cucamonga, Rancho Cucamonga, California, 91730, United States|City of Hope South Pasadena, South Pasadena, California, 91030, United States|City of Hope West Covina, West Covina, California, 91790, United States
NCT04634539	Trial of First-line L-glutamine With Gemcitabine and Nab-paclitaxel in Advanced Pancreatic Cancer	https://clinicaltrials.gov/study/NCT04634539		ACTIVE_NOT_RECRUITING	This study will enroll a total of 16 patients with advanced pancreatic cancer at Cedars-Sinai Medical Center. All subjects will receive combination therapy of gemcitabine, nab-paclitaxel, and L-glutamine. The study investigates what the appropriate dosage of L-glutamine is so that there is the lowest risk of side effects, and whether the supplement will make standard chemotherapy of gemcitabine a…	NO	Advanced Pancreatic Adenocarcinoma|Pancreatic Cancer|Pancreatic Ductal Adenocarcinoma	DRUG: Gemcitabine|DRUG: Nab-paclitaxel|DRUG: L-glutamine	Recommended phase II dose (RP2D) of combination gemcitabine, nab-paclitaxel, and L-glutamine in treatment-naive metastatic pancreatic cancer., The number of dose-limiting toxicities (DLTs), defined as the rate of drug-related grade â‰¥3 adverse events (AEs) experienced within the first 4 weeks (1 cycle) of study treatment. The RP2D is defined as the dose level closest to the median of the posteri…	Describe the safety of gemcitabine, nab-paclitaxel and L-glutamine across all investigated dose levels in subjects with untreated advanced pancreatic cancer, Number of adverse events as assessed by NCI CTCAE version 5.0, From first dose of study treatment until 30 days after the last dose of study treatment (up to approximately 12 months)..|Describe any preliminary evidence of antitumor activity …		Jun Gong, MD	Emmaus Medical, Inc.	ALL	ADULT, OLDER_ADULT	PHASE1	18	OTHER	INTERVENTIONAL	Allocation: NA|Intervention Model: SINGLE_GROUP|Masking: NONE|Primary Purpose: TREATMENT	IIT2020-02-Gong-GLUTAPANC	2021-05-13	2023-07-06	2025-07-06	2020-11-18		2024-06-04	Tower Hematology Oncology Medical Group (THO), Beverly Hills, California, 90211, United States|Cedars-Sinai Medical Center, Los Angeles, California, 90048, United States
NCT03775525	Study Evaluating GZ17-6.02 in Patients With Advanced Solid Tumors or in Combination With Capecitabine in Metastatic Hormone Receptor Positive Breast Cancer	https://clinicaltrials.gov/study/NCT03775525	GEN602	ACTIVE_NOT_RECRUITING	This Phase I/Ib study is a Multicenter, Open-label, Dose-Escalation, Safety, Pharmacodynamic and Pharmacokinetic Study of GZ17-6.02 Monotherapy and in Combination with Capecitabine, Given Orally on a Daily Schedule in Patients with Advanced Solid Tumors or Lymphoma	NO	Advanced Cancer|Gastric Cancer|Breast Cancer|Pancreatic Cancer|Prostate Cancer Metastatic|Colo-rectal Cancer|Solid Tumor|Solid Carcinoma|Solid Carcinoma of Stomach|Cancer of Stomach|Lymphoma|Sarcoma|Cutaneous T Cell Lymphoma|Head and Neck Squamous Cell Carcinoma|Basal Cell Carcinoma|Cutaneous T-cell Lymphoma|Cutaneous Squamous Cell Carcinoma	DRUG: GZ17-6.02|DRUG: Capecitabine	maximum tolerated dose (MTD), As assessed by CTCAE v4.03, 18 months|Recommended dose of GZ17-6.02 for future phase II clinical studies, 18 months|Dose-limiting toxicity, 18 months	Antitumor effect, 18 months|Area Under Concentration Curve, 18 months|Maximum Plasma Concentration (Cmax), 18 months|Time to Maximum Plasma Concentration (Tmax), 18 months|Terminal Phase Half-Life (t1/2), 18 months|Total Body Clearance (CL/F), 18 months|Apparent Volume of Distribution (Vd/F), 18 months		Genzada Pharmaceuticals USA, Inc.	Translational Drug Development	ALL	ADULT, OLDER_ADULT	PHASE1	127	INDUSTRY	INTERVENTIONAL	Allocation: NON_RANDOMIZED|Intervention Model: SEQUENTIAL|Masking: NONE|Primary Purpose: TREATMENT	GEN-602-CT-101	2019-03-01	2023-05	2023-12	2018-12-14		2022-12-23	HonorHealth Research Institute, Scottsdale, Arizona, 85258, United States|Cedars-Sinai Medical Center, Los Angeles, California, 90048, United States|Ochsner Clinic Foundation, New Orleans, Louisiana, 70121, United States|Baylor Charles A. Sammons Cancer Center, Dallas, Texas, 75246, United States
NCT04989387	Study of INCA 0186 in Subjects With Advanced Solid Tumors	https://clinicaltrials.gov/study/NCT04989387		ACTIVE_NOT_RECRUITING	This is an open-label, nonrandomized, multicenter, dose escalation, and dose expansion first-in human (FIH) Phase 1 study to determine the safety, tolerability, PK, pharmacodynamics, and preliminary efficacy of INCA00186 when given alone or in combination with INCB106385 and/or retifanlimab in participants with specific advanced solid tumors; squamous cell carcinoma of the head and neck (SCCHN) a…	NO	Advanced Solid Tumors|Squamous Cell Carcinoma of the Head and Neck (SCCHN)|Gastrointestinal (GI) Malignancies	DRUG: INCA00186|DRUG: Retifanlimab|DRUG: INCB106385	Evaluation of the safety and tolerability of INCA00186 as monotherapy and in combination with retifanlimab and/or INCB106385 as measured by the number of participants with adverse eventsductions and withdrawal of treatment due to AEs, 90 days after study completion totaling up to 27 months|Evaluation of Dose-Limiting Toxicity (DLTs) of INCA00186 as monotherapy and in combination with retifanlimab…	Determination of PK parameter Maximum Observed Plasma Concentration (Cmax) for INCA00186, Cycle 1 days 1, 2, 8, 15, 22; Cycle 2 days 1, 8; Day 1 of every other cycle starting at Cycle 4 (ie, Cycle 4 day 1, Cycle 6 day 1, etc; each cycle is 28 days) + 30 day follow-up; approximately 24 months|Determination of PK parameter of Time to Maximum Plasma Concentration (tmax) for INCA00186, Cycle 1 days 1…		Incyte Corporation		ALL	ADULT, OLDER_ADULT	PHASE1	57	INDUSTRY	INTERVENTIONAL	Allocation: NON_RANDOMIZED|Intervention Model: FACTORIAL|Masking: NONE|Primary Purpose: TREATMENT	INCA 0186-101	2021-10-04	2025-06-30	2025-06-30	2021-08-04		2024-06-06	The Angeles Clinic and Research Institute, Los Angeles, California, 90025, United States|Emory University, Atlanta, Georgia, 30322, United States|University of Maryland-Greenebaum Cancer Center, Baltimore, Maryland, 21201, United States|Hackensack University Medical Center, Hackensack, New Jersey, 07601, United States|Carolina Bio-Oncology Institute, Pllc, Huntersville, North Carolina, 28078, Uni…
NCT00576654	Veliparib and Irinotecan Hydrochloride in Treating Patients With Cancer That Is Metastatic or Cannot Be Removed by Surgery	https://clinicaltrials.gov/study/NCT00576654		ACTIVE_NOT_RECRUITING	This phase I trial studies the side effects and best dose of veliparib when given together with irinotecan hydrochloride in treating patients with cancer that has spread to other parts of the body or that cannot be removed by surgery. Irinotecan hydrochloride can kill cancer cells by damaging the deoxyribonucleic acid (DNA) that is needed for cancer cell survival and growth. Veliparib may block p…	NO	Advanced Malignant Solid Neoplasm|Hodgkin Lymphoma|Metastatic Malignant Neoplasm|Metastatic Malignant Solid Neoplasm|Non-Hodgkin Lymphoma|Stage III Breast Cancer AJCC v7|Stage III Colon Cancer AJCC v7|Stage III Lung Cancer AJCC v7|Stage III Ovarian Cancer AJCC v6 and v7|Stage III Pancreatic Cancer AJCC v6 and v7|Stage IIIA Breast Cancer AJCC v7|Stage IIIA Colon Cancer AJCC v7|Stage IIIA Ovarian C…	DRUG: Irinotecan Hydrochloride|OTHER: Laboratory Biomarker Analysis|OTHER: Pharmacological Study|DRUG: Veliparib	Optimal biologic dose (OBD), Defined as the dose level at which no greater inhibition of poly(ADP-ribose) (PAR) levels in tumor cells is identified, relative to the next lower dose., Up to day 9 of course 1|Maximum administered dose of study drugs, Defined as the dose level at which at least 2 of 6 patients develop dose-limiting toxicity (DLT) as graded by the National Cancer Institute (NCI) Comm…	Incidence of adverse events (AEs), graded using the National Cancer Institute (NCI) Common Terminology Criteria for Adverse Events (CTCAE) version 5.0, Described by point estimates and exact 90% confidence intervals., Up to 30 days|Tumor response, Evaluated using Response Evaluation Criteria in Solid Tumors (RECIST) version 1.1., Up to 30 days	Change in poly(ADP-ribose) polymerase (PARP) levels in peripheral blood mononuclear cells (PBMCs), Summarized with standard descriptive statistics (N, median, mean, standard deviation, minimum, maximum, and 90% confidence interval for the mean)., Baseline to up to 10 days|Pharmacokinetic (PK) profile of veliparib, Summarized with standard descriptive statistics (N, median, mean, standard deviatio…	National Cancer Institute (NCI)		ALL	ADULT, OLDER_ADULT	PHASE1	36	NIH	INTERVENTIONAL	Allocation: NON_RANDOMIZED|Intervention Model: PARALLEL|Masking: NONE|Primary Purpose: TREATMENT	NCI-2009-01057|NCI-2009-01057|1410014852|CDR0000579642|HIC 1410014852|2007-014|HIC1410014852|7977|7977|R21CA135572|U01CA062487|U01CA062490|UM1CA186689|UM1CA186709	2007-12-05	2023-06-30	2023-06-30	2007-12-19		2023-02-06	Yale University, New Haven, Connecticut, 06520, United States|University of Maryland/Greenebaum Cancer Center, Baltimore, Maryland, 21201, United States|Dana-Farber Cancer Institute, Boston, Massachusetts, 02215, United States|Wayne State University/Karmanos Cancer Institute, Detroit, Michigan, 48201, United States|Covenant Medical Center Harrison, Saginaw, Michigan, 48602, United States
NCT04796948	A Study of Irinotecan Liposome in Advanced Pancreatic Cancer	https://clinicaltrials.gov/study/NCT04796948		ACTIVE_NOT_RECRUITING	To determine the safety and tolerability of irinotecan liposome in combination with oxaliplatin and 5-FU/LV in subjects with advanced pancreatic cancer who have not received prior systemic chemotherapy	NO	Advanced Pancreatic Cancer	DRUG: Irinotecan liposomeï¼›oxaliplatinï¼›5-FU(Fluorouracil Injection)ï¼›LV(Calcium Folinate Injection)	MTD, Maximum tolerated dose for patients in combination treatment., 18 months|RP2D, Recommended phase II dose for patients in combination treatment., 18 months	Frequency and severity of AEs/SAEs as Assessed by CTCAE v5.0, Through laboratory test, physical examination, vital signs,12-lead electrocardiogram (ECG), Echocardiogram, etc.;, From first dose to death; until the data cut off 18 months after the last subject is enrolled. The minimum time in follow up was 18 months.|Objective Response Rate (ORR), Number of reported responses (complete \[CR\] and p…		Jiangsu HengRui Medicine Co., Ltd.		ALL	ADULT, OLDER_ADULT	PHASE1	41	INDUSTRY	INTERVENTIONAL	Allocation: NA|Intervention Model: SINGLE_GROUP|Masking: NONE|Primary Purpose: TREATMENT	HR-YLTKL-101	2021-04-08	2023-11-28	2023-11-28	2021-03-15		2023-08-16	Peking Union Medical College Hospital, Beijing, Beijing, 100730, China
NCT01351103	A Study of LGK974 in Patients With Malignancies Dependent on Wnt Ligands	https://clinicaltrials.gov/study/NCT01351103		ACTIVE_NOT_RECRUITING	The primary purpose of this study is to find the recommended dose of LGK974 as a single agent and in combination with PDR001 that can be safely given to adult patients with selected solid malignancies that have progressed despite standard therapy or for which no effective standard therapy exists	NO	Pancreatic Cancer|BRAF Mutant Colorectal Cancer|Melanoma|Triple Negative Breast Cancer|Head and Neck Squamous Cell Cancer|Cervical Squamous Cell Cancer|Esophageal Squamous Cell Cancer|Lung Squamous Cell Cancer	DRUG: LGK974|BIOLOGICAL: PDR001	Maximum Tolerated Dose or Recommended Dose for Expansion of LGK974 as a single agent or in combination with PDR001 in patients treated, Determine the Maximum Tolerated Dose (MTD) or Recommended Dose for Expansion (RDE) of LGK974 as a single agent and in combination with PDR001 when administered orally to adult patients with malignancies dependent on Wnt ligands., 34 months	Type and category of study drug related adverse events (AE), The incidence of treatment-emergent adverse events (new or worsening from baseline) will be summarized by primary system organ class, severity based on the Common Terminology Criteria for Adverse Events (CTCAE) version 4.03, type of AE, relationship to study drug by dose group., 61 months|Absorption and plasma concentrations of LGK974, …		Novartis Pharmaceuticals		ALL	ADULT, OLDER_ADULT	PHASE1	185	INDUSTRY	INTERVENTIONAL	Allocation: NON_RANDOMIZED|Intervention Model: SINGLE_GROUP|Masking: NONE|Primary Purpose: TREATMENT	CLGK974X2101|2011-000495-33	2011-12-01	2021-06-14	2024-06-18	2011-05-10		2024-05-30	UCLA School of Medicine, Los Angeles, California, 90024, United States|Sidney Kimmel Comprehensive Cancer Center Johns Hopkins, Baltimore, Maryland, 21287-0013, United States|Dana Farber Cancer Institute SC-7, Boston, Massachusetts, 02215, United States|University of Michigan Comprehensive Cancer Center Onc Dept., Ann Arbor, Michigan, 48109-0944, United States|Karmanos Cancer Institute Wayne St, …
NCT03096054	A CR-UK Phase I Trial of LY3143921	https://clinicaltrials.gov/study/NCT03096054		ACTIVE_NOT_RECRUITING	This clinical study is looking at a drug called LY3143921 hydrate (a Cdc7 inhibitor) in adult patients with advanced solid tumours. The main aims are to find out the maximum dose of LY3143921 hydrate that can be given safely to patients, more about the potential side effects and how they can be treated	NO	a. Colorectal Cancer|b. High Grade Serous Ovarian Cancer|c. Non Small-cell Lung Cancer (Squamous Cell Variant)|d. Squamous Carcinoma of the Oesophagus|e. Squamous Carcinoma of the Head and Neck (HPV Negative)|f. Urothelial Cancer|g. Breast Cancer (Triple Negative Type)|h. Pancreatic Cancer	DRUG: LY3143921 hydrate	Determination of the maximal dose, Determining the maximal dose at which no more than one patient out of up to six patients at the same dose level experience a highly probably or probably drug related DLT and determining the schedule of administration at which the MTD is established. Determining causality of each AE to LY3143921 hydrate and grading severity according to NCI -CTCAE Version 4.02., …	Determine the Cmax, LY3143921 hydrate levels will be measured in serum by liquid chromatography mass spectrometry (LCMS) according to agreed standard operating procedures (SOPs) and validated methods., Up to 21 time points from first dose|Determine the Tmax, LY3143921 hydrate levels will be measured in serum by liquid chromatography mass spectrometry (LCMS) according to agreed standard operating …		Cancer Research UK		ALL	ADULT, OLDER_ADULT	PHASE1	69	OTHER	INTERVENTIONAL	Allocation: NON_RANDOMIZED|Intervention Model: SEQUENTIAL|Masking: NONE|Primary Purpose: TREATMENT	CRUKD/17/004|2016-001245-80	2017-06-21	2027-02-28	2027-02-28	2017-03-30		2023-10-18	Cancer Centre, Belfast City Hospital, Belfast, BT9 7AB, United Kingdom|Western General Hospital, Edinburgh, EH4 2XU, United Kingdom|Beatson West of Scotland Cancer Centre, Glasgow, G12 0YN, United Kingdom|Northern Centre for Cancer Care, Newcastle Upon Tyne, NE7 7DN, United Kingdom
NCT02791334	A Study of Anti-PD-L1 Checkpoint Antibody (LY3300054) Alone and in Combination in Participants With Advanced Refractory Solid Tumors	https://clinicaltrials.gov/study/NCT02791334	PACT	ACTIVE_NOT_RECRUITING	The main purpose of this study is to evaluate the safety and tolerability of anti-programmed cell death ligand 1 (PD-L1) checkpoint antibody LY3300054 in participants with advanced refractory solid tumors.	NO	Solid Tumor|Microsatellite Instability-High (MSI-H) Solid Tumors|Cutaneous Melanoma|Pancreatic Cancer|Breast Cancer (HR+HER2-)	DRUG: LY3300054|DRUG: Ramucirumab|DRUG: Abemaciclib|DRUG: Merestinib|DRUG: LY3321367	Number of Participants with LY3300054 Dose Limiting Toxicities (DLTs), Baseline through Cycle 1 (Approximately 28 Days)	Pharmacokinetics (PK): Maximum Concentration (Cmax) of LY3300054, Predose Cycle 1 Day 1 Through Follow Up (Approximately 6 Months)|PK: Cmax of Ramucirumab, Predose Cycle 1 Day 1 Through Follow Up (Approximately 6 Months)|PK: Cmax of Abemaciclib, Predose Cycle 1 Day 1 Through Follow Up (Approximately 6 Months)|PK: Cmax of Merestinib, Predose Cycle 1 Day 1 Through Follow Up (Approximately 6 Months)…		Eli Lilly and Company		ALL	ADULT, OLDER_ADULT	PHASE1	215	INDUSTRY	INTERVENTIONAL	Allocation: NON_RANDOMIZED|Intervention Model: PARALLEL|Masking: NONE|Primary Purpose: TREATMENT	16088|I8J-MC-JYCA|2016-000440-33	2016-06-29	2020-05-22	2024-07	2016-06-06		2024-05-31	Tennessee Oncology PLLC, Nashville, Tennessee, 37203, United States|University of Texas MD Anderson Cancer Center, Houston, Texas, 77030, United States|The START Center for Cancer Care, San Antonio, Texas, 78229, United States|Cliniques Universitaires Saint-Luc, Brussels, 1200, Belgium|Universitair Ziekenhuis Antwerpen, Edegem, 2650, Belgium|Princess Margaret Hospital, Toronto, Ontario, M5TY 2M9,…
NCT04883775	Study of a New Technique for Imaging Pancreatic Cancer	https://clinicaltrials.gov/study/NCT04883775		ACTIVE_NOT_RECRUITING	The purpose of this study is to see how well the experimental imaging agent 89Zr-DFO-HuMab-5B1 attaches to pancreatic tumors, and to find out whether PET/CT scans done with this imaging agent produce better images of cancer.	NO	Pancreatic Cancer|Tumors That Express CA19-9	DRUG: MVT-2163|DRUG: MVT-5873	Number of subjects with treatment-related adverse events as assessed, assessed by CTCAE v4.0, 1 year|Biodistribution of MVT-2163, will be determined by measuring radiation exposure for key organs and tissues, 1 year			Memorial Sloan Kettering Cancer Center	BioNTech SE	ALL	ADULT, OLDER_ADULT	PHASE1	4	OTHER	INTERVENTIONAL	Allocation: NA|Intervention Model: SINGLE_GROUP|Masking: NONE|Primary Purpose: DIAGNOSTIC	20-342	2021-05-10	2025-05	2025-05	2021-05-12		2024-04-23	Memorial Sloan Kettering Basking Ridge (Consent only), Basking Ridge, New Jersey, 07920, United States|Memorial Sloan Kettering Monmouth (Consent only), Middletown, New Jersey, 07748, United States|Memorial Sloan Kettering Bergen (Consent only ), Montvale, New Jersey, 07645, United States|Memorial Sloan Kettering Cancer Center @ Commack (Consent Only), Commack, New York, 11725, United States|Memo…
NCT04000906	PIPAC With Nab-paclitaxel and Cisplatin in Peritoneal Carcinomatosis	https://clinicaltrials.gov/study/NCT04000906	Nab-PIPAC	ACTIVE_NOT_RECRUITING	Phase Ib trial including investigating the combination of nab-paclitaxel and cisplatin in patients diagnosed with peritoneal carcinomatosis related to pancreatic, oeso-gastric, ovarian cancer or primitive peritoneal mesothelioma.	NO	Peritoneal Carcinomatosis	DRUG: Nab paclitaxel|DRUG: Cisplatin	Determine the maximal tolerated dose (MTD) of Nab paclitaxel (AbraxaneÂ®) administered IP by PIPAC in concomitance with cisplatin., MTD is defined as the lowest dose level at which â‰¥33% of patients' experience dose limiting toxicity in accordance to CTCAE version 5.0 criteria., From the time of treatment randomization through 30 days following cessation of treatment	Adverse events (AE) and serious adverse events (SAE), AE and SAE with predefined toxicity criteria will be applied using CTCAE version 5.0 criteria, documented before and after each cycle of PIPAC treatment. Surgical complications will be assessed according to Clavien classification and comprehensive complication index (CCI), D-1/D10 of each cycle|The efficacy, It will be assessed by the objectiv…		University Hospital, Geneva		ALL	ADULT, OLDER_ADULT	PHASE1	18	OTHER	INTERVENTIONAL	Allocation: NA|Intervention Model: SEQUENTIAL|Masking: NONE|Primary Purpose: TREATMENT	2018-01327-Nab-PIPAC	2020-11-11	2023-12-12	2024-12	2019-06-27		2024-05-24	University Hospital, Lausanne, Lausanne, Vaud, 1011, Switzerland|University Hospital, Geneva, Geneva, 1211, Switzerland
NCT03819387	A Study of NBF-006 in Non-Small Cell Lung, Pancreatic, or Colorectal Cancer	https://clinicaltrials.gov/study/NCT03819387		ACTIVE_NOT_RECRUITING	This is an open-label, non-controlled study conducted in two parts - Part A (dose escalation) followed by Part B (dose expansion).	NO	Non-Small Cell Lung Cancer|Pancreatic Cancer|Colorectal Cancer	DRUG: NBF-006	Number of patients with treatment-related adverse events as assessed by CTCAE v5.0, Change in the incidence and severity of adverse events related to study treatment from baseline to 4 weeks following last dose	Best Overall Response per RECIST 1.1, The rate of complete remission (CR) + partial remission (PR) + stable disease (SD), Number of days from date of first dose to 30 days after last treatment|Pharmacokinetic parameters for siRNA, Peak Plasma Concentration (Cmax), Up to 72 hours from start of infusion on Cycle 1, Day 1 and Day 22 and prior to infusion Cycle 1, Day 8 and Cycle 2, Day 1|Additional …	To evaluate correlation between biomarkers and clinical outcome, analysis of ADAs, immune activation biomarkers, GSTP knockdown, and other biomarker activity, Number of days from date of first dose to 30 days after last treatment|To evaluate correlation between KRAS mutations and clinical outcome, Number of days from date of first dose to 30 days after last treatment	Nitto BioPharma, Inc.		ALL	ADULT, OLDER_ADULT	PHASE1	44	INDUSTRY	INTERVENTIONAL	Allocation: NA|Intervention Model: SINGLE_GROUP|Masking: NONE|Primary Purpose: TREATMENT	NBF-006-001	2019-03-18	2024-03	2024-08	2019-01-28		2023-08-31	Beverly Hills Cancer Center, Beverly Hills, California, 90211, United States|UC San Diego Moores Cancer Center, La Jolla, California, 92093, United States|Moffitt Cancer Center, Tampa, Florida, 33612, United States|University of Toledo, Eleanor N. Dana Cancer Center, Toledo, Ohio, 43614, United States|Vanderbilt-Ingram Cancer Center, Nashville, Tennessee, 37203, United States|NEXT Oncology - Aust…
NCT05311618	Study of NGM438 as Monotherapy and in Combination With Pembrolizumab in Advanced or Metastatic Solid Tumors	https://clinicaltrials.gov/study/NCT05311618		ACTIVE_NOT_RECRUITING	Study of NGM438 as Monotherapy and in Combination with Pembrolizumab in Advanced or Metastatic Solid Tumors	NO	Pancreatic Cancer|Breast Cancer|Gastric Cancer|Non Small Cell Lung Cancer|Cervical Cancer|Endocervical Cancer|Squamous Cell Carcinoma of Head and Neck|Bladder Urothelial Cancer|Colorectal Cancer|Esophageal Cancer|Ovarian Cancer|Renal Cell Carcinoma|Prostate Cancer|Melanoma|Mesothelioma|Cholangiocarcinoma	DRUG: NGM438|DRUG: Pembrolizumab (KEYTRUDA Â®)	Number of Patients with Dose-limiting Toxicities, A DLT is defined as an AE that meets at least one of the criteria listed in protocol, according to National Cancer Institute (NCI) common terminology criteria for AE (CTCAE) version 5.0, and is considered by the Investigator to be clinically relevant and attributed to the study treatment during the first 21 days after the first dose of study treat…	Maximum Observed Serum Concentration (Cmax) of NGM438, Cmax is defined as the observed maximum serum concentration post drug administration. Will be measured on Day 1, 2, 4, 8 and 15 of Cycles 1 and 3, Day 1 of Cycle 2 and Day 1 of Cycles 4-6 and every third cycle thereafter, Approximately 24 months. Each Cycle is 21 days.|Area Under the Curve (AUC) of Serum NGM438, Area under the curve from time…		NGM Biopharmaceuticals, Inc	Merck Sharp & Dohme LLC	ALL	ADULT, OLDER_ADULT	PHASE1	71	INDUSTRY	INTERVENTIONAL	Allocation: NON_RANDOMIZED|Intervention Model: SEQUENTIAL|Masking: NONE|Primary Purpose: TREATMENT	438-IO-101|KEYNOTE-E20|MK-3475-E20	2022-05-11	2025-04	2025-06	2022-04-05		2024-04-01	SCRI Denver, Denver, Colorado, 80218, United States|Yale Cancer Center, New Haven, Connecticut, 06520, United States|Henry Ford Health System, Detroit, Michigan, 48202, United States|START Midwest, Grand Rapids, Michigan, 49546, United States|Mount Sinai Hospital, New York, New York, 10029, United States|MD Anderson, Houston, Texas, 77030, United States
NCT04787991	Exploratory Platform Trial to Evaluate Immunotherapy Combinations With Chemotherapy for the Treatment of Patients With Previously Untreated Metastatic Pancreatic Adenocarcinoma	https://clinicaltrials.gov/study/NCT04787991	REVOLUTION	ACTIVE_NOT_RECRUITING	This trial is designed to evaluate multiple clinical hypotheses and mechanistically-defined combinations to evaluate the safety and efficacy of first-line chemo-immunotherapy combinations in participants with metastatic pancreatic ductal adenocarcinoma (mPDAC).	NO	Metastatic Pancreatic Adenocarcinoma	DRUG: Nivolumab (Cohort A)|DRUG: Ipilimumab (Cohort A, B and C)|DRUG: Hydroxychloroquine (HCQ) (Cohort B)|DRUG: Nab-paclitaxel (nP) (Cohort A, B and C)|DRUG: Gemcitabine (gem) (Cohort A, B and C)|DRUG: NG350A (Cohort C)	Incidence and severity of adverse events, Up to 2.5 years	Objective response rate (ORR), Defined as the proportion of participants who achieve a confirmed complete response (CR) or partial response (PR) per Response Evaluation Criteria in Solid Tumors (RECIST) v1.1., Up to 2.5 years|Disease control rate (DCR), Defined as the proportion of participants who achieve confirmed CR or PR or stable disease (SD) lasting at least 16 weeks, At 9 months|Duration o…		Cancer Insight, LLC	Bristol-Myers Squibb|Cancer Research Institute, New York City|Akamis Bio	ALL	ADULT, OLDER_ADULT	PHASE1	45	INDUSTRY	INTERVENTIONAL	Allocation: NON_RANDOMIZED|Intervention Model: PARALLEL|Masking: NONE|Primary Purpose: TREATMENT	PICI0044	2021-08-09	2024-10-31	2025-01-11	2021-03-09		2024-01-17	University of California, Los Angeles, Los Angeles, California, 90095, United States|University of California, San Francisco, San Francisco, California, 94143, United States|Stanford University, Stanford, California, 94305, United States|Memorial Sloan Kettering Cancer Center, New York, New York, 10065, United States|University of Pennsylvania, Abramson Cancer Center, Philadelphia, Pennsylvania, …
NCT04182516	Study of NMS-03305293 in Pts With Selected Advanced/Metastatic Solid Tumors	https://clinicaltrials.gov/study/NCT04182516		ACTIVE_NOT_RECRUITING	Phase I, first-in-human, open-label, multicenter, dose-escalation and dose expansion study with the aim of exploring safety, tolerability and preliminary antitumor activity of NMS-03305293 (a PARP inhibitor) as single agent in adult patients with selected advanced/metastatic, relapsed/refractory solid tumors who have exhausted standard treatment options or for whom standard therapy is considered …	NO	Advanced/Metastatic Solid Tumors	DRUG: NMS-03305293	Number of Participants with first-cycle dose limiting toxicity, Time interval between the date of the first dose administration in Cycle 1 (each cycle is 28 days) and the date of the first dose administration in Cycle 2 which is expected to be 28 days or up to 42 days in case of dose delay due to toxicity	Number of participants with Adverse Events (AEs), Safety will be assessed by AEs, which includes clinically significant abnormalities identified during a medical test (e.g. laboratory tests, vital signs, electrocardiogram, etc.). A treatment-emergent AE is defined as an AE observed after starting administration of the study drug up to 28 days after last dose of study medication intake. AEs will b…		Nerviano Medical Sciences		ALL	ADULT, OLDER_ADULT	PHASE1	150	INDUSTRY	INTERVENTIONAL	Allocation: NON_RANDOMIZED|Intervention Model: SEQUENTIAL|Masking: NONE|Primary Purpose: TREATMENT	PARPA-293-001|2018-003918-40	2019-11-25	2023-03-31	2024-12-30	2019-12-02		2024-04-22	MD Anderson Cancer Center, Houston, Texas, 77030, United States|MHAT - Dobrich AD (Department of medical oncology), Dobrich, Bulgaria|COC - Plovdiv EOOD (Department of oncology diseases in gastroenterology), Plovdiv, Bulgaria|MHAT Sveta Sofia EOOD (Department of medical oncology), Sofia, Bulgaria|MHAT Women's Health - Nadezhda OOD (Clinic of medical oncology), Sofia, Bulgaria|UMHAT Sv. Ivan Rilsk…
NCT02009449	A Phase 1 Study of Pegilodecakin (LY3500518) in Participants With Advanced Solid Tumors	https://clinicaltrials.gov/study/NCT02009449	IVY	ACTIVE_NOT_RECRUITING	This is a first-in-human, open-label, dose escalation study to evaluate the safety and tolerability of pegilodecakin in participants with advanced solid tumors, dosed daily subcutaneously as a monotherapy or in combination with chemotherapy or immunotherapy.	NO	Melanoma|Prostate Cancer|Ovarian Cancer|Renal Cell Carcinoma|Colorectal Carcinoma|Pancreatic Carcinoma|Non-small Cell Lung Carcinoma|Solid Tumors|Breast Cancer	DRUG: Pegilodecakin|DRUG: Paclitaxel or Docetaxel and Carboplatin or Cisplatin|DRUG: FOLFOX (Oxaliplatin/Leucovorin/5-Fluorouracil)|DRUG: gemcitabine/nab-paclitaxel|DRUG: Capecitabine|DRUG: Pazopanib|DRUG: Pembrolizumab|DRUG: Paclitaxel|DRUG: nivolumab|DRUG: Gemcitabine/carboplatin	Safety and tolerability as measured by incidence of adverse events, up to 12 months|Pharmacokinetic (PK) parameters, PK parameters including the serum trough concentration (Minimal Drug Concentration (Cmin)), the maximal drug concentration (Cmax), area under the curve of serum concentration over time (Area Under the Curve/ AUC), and half-life (tÂ½)., up to 12 months	Change in tumor burden measured by volumetric Computer Tomography (CT) or Magnetic Resonance Imaging (MRI) according to immune-related response criteria (irRC), up to 12 months|Progression in bone by bone scintigraphy according to Prostate Cancer Working Group 2 (PCWG2) for participants with metastatic castration resistant prostate cancer (CRPC), approximatley 4 months|Anti-Pegilodecakin antibody…		Eli Lilly and Company	ARMO BioSciences	ALL	ADULT, OLDER_ADULT	PHASE1	350	INDUSTRY	INTERVENTIONAL	Allocation: NON_RANDOMIZED|Intervention Model: SINGLE_GROUP|Masking: NONE|Primary Purpose: TREATMENT	17159|J1L-AM-JZGA|AM0010-001	2013-11-15	2019-02-19	2024-08-25	2013-12-12		2024-01-24	UCLA Medical Hematology & Oncology, Los Angeles, California, 90024, United States|UCSF, San Francisco, California, United States|Sarah Cannon Research Institute at HealthONE, Denver, Colorado, 80218, United States|Florida Cancer Specialists & Research Institute, Sarasota, Florida, 34232, United States|Dana Farber Cancer Institute, Boston, Massachusetts, 02215, United States|Memorial Sloan Ketteri…
NCT04152018	Study of PF-06940434 in Patients With Advanced or Metastatic Solid Tumors.	https://clinicaltrials.gov/study/NCT04152018		ACTIVE_NOT_RECRUITING	Open-label, multi-center, non-randomized, multiple dose, safety, tolerability, pharmacokinetic, and pharmacodynamics and clinical activity study of PF-06940434 (Integrin alpha-V/beta-8 Antagonist) in patients with SCCHN (Squamous Cell Carcinoma of the Head and Neck), renal cell carcinoma (RCC - clear cell and papillary), ovarian, gastric, esophageal, esophageal (adeno and squamous), lung squamous…	NO	Squamous Cell Carcinoma of the Head and Neck|Renal Cell Carcinoma|Ovarian Cancer|Gastric Cancer|Esophageal Cancer|Lung Squamous Cell Carcinoma|Pancreatic Cancer|Bile Duct Cancer|Endometrial Cancer|Melanoma Cancer|Urothelial Cancer	DRUG: PF-06940434|DRUG: PF-06801591	Number of participants with Dose-limiting toxicities (DLT) for Dose Escalation and Dose Finding, Baseline up to 28 Days (Cycle 1)|Number of Participants With Clinically Significant Change From Baseline in Laboratory Abnormalities, Baseline up to approximately 24 months|Number of Participants With Adverse Events (AEs) According to Severity, Baseline up to approximately 24 months|Number of Particip…	PF-06940434 after multiple doses PK parameters (Cmax)., Maximum observed plasma concentration of PF-06940434., Pre-dose on Cycle 1 Day 1 and on days 3, 8, and 15 of Cycle 1; Day 1 and Day 15 of Cycles 2 and 3; Days 1, 3, 8, and 15 of Cycle 4 and Pre-dose on Day 1 of every cycle thereafter and at end of treatment (each cycle is 28 days).|Area under the curve from time zero extrapolated to the last…		Pfizer		ALL	ADULT, OLDER_ADULT	PHASE1	85	INDUSTRY	INTERVENTIONAL	Allocation: NON_RANDOMIZED|Intervention Model: SEQUENTIAL|Masking: NONE|Primary Purpose: TREATMENT	C3891001|2020-004009-29	2019-11-13	2024-08-30	2024-08-30	2019-11-05		2024-04-17	HonorHealth Research Institute, Scottsdale, Arizona, 85258, United States|Scottsdale Healthcare Hospitals DBA HonorHealth, Scottsdale, Arizona, 85258, United States|Virginia G. Piper Cancer Pharmacy, Scottsdale, Arizona, 85258, United States|HonorHealth Scottsdale Shea Medical Center, Scottsdale, Arizona, 85260, United States|Ronald Reagan UCLA Medical Center, Los Angeles, California, 90095, Unit…
NCT00986661	A Study to Assess PV-10 Chemoablation of Cancer of the Liver	https://clinicaltrials.gov/study/NCT00986661		ACTIVE_NOT_RECRUITING	This open-label study will evaluate the safety, tolerability, pharmacokinetics and effect on tumor growth following a single intralesional injection of PV-10 in subjects with either (a) hepatocellular carcinoma (HCC) that is not amenable to resection, transplant or other potentially curative therapy or (b) cancer metastatic to the liver.	NO	Cancer Metastatic to the Liver|Hepatocellular Carcinoma|Metastatic Melanoma|Metastatic Ocular Melanoma|Metastatic Uveal Melanoma|Metastatic Lung Cancer|Metastatic Colon Cancer|Metastatic Colorectal Cancer|Metastatic Breast Cancer|Metastatic Pancreatic Cancer	DRUG: PV-10 (10% rose bengal disodium)	Incidence of Treatment-Emergent Adverse Events [Safety and Tolerability] of hepatic administration of PV-10, Systemic and locoregional Adverse Events (AEs) will be graded by CTCAE v4.0 and coded according to MedDRA; AE data for all subjects in the 1st cohort will be assessed prior to dose escalation. Final assessment use AE data for all subjects, 28 days	PV-10 distribution, Lesion distribution and retention of PV-10 following injection assessed by CT, 3 months|Objective response rate (ORR), Objective response rate (ORR) of Target and measurable Bystander Lesions (if present) by 2D EASL and/or RECIST criteria, 3 months|Changes in markers of hepatic function, Changes in markers of hepatic function, including ALP, ALT, AST, total bilirubin, 3 months…	Exploratory Correlative Endpoints, Serial correlative samples may be collected from subjects in each Expansion Cohort to evaluate potential changes in subjects' immunologic activity in response to PV-10 treatment; samples will be analyzed at one or more Sponsor-designated central laboratory, 28 days	Provectus Biopharmaceuticals, Inc.		ALL	ADULT, OLDER_ADULT	PHASE1	78	INDUSTRY	INTERVENTIONAL	Allocation: NA|Intervention Model: SINGLE_GROUP|Masking: NONE|Primary Purpose: TREATMENT	PV-10-LC-01	2009-10	2022-12	2023-02	2009-09-30		2022-11-02	Sharp Memorial Hospital, San Diego, California, 92123, United States|Florida Hospital Tampa, Tampa, Florida, 33613, United States|St Luke's University Health Network, Bethlehem, Pennsylvania, 18015, United States|Vanderbilt University Medical Center, Nashville, Tennessee, 37232, United States|MD Anderson Cancer Center, Houston, Texas, 77030, United States
NCT05462717	Dose Escalation and Dose Expansion Study of RMC-6291 Monotherapy in Subjects With Advanced KRASG12C Mutant Solid Tumors	https://clinicaltrials.gov/study/NCT05462717		ACTIVE_NOT_RECRUITING	The purpose of this study is to evaluate the safety, tolerability, and pharmacokinetics (PK) of escalating doses of RMC-6291 (KRAS G12C(ON) inhibitor) monotherapy in adult subjects with advanced solid tumors and to identify the maximum tolerated dose (MTD), and the recommended Phase 2 dose.	NO	Non-Small Cell Lung Cancer (NSCLC)|Colorectal Cancer (CRC)|Pancreatic Ductal Adenocarcinoma|Advanced Solid Tumor	DRUG: RMC-6291	Adverse events, Number of participants with adverse events, up to 3 years|Dose Limiting Toxicities, Number of participants with dose limiting toxicities, The first 21 days (i.e. Cycle 1)	Maximum Observed Blood Concentration of RMC-6291, Cmax, 7 Cycles|Time to Reach Maximum Blood Concentration of RMC-6291, Tmax, 7 Cycles|Area Under Blood Concentration Time Curve of RMC-6291, AUC, 7 Cycles|Elimination Half-Life of RMC-6291, t1/2, 7 Cycles|Ratio of accumulation of RMC-6291 from a single dose to steady state with repeated dosing, accumulation ratio, 7 Cycles|Overall Response Rate (OR…		Revolution Medicines, Inc.		ALL	ADULT, OLDER_ADULT	PHASE1	222	INDUSTRY	INTERVENTIONAL	Allocation: NA|Intervention Model: SINGLE_GROUP|Masking: NONE|Primary Purpose: TREATMENT	RMC-6291-001	2022-09-19	2024-11	2025-12	2022-07-18		2024-06-17	Highlands Oncology Group, Springdale, Arkansas, 72762, United States|UC Irvine Cancer Center, Orange, California, 92868, United States|UC Davis Cancer Center, Sacramento, California, 95817, United States|UCSF, San Francisco, California, 94158, United States|University of Miami School of Medicine Sylvester Comprehensive Cancer Center, Miami, Florida, 33136, United States|Moffitt Cancer Center, Tam…
NCT04672434	Sym024 Monotherapy and in Combination With Sym021 in Patients With Advanced Solid Tumor Malignancies	https://clinicaltrials.gov/study/NCT04672434		ACTIVE_NOT_RECRUITING	The primary purpose of this study is to see if Sym024 is safe and tolerable as monotherapy and in combination with Sym021 in patients with solid tumor malignancies.	NO	Metastatic Cancer|Solid Tumor	DRUG: Sym021|DRUG: Sym024	Part I: To evaluate the incidence, severity and relationship of (S)AEs to establish the MTD/MAD of Sym024 monotherapy., Assess the safety and tolerability of Sym024 monotherapy on a Q2W schedule (every two weeks). Assessment based on the occurrence of AEs meeting DLT criteria measured during Cycle 1, 28 days|Part II: To evaluate the incidence, severity and relationship of (S)AEs to establish MTD/…	Evaluation of the immunogenicity of Sym024 as a single agent and in combination with Sym024, Serum sampling to assess the potential for anti-drug antibody (ADA) formation, 24 months|Evaluation of objective response (OR) or stable disease (SD), Assessed by Response Evaluation Criteria in Solid Tumors Version 1.1 (RECIST v1.1) and Immunotherapeutics Response Evaluation Criteria in Solid Tumors (iRE…		Symphogen A/S		ALL	ADULT, OLDER_ADULT	PHASE1	48	INDUSTRY	INTERVENTIONAL	Allocation: NON_RANDOMIZED|Intervention Model: SEQUENTIAL|Masking: NONE|Primary Purpose: TREATMENT	Sym024-01	2020-11-19	2024-12	2024-12	2020-12-17		2024-05-02	START Midwest, Grand Rapids, Michigan, 49545, United States|MD Anderson Cancer Center, Houston, Texas, 77030, United States|NEXT Oncology, San Antonio, Texas, 78229, United States|Princess Margaret Cancer Centre, Toronto, Ontario, M5G 1Z5, Canada
NCT03086642	Study of Talimogene Laherparepvec (T-VEC) in Pancreatic Cancer	https://clinicaltrials.gov/study/NCT03086642		ACTIVE_NOT_RECRUITING	The purpose of this study is to find out which doses of talimogene laherparepvec (T-Vec) can be given safely to participants with pancreatic cancer that is either too big to be taken out by surgery or has spread to other parts of the body. The study will also see if T-Vec can cause tumor shrinkage or prevent its growth. The primary objective is to determine the rate of dose limiting toxicity at t…	NO	Pancreatic Cancer	DRUG: Talimogene laherparepvec	Maximum Tolerated Dose (MTD), To determine the highest dose of study treatment that does not cause unacceptable side effects., 36-48 months	Change in size of injected lesion(s), To make an exploratory assessment of activity of talimogene laherparepvec in pancreatic cancer, as measured by change in size of the injected lesion(s), baseline, 11 weeks|Overall response rate (ORR), The percentage of patients whose cancer shrinks or disappears after treatment., Up to 24 months|Progression-free survival (PFS), The length of time during and a…		Karie D. Runcie, MD	Amgen	ALL	ADULT, OLDER_ADULT	PHASE1	9	OTHER	INTERVENTIONAL	Allocation: NA|Intervention Model: SEQUENTIAL|Masking: NONE|Primary Purpose: TREATMENT	AAAQ9966|1R01FD006108-01	2017-11-16	2023-12	2026-04	2017-03-22		2023-03-23	Columbia University Medical Center, New York, New York, 10032, United States
NCT03875820	Phase I Trial of Defactinib and VS-6766.	https://clinicaltrials.gov/study/NCT03875820	FRAME	ACTIVE_NOT_RECRUITING	This is a multi-centre, investigator-initiated, dose escalation, Phase I trial of the combination of the FAK inhibitor, Defactinib (VS-6063), and the dual RAF/MEK inhibitor, VS-6766 (RO5126766) in patients with advanced solid tumours. VS-6766 (RO5126766) is the same compound as CH5126766. There are two parts to this study, the dose escalation phase and the dose expansion phase. In the dose escala…	NO	NSCLC|Low Grade Serous Ovarian Cancer|Endometrioid Carcinoma|Pancreatic Cancer	DRUG: VS-6766|DRUG: Defactinib	To establish a dose for Phase II evaluation from the maximum tolerated dose of the combination of VS-6766 and Defactinib., To determine the maximum dose at which no more than 1 of 6 patients at the same dose level experience a drug related toxicity (DLT) as specified in the protocol., 12 months|Measure Adverse Events according to CTCAE v4.0., To assess the safety and toxicity profile of VS-6766 a…	To characterise the pharmacokinetic profile of VS-6766 in combination with Defactinib., Determination of the PK parameter Cmax of VS-6766 and Defactinib when dosed together., 12 months|To characterise the pharmacokinetic profile of VS-6766 in combination with Defactinib., Determination of the PK parameter terminal half-life of VS-6766 and Defactinib when dosed together., 12 months|To characterise…	To document any possible anti-tumour activity in patients., Determination of disease response by RECIST criteria version 1.1 and collection of data related to progression free survival., 24 months|To study the pharmacodynamic profile of VS-6766 alone and in combination with Defactinib in pre-treatment and post-treatment biopsies and PBMCs., Quantification of biomarkers such as p-MEK, p-ERK and p-…	Institute of Cancer Research, United Kingdom	Verastem, Inc.	ALL	ADULT, OLDER_ADULT	PHASE1	87	OTHER	INTERVENTIONAL	Allocation: NON_RANDOMIZED|Intervention Model: PARALLEL|Masking: NONE|Primary Purpose: HEALTH_SERVICES_RESEARCH	CCR4642|2017-001035-39	2017-12-12	2023-04-30	2023-10-31	2019-03-15		2023-07-10	The Christie NHS Foundation Trust, Manchester, Greater Manchester, M20 4BX, United Kingdom|The Royal Marsden NHS Foundation Trust, Sutton, Surrey, SM2 5PT, United Kingdom|The Royal Marsden NHS Foundation Trust - Gynecology Unit, London, SW3 6JJ, United Kingdom|The Newcastle Upon Tyne Hospitals NHS Foundation Trust - Freeman Hospital, Newcastle, NE7 7DN, United Kingdom|The Royal Marsden NHS Founda…
NCT06336148	A Phase 1a/1b Study of ACTM-838 in Patients With Advanced Solid Tumors	https://clinicaltrials.gov/study/NCT06336148		NOT_YET_RECRUITING	This is a first in human (FIH) 2-part study using ACTM-838 in patients with advanced solid tumors resistant to standard of care treatment. Part 1a will evaluate dose escalation and Part 1b will evaluate dose expansion.	NO	Solid Tumor	DRUG: ACTM-838	Incidence and severity of adverse events and serious adverse events - Part 1a and Part 1b, 1 year|Proportion of participants experiencing dose limiting toxicities - Part 1a and 1b, 28 Days|Objective response rate (ORR) as defined as complete response (CR) or partial response (PR) - Part 1a and Part 1b, 1 year|Confirmed ORR defined as confirmed CR or confirmed PR - Part 1b, 1 year|Clinical Benefit…	Objective response rate (ORR) defined as complete response (CR) or partial response (PR) - Part 1a, 1 year|Confirmed ORR defined as confirmed CR or confirmed PR - Part 1a, 1 year|Clinical Benefit Rate (CR, PR, or stable disease (SD) as best overall response) - Part 1a, 1 year|Duration of Response (DoR), defined as the time from date of first response (CR or PR) - Part 1a, 1 year|Progression free …		Actym Therapeutics, Inc.		ALL	ADULT, OLDER_ADULT	PHASE1	35	INDUSTRY	INTERVENTIONAL	Allocation: NA|Intervention Model: SINGLE_GROUP|Masking: NONE|Primary Purpose: TREATMENT	ACTM-838-01	2024-04	2026-01	2026-07	2024-03-28		2024-03-28	Westmead Hospital, Cnr Hawkesbury Road and Darcy Road, Site No: 200, Westmead, New South Wales, 2145, Australia|Southern Oncology Clinical Research Unit, Level 3, Mark Oliphant Building, 5 Laffer Drive, Site No: 202, Bedford Park, South Australia, 5042, Australia|Alfred Hospital, 55 Commercial Road, Site No: 201, Melbourne, Victoria, 3004, Australia
NCT06076837	The Seven Trial: Exploiting the Unfolded Protein Response	https://clinicaltrials.gov/study/NCT06076837		NOT_YET_RECRUITING	The goal of this investigator initiated interventional study is to improve the response to the anticancer treatments (chemotherapy) in people who have previously untreated metastatic pancreas cancer. The main question it aims to answer is: â€¢ Do new types of immune-based therapies, called botensilimab, and balstilimab, when given in combination with chemotherapy consisting of nab-paclitaxel + ge…	NO	Pancreatic Cancer Metastatic|Pancreatic Adenocarcinoma Metastatic	DRUG: Botensilimab|DRUG: Balstilimab|DRUG: Chloroquine Phosphate|DRUG: Celecoxib	Maximum Tolerated Dose (MTD), To determine the maximum tolerated dose (MTD) of botensilimab when given in combination with balstilimab + triplet chemotherapy regimen (consisting of nab-paclitaxel + gemcitabine + cisplatin) + chloroquine + celecoxib to be used in Part 2-Dose Expansion. MTD will be defined at the dose of botensilimab at which no more than 1 of 6 evaluable patients experiences a dos…	Complete Response (CR), To determine the preliminary efficacy of botensilimab at the MTD + balstilimab + triplet + chloroquine + celecoxib in patients with previously untreated metastatic pancreatic cancer. Complete Response (CR) rate as defined by CT scan using RECIST 1.1 criteria, the overall response rate (ORR), progression free survival (PFS) and overall survival (OS)., End of Study (up to 2 …	Quality of Life: MD Anderson Symptom Inventory (MDASI-GI), To evaluate the participant's self-reported quality of life during this study. Participant's self-reported quality of life and pain levels during this study utilizing the MD Anderson Symptom Inventory (MDASI-GI). This questionnaire asks about severity of symptoms using numbers (0 = not present to 10 = as bad as you can imagine)., through …	HonorHealth Research Institute	Translational Genomics Research Institute|University of Arizona|Agenus Inc.	ALL	ADULT, OLDER_ADULT	PHASE1	12	OTHER	INTERVENTIONAL	Allocation: NON_RANDOMIZED|Intervention Model: SEQUENTIAL|Masking: NONE|Primary Purpose: TREATMENT	HRI-SevenTrial	2023-12	2025-06	2025-12	2023-10-11		2023-10-11	Clinical Trials Nurse Navigator, Scottsdale, Arizona, 85258, United States
NCT05369312	Phase 1 Study of BPI-442096 in Advanced Solid Tumor Patients	https://clinicaltrials.gov/study/NCT05369312		NOT_YET_RECRUITING	A first-in-human study to evaluate the safety, tolerability and maximum tolerated dose (MTD) and establish the recommended phase 2 dose (RP2D) of BPI-442096, a SHP2 inhibitor, in patients with advanced solid tumors.	NO	Solid Tumor|Non-small Cell Lung Cancer|Pancreatic Cancer|Colorectal Cancer	DRUG: BPI-442096	The adverse events (AEs), Safety and tolerability will be assessed by monitoring frequency, duration and severity of adverse events (AEs)., Through the Phase I, approximately 24 months|Determine the recommended Phase II dose (RP2D), Number of subjects with dose limiting toxicity, Through the Phase I, approximately 24 months	Cmax, Maximum observed concentration, Through the Phase I, approximately 24 months|Tmax, Time to reach maximum observed plasma concentration, Through the Phase I, approximately 24 months|t1/2, Half-life time, Through the Phase I, approximately 24 months|AUC0-t, Area under the concentration-time curve from time 0 to t, Through the Phase I, approximately 24 months|the objective response rate (ORRï¼…		Betta Pharmaceuticals Co., Ltd.		ALL	ADULT, OLDER_ADULT	PHASE1	230	INDUSTRY	INTERVENTIONAL	Allocation: NON_RANDOMIZED|Intervention Model: SEQUENTIAL|Masking: NONE|Primary Purpose: TREATMENT	BTP-661711	2022-06	2024-05-01	2025-05-01	2022-05-11		2022-06-21	Guangdong Provincial People's Hospital, Guangzhou, Guangdong, 510080, China|The First Affiliated Hospital of Sun yat-sen university, Guangzhou, Guangdong, 510080, China|Henan Tumor Hospital, Zhengzhou, Henan, 453100, China|Zhongshan Hospital affiliated to Fudan University, Xuhui, Shanghai, 200032, China|Zhejiang Cancer Hospital, Hangzhou, Zhejiang, 310004, China
NCT06065371	Sacituzumab Govitecan in Combination With Capecitabine for Advanced Gastrointestinal Cancers After Progression on Standard Therapy	https://clinicaltrials.gov/study/NCT06065371		NOT_YET_RECRUITING	This is a Phase I study to evaluate the safety and tolerability of sacituzumab govitecan in combination with capecitabine for advanced gastrointestinal cancers after progression on standard therapy, and to assess correlation of outcomes with the biomarker Trop-2.	NO	Gastrointestinal Cancer	DRUG: Capecitabine|DRUG: Sacituzumab govetican	Primary Endpoint, Recommended phase 2 dose (RP2D), 18 months	Adverse Events (AEs), Measure toxicity using National Cancer Information Center (NCIC) criteria v4.0. Measurement, Through study completion, an average of 18 months|Objective response rate (ORR), Cross sectional imaging and RECIST criteria, Through study completion, an average of 18 months|Duration of Response (DoR), Time from best response measured by RECIST until progression, 18 months|Progress…	Exploratory Endpoint, Correlation between Trop-2 expression and overall response rates and progression-free and overall survivals, 18 months	Henry Ford Health System	Gilead Sciences	ALL	ADULT, OLDER_ADULT	PHASE1	20	OTHER	INTERVENTIONAL	Allocation: NA|Intervention Model: SINGLE_GROUP|Masking: NONE|Primary Purpose: TREATMENT	HFH-23-03	2024-06	2025-08	2026-02	2023-10-03		2024-04-19
NCT06393400	CHemotherapy And Stool Transplant in PDAC (CHASe-PDAC)	https://clinicaltrials.gov/study/NCT06393400	CHASe-PDAC	NOT_YET_RECRUITING	To confirm the safety of combining oral fecal microbiota transplantation (FMT) with gemcitabine and nab-paclitaxel chemotherapy as first line treatment in patients with unresectable or metastatic pancreatic ductal adenocarcinoma.	NO	Unresectable or Metastatic Advanced Pancreatic Ductal Adenocarcinoma	DRUG: Fecal Microbiota Transplantation|DRUG: PEG3350|DRUG: Gemcitabine|DRUG: nab-Paclitaxel	Adverse Events, FMT in combination with systemic therapy in patients with advanced PDAC has not been studied to our knowledge. Prior to proceeding with a larger study, this phase I study will include 20 patients receiving G-nP who will receive a single FMT with healthy donor stool prior to the first dose of chemotherapy. There are well-known toxicities associated with these 2 chemotherapeutic age…	Progression-Free Survival, Determined using RECIST 1.1 criteria to evaluate changes in tumour size on routine imaging and quantified using the Kaplan-Meier method., Time between study enrollment and the time of disease progression, death, or date of last follow-up, whichever occurs first.|Overall Survival, Quantified using the Kaplan-Meier method alone., Until the date of death from any cause ass…		John Lenehan		ALL	ADULT, OLDER_ADULT	PHASE1	20	OTHER	INTERVENTIONAL	Allocation: NA|Intervention Model: SINGLE_GROUP|Masking: NONE|Primary Purpose: TREATMENT	ReDA 14577	2024-05-27	2028-02	2028-02	2024-05-01		2024-05-07	Verspeeten Family Cancer Centre (formerly known as the London Regional Cancer Program) London Health Sciences Centre, London, Ontario, N6A 5W9, Canada
NCT06147037	A Phase 1, Dose-escalation Study of [225Ac]-FPI-2068 in Adult Patients With Advanced Solid Tumours	https://clinicaltrials.gov/study/NCT06147037		NOT_YET_RECRUITING	This is a first-in-human, Phase 1, non-randomized, multicenter, open-label clinical study designed to investigate the safety, tolerability, dosimetry, biodistribution, and pharmacokinetics (PK) of \[225Ac\]-FPI-2068, \[111In\]-FPI-2107, and FPI-2053 in metastatic and/or recurrent solid tumors (HNSCC, NSCLC, mCRC, PDAC).	NO	Advanced Solid Tumor|Metastatic Colorectal Carcinoma|Head and Neck Squamous Cell Carcinoma|Non-small Cell Lung Cancer|Pancreatic Ductal Adenocarcinoma	DRUG: FPI-2053|DRUG: [111In]-FPI-2107|DRUG: [225Ac]-FPI-2068	Evaluate safety and tolerability of [111In]-FPI-2107, FPI-2053, and [225Ac]-FPI-2068, â€¢ Incidence of Adverse Events and evaluation of dosimetry, Approximately 4 years post final administration|Radiation dose of [111In]-FPI-2107 and [225Ac]-FPI-2068 to whole body, organs, and selected regions of interest., * For Part A, evaluate the impact of pre-dose administration of FPI-2053 on the radiation …	Assess preliminary anti-tumor activity of [225Ac]-FPI-2068, â€¢ Tumour assessments will be based on RECIST v1.1 (Eisenhauer et al, 2009) and will be performed approximately every 8 weeks (Â± 1 week) after the first \[225Ac\]-FPI-2068 dose, or as clinically indicated., Approximately 4 years post final administration|Tumor uptake of [111In]-FPI-2107, â€¢ Tumor uptake of \[111In\]-FPI-2107 in select…		Fusion Pharmaceuticals Inc.	AstraZeneca	ALL	ADULT, OLDER_ADULT	PHASE1	110	INDUSTRY	INTERVENTIONAL	Allocation: NA|Intervention Model: SEQUENTIAL|Masking: NONE|Primary Purpose: TREATMENT	FPI-2068-101	2024-06-28	2026-12-30	2027-12-30	2023-11-27		2024-05-21	Hoag Hospital, Irvine, California, 92618, United States|Stanford Hospital and Clinics, Stanford, California, 94305, United States|University of Chicago, Chicago, Illinois, 60637, United States|Dana-Farber Cancer Institute, Boston, Massachusetts, 02215, United States|Washington University in St. Louis, Saint Louis, Missouri, 63110, United States|UPMC Hillman Cancer Center Research Pavilion, Pittsb…
NCT06205849	Intra-tumoral Mitazalimab (CD40 Antibody) With Irreversible Electroporation (IRE) in Locally Advanced Pancreas Cancer	https://clinicaltrials.gov/study/NCT06205849		NOT_YET_RECRUITING	This is a phase I study of an agonistic CD40 antibody (mitazalimab) injected intratumorally at the time of surgical IRE in patients with locally advanced pancreatic cancer. Intratumoral delivery has potential to be more effective than systemic (intravenous) delivery while decreasing the systemic side effects of immunotherapy. We hypothesize that local delivery of mitazalimab at the time of IRE in…	NO	Pancreatic Cancer	DRUG: IRE + intratumoral mitazalimab (CD40 antibody) injection|DEVICE: NanoKnife	Safety and tolerability, Rates of dose-limiting toxicities (DLTs) and treatment-related adverse events (AEs). AE's will be graded by CTCAE v4, including grading for cytokine release syndrome. A DLT will be defined as any treatment emergent Grade 3 or higher AE that is potentially attributable to mitazalimab or the combination of IRE and mitazalimab. Exceptions will include AE's attributable to no…	Progression-free survival, Progression-free survival (PFS), defined as the time from the date of IRE and mitazalimab administration to date of first observed disease progression or death from any cause, 5 years|Overall survival, Overall survival (OS), defined as the time from the date of IRE and mitazalimab administration to death from any cause., 5 years|Systemic immune effects, Neoantigen-speci…		University of California, San Diego	University of California, Los Angeles|National Cancer Institute (NCI)	ALL	ADULT, OLDER_ADULT	PHASE1	18	OTHER	INTERVENTIONAL	Allocation: NA|Intervention Model: SINGLE_GROUP|Masking: NONE|Primary Purpose: TREATMENT	807630|1R01CA282439	2024-06-01	2027-08	2029-08	2024-01-16		2024-05-16	UCSD Moores Cancer Center, La Jolla, California, 92093, United States
NCT05657418	A Clinical Study to Evaluate the Safety and Tolerability of JS107 in Advanced Pancreatic Cancer	https://clinicaltrials.gov/study/NCT05657418		NOT_YET_RECRUITING	The purpose of this phase I clinical study was to evaluate the safety and tolerability of JS107 monotherapy and combination with Toripalimab in patients with Advanced pancreatic cancer.	NO	Advanced Pancreatic Cancer	DRUG: JS107|COMBINATION_PRODUCT: JS107 combination with Toripalimab	MTD, Determine maximum tolerated dose (MTD, if possible), Up to approximately 12 months from first patient in.|RP2D, Recommended phase II dose (RP2D) for JS107 monotherapy and combination therapy, Up to approximately 24 months from first patient in.	Drug concentrations in plasma, Drug concentrations in individual subjects at different time points after dosing, Up to approximately 24 months from first patient in.|Immunogenicity, Incidence of anti-drug antibody (ADA) and/or neutralizing antibody (Nab), titer of ADA positive samples, Up to approximately 24 months from first patient in.|ORR, Objective response rate (ORR) was assessed based on RE…		Shanghai Junshi Bioscience Co., Ltd.		ALL	ADULT, OLDER_ADULT	PHASE1	106	OTHER	INTERVENTIONAL	Allocation: NA|Intervention Model: SEQUENTIAL|Masking: NONE|Primary Purpose: TREATMENT	JS107-002-I	2022-12-30	2024-09-25	2024-12-30	2022-12-20		2022-12-20	Fudan University Shanghai Cancer Center, Shanghai, Shanghai, 200032, China
NCT06465069	A Study of LY4052031 in Participants With Advanced or Metastatic Urothelial Cancer or Other Solid Tumors	https://clinicaltrials.gov/study/NCT06465069	NEXUS-01	NOT_YET_RECRUITING	The purpose of this study is to find out whether the study drug, LY4052031, is safe, tolerable and effective in participants with advanced, or metastatic solid tumors including urothelial cancer. The study is conducted in two parts - phase Ia (dose-escalation, dose-optimization) and phase Ib (dose-expansion). The study will last up to approximately 4 years.	NO	Metastatic Solid Tumor|Recurrent Solid Tumor|Advanced Solid Tumor|Urinary Bladder Neoplasm|Triple Negative Breast Cancer|Non-small Cell Lung Cancer|Esophageal Cancer|Pancreatic Cancer|Ovarian Cancer|Cervical Cancer|Head and Neck Squamous Cell Carcinoma|Prostate Cancer|Renal Pelvis Cancer|Bladder Cancer	DRUG: LY4052031	Phase 1a: To determine the recommended phase 2 dose (RP2D) or optimal dose of LY4052031, Number of participants with dose-limiting toxicities (DLTs), Cycle 1 (21 Days)|Phase 1b: To assess the antitumor activity of LY4052031 Monotherapy: Overall response rate (ORR), ORR per investigator assessed Response Evaluation Criteria in Solid Tumors, version 1.1 (RECIST 1.1), Up to Approximately 48 Months o…	To characterize the pharmacokinetics (PK) properties of LY4052031: Minimum Plasma Concentration (Cmin), PK: Cmin of LY4052031, Cycle 1 (21 Days)|To characterize the PK properties of LY4052031: Area under the concentration versus time curve (AUC), PK: AUC of LY4052031, Cycle 1 (21 Days)|To evaluate the preliminary antitumor activity of LY4052031: Overall response rate (ORR), ORR per investigator a…		Eli Lilly and Company	Loxo Oncology, Inc.	ALL	ADULT, OLDER_ADULT	PHASE1	220	INDUSTRY	INTERVENTIONAL	Allocation: NON_RANDOMIZED|Intervention Model: PARALLEL|Masking: NONE|Primary Purpose: TREATMENT	LOXO-LNC-24001|J5I-OX-JZYA|2024-512927-36-00	2024-06	2027-05	2027-05	2024-06-18		2024-06-18	South Texas Accelerated Research Therapeutics (START), San Antonio, Texas, 78229-3307, United States
NCT06203821	Study of Perioperative NP137 and FOLFIRINOX in Resectable Pancreatic Cancer	https://clinicaltrials.gov/study/NCT06203821		NOT_YET_RECRUITING	The objective of this study is to investigate whether adding the study drug, NP137, to a patient's treatment regimen (before surgery and in combination with chemotherapy afterward) can alter the behavior of pancreatic cancer..	NO	Pancreatic Cancer	DRUG: NP137	Determining if NP137 can shift the primary tumor MAK's Signature Epithelial-to-Mesenchymal Transition (EMT) Mean Score towards a more epithelial phenotype, EMT score is determined by the mean expression of mesenchymal genes minus the mean expression of epithelial genes Therefore, a positive EMT score suggests a mesenchymal status (worse outcome), whereas a negative score indicates an epithelial s…	Pathological Response Rate, Pathologic response rate after treatment with NP137. The Pathological Response definition will follow the College of American Pathologists criteria, 3-5 years|Two-year metastasis-free survival, Metastasis-free survival at two years. Metastasis-free survival is defined as the time between the date of enrollment and the date of the 1st distant event occurrence ., 4-7 yea…		Nabeel Badri	NETRIS Pharma	ALL	ADULT, OLDER_ADULT	PHASE1	25	OTHER	INTERVENTIONAL	Allocation: NA|Intervention Model: SINGLE_GROUP|Masking: NONE|Primary Purpose: TREATMENT	UMGIP23047	2024-07-01	2027-12-31	2027-12-31	2024-01-12		2024-01-17	University of Rochester, Rochester, New York, 14642, United States
NCT06278454	Safety and Efficacy of NRT6008 in Patients With Unresectable Locally Advanced Pancreatic Cancer (LAPC)	https://clinicaltrials.gov/study/NCT06278454		NOT_YET_RECRUITING	This is a single arm, open label, multi-center phase I study, including phase Ia dose escalation and phase Ib dose expansion. Safety review committee (SRC) will be formed to monitor safety and efficacy data through the study. And the independent review committee (IRC) will be formed to monitor efficacy data through the study.	NO	Unresectable Pancreatic Cancer	DRUG: NRT6008 Injection + Systematic chemotherapy	Maximum tolerated dose (MTD) or the recommended phase â…¡ dose (RP2D), Optimal dose for NRT6008 injection, 28 days after NRT6008 administration|Dose-limiting toxicity (DLT), Incidence rate of DLT, 28 days after NRT6008 administration|Adverse events (AE) and severe adverse events (SAE), Incidence rate and severity of AE and SAE, Up to 52 weeks	Objective response rate (ORR), According to Response Evaluation Criteria in Solid Tumors (RECIST) guidelines, version 1.1 (evaluated by the investigator and Independent Review Committee respectively), Up to 52 weeks|Duration of response (DOR), According to Response Evaluation Criteria in Solid Tumors (RECIST) guidelines, version 1.1 (evaluated by the investigator and Independent Review Committee …	Concentration of tumor biomarkers, Changes of tumor biomarkers through the study, Up to 52 weeks|Numeric rating scale (NRS) of pain, Changes of NRS score, Up to 52 weeks|Distribution of NRT6008 injection in human body and radioactivity of biological samples, Distribution of NRT6008 injection in human body and radioactivity of Yttrium-90 in blood, urine, and feces (if available), Up to 48 hours	Chengdu New Radiomedicine Technology Co. LTD.		ALL	ADULT, OLDER_ADULT	PHASE1	58	INDUSTRY	INTERVENTIONAL	Allocation: NA|Intervention Model: SINGLE_GROUP|Masking: NONE|Primary Purpose: TREATMENT	NrtPac-1|CTR20240312	2024-03	2026-12	2026-12	2024-02-26		2024-02-26	Henan Cancer Hospital, Zhengzhou, Henan, China|Second Affiliated Hospital of Soochow University, Suzhou, Jiangsu, China|Shanghai Changhai Hospital, Shanghai, Shanghai, +8602131162338, China|Chongqing University Cancer Hospital, Chongqing, China|Tianjin Medical University General Hospital, Tianjin, China
NCT05940844	Study of OB-002 in Patients With Refractory Metastatic Cancer	https://clinicaltrials.gov/study/NCT05940844		NOT_YET_RECRUITING	This is an open-label, non-randomized trial with OB-002 monotherapy dose escalation followed by a dose expansion in patients with metastatic colorectal, pancreatic, gastric, breast, or urothelial cancer who have progressed on two or more treatment regimens.	NO	Metastatic Cancer|Metastatic Colorectal Cancer|Metastatic Pancreatic Cancer|Metastatic Gastric Cancer|Metastatic Breast Cancer|Metastatic Urothelial Carcinoma	DRUG: OB-002	Safety: adverse events, Number of patients experiencing adverse events (AEs), serious AEs (SAEs) abnormalities in clinical laboratory tests, vital signs, electrocardiograms (ECGs), and physical exams, From date of screening until the date of first documented progression or date of death from any cause, whichever came first, assessed up to 12 months|Safety: Maximum Tolerated Dose, MTD will be defi…	(PK) Pharmacokinetics Cmax, To evaluate the multiple-dose pharmacokinetic (PK) profile of OB-002 with maximum observed concentration (Cmax) profile of OB-002 in patients with refractory metastatic colorectal, pancreatic, breast, or urothelial cancer., samples are collected from first to fourth infusion (period of 28 days +/- 2 days)|(PK) Pharmacokinetics Tmax, To evaluate the multiple-dose pharma…	Exploratory: immunogenicity of OB-002, A number of patients developing antidrug antibodies (ADA) and the titers developed in these participants., From first infusion until the date of first documented progression or date of death from any cause, whichever came first, assessed up to 12 months|Exploratory: evaluation of receptor occupancy (RO) of OB-002 in blood, Percent of CCR5 receptors occupied …	Orion Biotechnology Polska Sp. z o.o.		ALL	ADULT, OLDER_ADULT	PHASE1	36	INDUSTRY	INTERVENTIONAL	Allocation: NON_RANDOMIZED|Intervention Model: SEQUENTIAL|Masking: NONE|Primary Purpose: TREATMENT	OB-002-101	2024-01	2025-04	2025-08	2023-07-11		2023-07-11
NCT06346808	Oncolytic Virus Plus Anti-PD1 and Chemotherapy as Preoperative Therapy for Patients With BRPC/LAPC	https://clinicaltrials.gov/study/NCT06346808		NOT_YET_RECRUITING	The aim of this single center, single arm and prospective study is to explore the safety and efficacy of Oncolytic virus Plus Anti-PD1 and Chemotherapy as Preoperative therapy for Patients with Borderline Resectable and Locally Advanced Pancreatic Cancer	NO	Pancreatic Cancer	DRUG: Oncolytic virus Plus Anti-PD1 and Chemotherapy	Incidence of Treatment-Related Adverse Events [Safety and Tolerability], Defined by treatment-related adverse events as assessed by CTCAE v4.0, through study completion, an average of 1 year	R0 resection rate, defined as complete resection without any macroscopic or microscopic evidence of lesion at the lateral and deep tissue margins, 6 months|ORR, The incidence of CR (complete remission) and PR (partial remission), 6 months		Sichuan University		ALL	ADULT, OLDER_ADULT	PHASE1	20	OTHER	INTERVENTIONAL	Allocation: NA|Intervention Model: SINGLE_GROUP|Masking: NONE|Primary Purpose: TREATMENT	PDAC-OV	2024-05-01	2026-05-01	2027-05-01	2024-04-04		2024-04-04	West China Hospital, Sichuan University, Chengdu, Sichuan, 610000, China
NCT06217666	Study Examining the Safety and Toxicity of Stereotactic Body Radiotherapy (SBRT) Followed by PCX12 Immunotherapy Delivered by Intratumoral Injection for the Treatment of Patients With Locally Advanced Pancreatic Adenocarcinoma (LAPC)	https://clinicaltrials.gov/study/NCT06217666		NOT_YET_RECRUITING	The purpose of this study is to determine whether a new treatment combining radiation therapy with PCX12 is safe and tolerable.	NO	Pancreatic Adenocarcinoma	DRUG: PCX-12	Incidence of Treatment-Emergent Adverse Events [Safety and Tolerability]), The Primary objective of the safety lead in component is to report acute, attributable, gastrointestinal toxicity, 3 years|Maximum tolerable dose [Safety and Tolerability], Maximum tolerable dose is defined by less than or equal to 30% dose limiting toxicity (DLT) event rate within a given dose, 3 years	Rate of radiographic response, This study will assess radiographic response following SBRT and PCX12 utilizing RECIST 1.1 criteria, 2 months|Change in biomarkers of innate and adaptive immunity, A combination of flow/mass cytometry will be employed to assess intratumoral immune cells before and after treatment. Specifically, cells of the adaptive immune system, namely B and T cells (both CD4+ and…		Haoming (Carl) Qiu		ALL	ADULT, OLDER_ADULT	PHASE1	24	OTHER	INTERVENTIONAL	Allocation: NA|Intervention Model: SINGLE_GROUP|Masking: NONE|Primary Purpose: TREATMENT	UGIP20052	2024-10-31	2027-01-01	2028-01-01	2024-01-22		2024-01-22	University of Rochester, Rochester, New York, 14642, United States
NCT06447662	A Study to Learn About the Study Medicine PF-07934040 When Given Alone or With Other Anti-cancer Therapies in People With Advanced Solid Tumors That Have a Genetic Mutation.	https://clinicaltrials.gov/study/NCT06447662		NOT_YET_RECRUITING	The purpose of this study is to learn about the safety and effects of the study medicine alone or when given together with other anti-cancer therapies. This study also aims to find the best dose. This study is seeking participants who have solid tumors (a mass of abnormal cells that forms a lump or growth in the body) that: * are advanced (cancer that doesn't disappear or stay away with treatment…	NO	Carcinoma, Pancreatic Ductal|Colorectal Neoplasms|Carcinoma, Non-Small-Cell Lung	DRUG: PF-07934040|COMBINATION_PRODUCT: Gemcitabine|COMBINATION_PRODUCT: Nab-paclitaxel|COMBINATION_PRODUCT: Cetuximab|COMBINATION_PRODUCT: Fluorouracil|COMBINATION_PRODUCT: Oxaliplatin|COMBINATION_PRODUCT: Leucovorin|COMBINATION_PRODUCT: Bevacizumab|COMBINATION_PRODUCT: Pembrolizumab|COMBINATION_PRODUCT: pemetrexed|COMBINATION_PRODUCT: Cisplatin|COMBINATION_PRODUCT: Paclitaxel|COMBINATION_PRODUCT…	Part 1 & 2: Incidence of Adverse Events (AEs), An adverse event (AE) was any untoward medical occurrence in a participant who received study medication without regard to possibility of causal relationship to it. SAE was an AE resulting in any of the following outcomes or deemed significant for any other reason: death; initial or prolonged inpatient hospitalization; life-threatening experience (im…	Part 1 & 2: Maximum Observed Serum Concentration (Cmax), Evaluate the single and multiple dose PK of PF-07934040 as monotherapy, or in combination with other anti-tumor agents., baseline through end of Cycle 1 (All cycles are 28 days except part 2b Cohort C2 which are 21 days)|Part 1& 2: Time to Reach Maximum Observed Serum Concentration (Tmax), Evaluate the single and multiple dose PK of PF-0793…		Pfizer		ALL	ADULT, OLDER_ADULT	PHASE1	330	INDUSTRY	INTERVENTIONAL	Allocation: NON_RANDOMIZED|Intervention Model: SEQUENTIAL|Masking: NONE|Primary Purpose: TREATMENT	C5421001	2024-07-28	2027-07-13	2028-07-12	2024-06-07		2024-06-21	Pan American Center for Oncology Trials, LLC, Rio Piedras, 00935, Puerto Rico
NCT06466187	A Study of SGN-MesoC2 in Advanced Solid Tumors	https://clinicaltrials.gov/study/NCT06466187		NOT_YET_RECRUITING	This clinical trial is studying advanced solid tumors. Solid tumors are cancers that start in a part of your body like your lungs or liver instead of your blood. Once tumors have grown bigger in one place but haven't spread, they're called locally advanced. If your cancer has spread to other parts of your body, it's called metastatic. When a cancer has gotten so big it can't easily be removed or …	NO	Carcinoma, Non-Small-Cell Lung|Ovarian Neoplasms|Pancreatic Adenocarcinoma|Colorectal Neoplasms|Mesothelioma|Other Solid Tumors	DRUG: SGN-MesoC2	Number of participants with adverse events (AEs), An AE is any untoward medical occurrence in a clinical study participant, temporally associated with the use of study intervention, whether or not considered related to the study intervention., Through 30-37 days after the last dose of study treatment, 48 Months|Number of participants with laboratory abnormalities, Through 30-37 days after the las…	Objective response rate (ORR), ORR is defined as the proportion of participants in the relevant analysis set with best response of complete response (CR) or partial response (PR) according to Response Evaluation Criteria in Solid Tumors (RECIST) v1.1., Approximately 1 year 4 months|Best response, The best timepoint response achieved for the subject during the protocol specified period according t…		Seagen Inc.		ALL	ADULT, OLDER_ADULT	PHASE1	365	INDUSTRY	INTERVENTIONAL	Allocation: NA|Intervention Model: SINGLE_GROUP|Masking: NONE|Primary Purpose: TREATMENT	SGNMesoC2-001|C5991001	2024-08-15	2028-11-01	2028-11-01	2024-06-20		2024-06-20
NCT04640480	Dose-finding Study to Evaluate the Safety, Tolerability, and Pharmacokinetics of SNB-101(SN-38) in Patients With Tumors	https://clinicaltrials.gov/study/NCT04640480		NOT_YET_RECRUITING	SNB-101 is a novel nano-particle formulation of SN-38, the active metabolite of irinotecan(CPT-11). Study SNB101P01 is a multicenter, open-label, dose escalation, phase 1 study of SNB 101 with its active ingredient SN-38, in participants with advanced solid tumors. Dose escalation will occur using a modified accelerated titration design (ATD). All participants will receive SNB 101 in different co…	NO	Colorectal Cancer|Breast Cancer|Pancreas Cancer|Ovarian Cancer|Small-cell Lung Cancer|Gastric Cancer|Head and Neck Cancer	DRUG: SNB-101	Dose-limiting toxicity(DLT), * All participants who take at least 1 dose of SNB-101 will be assessed. * DLTs will be presented by dose group and the MTD determined. \*DLTs : 1) Hematological toxicity * Grade 4 thrombocytopenia * Grade 3 thrombocytopenia with clinically significant bleeding * Grade 4 neutropenia lasting \> 7 days * â‰¥ grade 3 febrile neutropenia 2) Nonhematological toxicity * Any…	Area under the plasma concentration-time curve(AUC), - The PK parameter will be calculated for SN-38 based on plasma concentrations measured from the PK blood samples., 4 months|Maximum plasma concentration(Cmax), - The PK parameter will be calculated for SN-38 based on plasma concentrations measured from the PK blood samples., 4 months|Time to Cmax(Tmax), The PK parameter will be calculated for …		SN BioScience		ALL	ADULT, OLDER_ADULT	PHASE1	36	INDUSTRY	INTERVENTIONAL	Allocation: NON_RANDOMIZED|Intervention Model: SEQUENTIAL|Masking: NONE|Primary Purpose: TREATMENT	SNB-101-101	2024-06-21	2024-12-31	2025-06-30	2020-11-23		2023-11-27	CHA Medical Center, Seongnam-si, Gyeonggi-do, 13496, Korea, Republic of|The Severance Hospital of the Yonsei University, Seoul, 03722, Korea, Republic of|The Catholic University of Korea Seoul ST. Mary's Hospital, Seoul, 06591, Korea, Republic of
NCT05361954	Study to Assess the Safety and Preliminary Efficacy of STI-1386 Oncolytic Virus in Relapsed or Refractory Solid Tumors	https://clinicaltrials.gov/study/NCT05361954		NOT_YET_RECRUITING	This is a Phase 1b study to assess the safety and tolerability of STI-1386, an oncolytic virus, in subjects with relapsed and refractory solid tumors (RRSTs).	NO	Cancer|Cancer of Pancreas|Sarcoma|Hepatic Metastasis|Solid Tumor	DRUG: STI-1386	Incidence of adverse events (AEs), Safety as assessed by incidence of AEs by type, frequency, severity, and causality using the Common Terminology Criteria for Adverse Events, Version 5 (CTCAEv5), baseline through study completion at up to approximately 29 months|Incidence of immune-related adverse events (IrAEs), Safety as assessed by incidence of IrAEs by type, frequency, severity, and causalit…	Preliminary Efficacy of STI-1386, Assess the preliminary efficacy of STI-1386 using the Response Evaluation Criteria in Solid Tumors, version 1.1 (RECIST 1.1), baseline through study completion at up to approximately 29 months|Measuring Pharmacokinetic [PK] Profile, STI-1386 blood plasma concentrations will be measured, baseline through study completion at up to approximately 29 months|Assess imm…		Sorrento Therapeutics, Inc.		ALL	ADULT, OLDER_ADULT	PHASE1	36	INDUSTRY	INTERVENTIONAL	Allocation: NA|Intervention Model: SINGLE_GROUP|Masking: NONE|Primary Purpose: TREATMENT	OV2-RRST-101	2023-08	2026-10	2027-02	2022-05-05		2023-04-12
NCT06320990	Chemoprevention With Tamoxifen in Pre-Invasive Pancreas Mucinous Cystic Neoplasms Not Undergoing Immediate Resection	https://clinicaltrials.gov/study/NCT06320990	MCN_Tam	NOT_YET_RECRUITING	This is an open-label pilot study of tamoxifen as chemoprevention in patients with pancreatic mucinous cystic neoplasms (MCN) who will not undergo immediate resection. Up to 15 participants will be enrolled and take tamoxifen 20mg by mouth daily for up to 24 weeks.	NO	Pancreatic Cyst|Pancreatic Mucinous Cystic Neoplasm	DRUG: Tamoxifen 20mg	Feasibility, by adherence rate, Adherence rate, defined as the proportion of subjects who take â‰¥70% of the prescribed tamoxifen doses with adherence at least 60%, meaning â‰¥60% of subjects take â‰¥70% of the prescribed tamoxifen doses, 6 months (approximately 180 days)|Feasibility, by retention rate, Retention rate, defined as the proportion of subjects who complete imaging and study procedure…	Objective response rate (ORR) of pancreatic MCN, The ORR will be estimated based on the proportion of subjects with complete or partial response on MRI/MRCP; partial response is defined by â‰¥ 20% decrease in maximal cyst diameter., 12 months (approximately 360 days)		University of Nebraska		ALL	ADULT, OLDER_ADULT	PHASE1	15	OTHER	INTERVENTIONAL	Allocation: NA|Intervention Model: SINGLE_GROUP|Masking: NONE|Primary Purpose: PREVENTION	0074-24-CB	2024-09	2026-11	2027-05	2024-03-20		2024-06-10	University of Nebraska Medical Center, Omaha, Nebraska, 68198, United States
NCT06396091	A Study of Zolbetuximab With Chemotherapy in Adults With Pancreatic Cancer	https://clinicaltrials.gov/study/NCT06396091		NOT_YET_RECRUITING	Pancreatic cancer is difficult to diagnose early. By the time people have been diagnosed, the cancer has usually spread to other parts of the body (metastatic). The standard treatment is chemotherapy, but other treatments are needed to improve outcomes in people with pancreatic cancer. In this study, zolbetuximab will be given together with chemotherapy to people with pancreatic cancer. Zolbetuxi…	NO	Metastatic Pancreatic Adenocarcinoma	DRUG: zolbetuximab|DRUG: mFOLFIRINOX	Incidence of Dose Limiting Toxicities (DLT), A DLT will be defined as any event meeting the DLT criteria occurring during the DLT assessment period that is related to zolbetuximab., Up to 28 days|Safety assessed by Adverse Events (AEs), An AE is any untoward medical occurrence in a patient or clinical study participant temporally associated with the use of a study intervention, whether or not con…	Pharmacokinetics (PK) of zolbetuximab in serum: End of infusion concentrations, End of infusion concentrations will be derived from the PK serum samples collected., Up to 1 month|PK of zolbetuximab in serum: Concentration Immediately Prior to Dosing at multiple dosing (Ctrough), Ctrough will be derived from the PK serum samples collected., Up to 12 months|Number of participants with positive anti…		Astellas Pharma Global Development, Inc.		ALL	ADULT, OLDER_ADULT	PHASE1	12	INDUSTRY	INTERVENTIONAL	Allocation: NA|Intervention Model: SINGLE_GROUP|Masking: NONE|Primary Purpose: TREATMENT	8951-CL-5203	2024-06-30	2026-07-03	2026-07-03	2024-05-02		2024-06-20
NCT05605522	A Study of [225Ac]-FPI-2059 in Adult Participants With Solid Tumours	https://clinicaltrials.gov/study/NCT05605522		RECRUITING	This is a first-in-human Phase 1 clinical trial designed to investigate the safety, tolerability, pharmacokinetics, and biodistribution of \[225Ac\]-FPI-2059 and \[111In\]-FPI-2058 in participants with neurotensin receptor 1 (NTSR1)-expressing solid tumours.	NO	Pancreatic Ductal Adenocarcinoma (PDAC)|Squamous Cell Carcinoma of Head and Neck|Colorectal Cancer|Gastric Cancer|Ewing Sarcoma|NTSR1 Expressing Solid Tumours|Neuroendocrine Differentiated (NED) Prostate Cancer	DRUG: [225]-FPI-2059|DRUG: [111In]-FPI-2058	Incidence of Adverse Events to evaluate safety and tolerability of [225Ac]-FPI-2059 and [111In]-FPI-2058, approximately 5 years post final administration|Maximum tolerated dose (MTD) of [225Ac]-FPI-2059, 56 days post administration|Radiation dose of [111In]-FPI-2058 and [225Ac]-FPI-2059 to whole body, organs, and selected regions of interest, within 56 days of administration	Anti-tumor activity of [225Ac]-FPI-2059 regimen measured by response per RECIST v1.1, approximately 5 years post final administration|Tumor uptake of [111In]-FPI-2058 by evaluating SPECT/CT and planar images, within 56 days of administration|Pharmacokinetics (PK) of [225Ac]-FPI-2059 and [111In]-FPI-2059 by measuring changes in clearance, AUC, Cmax, and half-life, approximately 36 days of final ad…		Fusion Pharmaceuticals Inc.		ALL	ADULT, OLDER_ADULT	PHASE1	42	INDUSTRY	INTERVENTIONAL	Allocation: NON_RANDOMIZED|Intervention Model: SEQUENTIAL|Masking: NONE|Primary Purpose: TREATMENT	FPI-2059-101	2023-02-07	2025-06	2025-09	2022-11-04		2024-04-05	University of Alabama at Birmingham Hospital, Birmingham, Alabama, 35249, United States|City of Hope Medical Center, Duarte, California, 91010, United States|Hoag Family Cancer Institute, Newport Beach, California, 92663, United States|University of Kentucky, Lexington, Kentucky, 40536, United States|Advanced Molecular Imaging and Therapy, Glen Burnie, Maryland, 21061, United States|Washington Un…
NCT05784597	A Study to Evaluate the Safety and Dosimetry of 68Ga-labelled OncoFAP Derivatives in Solid Tumors	https://clinicaltrials.gov/study/NCT05784597	FAPrimo	RECRUITING	The primary objectives of this trial are to evaluate the safety and dosimetry of \[68Ga\]Ga-OncoFAP for detection/imaging of solid tumors.	NO	Breast Cancer|Colorectal Cancer|Oesophageal Cancer|Pancreas Adenocarcinoma	DRUG: [68Ga]Ga-OncoFAP administration	Safety (AE), Safety of administration of 68Ga-OncoFAP, assessed based on Common Toxicity Criteria (CTCAE version 5.0), Throughout study, until a maximum of 8 days after the completion of each patient|Cohort A: Dosimetry - Effective dose equivalent (mSv), Effective dose equivalent (mSv) of normal organs following administration of a single dose of \[68Ga\]Ga-OncoFAP, for patients in cohort A, Asse…	Biodistribution profile: SUVmax, Uptake of \[68Ga\]Ga-OncoFAP in terms of SUVmax, Assessed on day 1|Biodistribution profile: SUVmean, Uptake of \[68Ga\]Ga-OncoFAP in terms of SUVmean, Assessed on day 1|Biodistribution profile: SUVsd, Uptake of \[68Ga\]Ga-OncoFAP in terms of SUVsd, Assessed on day 1|PK, Pharmacokinetics of \[68Ga\]Ga-OncoFAP based on measurement of residual radioactivity in the bl…		Philogen S.p.A.		ALL	ADULT, OLDER_ADULT	PHASE1	20	INDUSTRY	INTERVENTIONAL	Allocation: NON_RANDOMIZED|Intervention Model: PARALLEL|Masking: NONE|Primary Purpose: DIAGNOSTIC	PH-FAPGA-01/22	2023-04-27	2024-10	2024-10	2023-03-27		2024-04-08	Istituto Clinico Humanitas, Rozzano, Milano, 20089, Italy|IRCCS Istituto Romagnolo per lo Studio dei Tumori "Dino Amadori", Meldola, 47014, Italy|IRCCS San Raffaele, Milano, 20132, Italy|Istituto Nazionale dei Tumori | Fondazione IRCCS, Milano, 20133, Italy|Azienda Ospedaliero Universitaria Pisana, Pisa, 56126, Italy
NCT04021277	PS101-mediated ACT With Chemotherapy in Liver Metastases From Cancer of Gastrointestinal Origin	https://clinicaltrials.gov/study/NCT04021277	ACT	RECRUITING	Part 1: This clinical study will first test the safety and initial effect on the tumour of PS101-mediated ACT when given in combination with standard of care chemotherapy in patients with liver metastases (initially those with any solid tumors and then further in patients just with colorectal cancer \[CRC\]) in order to identify the recommended dose and schedule of PS101-mediated ACT that can be …	NO	Solid Tumor|Colorectal Cancer	DRUG: 20 uL/kg PS101|DRUG: 40 uL/kg PS101|DEVICE: Ultrasound	Safety and tolerability: DLTs (Part 1a only), Proportion of patients with DLTs related to administration of PS101 IV bolus injection alone (without chemotherapy) or due to the addition of PS101 to FOLFOX or FOLFIRI, 4 weeks from the first ACT treatment in each patient|Number of patients with adverse events, Adverse events are summarised in the adverse event section. An overall summary will be pre…	Preliminary anti-tumor activity at Week 8, Change from baseline in maximum tumor diameter and volume in liver metastases, Baseline to Week 8|Best overall response (Part 1b only), Best overall response based on CR, PR, SD, PR according to RECIST Version 1.1, Baseline to 24 weeks		EXACT Therapeutics AS		ALL	ADULT, OLDER_ADULT	PHASE1	32	INDUSTRY	INTERVENTIONAL	Allocation: RANDOMIZED|Intervention Model: SEQUENTIAL|Masking: DOUBLE (PARTICIPANT, OUTCOMES_ASSESSOR)|Primary Purpose: TREATMENT	PS101-01-2018|2018-004609-16	2019-09-17	2024-06	2024-06	2019-07-16		2024-01-03	Oslo University Hospital HF, Oslo, Norway|Cambridge University Hospitals NHS Foundation Trust, Addenbrookes Hospital, Cambridge, CB20QQ, United Kingdom|Freeman Hospital, Newcastle Upon Tyne, NE7 7DN, United Kingdom|Royal Marsden NHS Foundation Trust, Sutton, SM25PT, United Kingdom
NCT03851237	CCR2 PET for Pancreatic Cancer Imaging and Prediction of Response to Standard and CCR2-Targeted Therapy	https://clinicaltrials.gov/study/NCT03851237		RECRUITING	Currently there is no clinical biomarker that can be used to select patients for CCR2-targeted therapy and to monitor response to such therapy. Considering the toxicity and the rate of response to CCR2-targeted therapy, it is crucial to be able to identify patients who may not response to this therapy in order to avoid the morbidity and expense associated with ineffective therapy. Therefore, the …	NO	Pancreatic Ductal Adenocarcinoma	DRUG: 64Cu-DOTA-ECLIi|DEVICE: PET/CT	Determine whether 64Cu-DOTA-ECL1i detects CCR2 expression in PDAC tumors as measured by direct comparison of visual tumor uptake on 64Cu-DOTA-ECL1i images to CCR2 measurements in surgical specimens, * Visual tumor uptake as compared to background blood/tissue uptake: 1=no uptake, 2=mild uptake, 3=moderate uptake, and 5=striking update * Will utilize published methods of immunohistochemical staini…			Washington University School of Medicine	National Cancer Institute (NCI)	ALL	ADULT, OLDER_ADULT	PHASE1	75	OTHER	INTERVENTIONAL	Allocation: NON_RANDOMIZED|Intervention Model: PARALLEL|Masking: NONE|Primary Purpose: DIAGNOSTIC	201807099|1R01CA235672-01	2019-01-02	2025-06-30	2025-06-30	2019-02-22		2024-02-05	Washington University School of Medicine, Saint Louis, Missouri, 63110, United States
NCT05172310	PET Imaging of Solid Tumors by a Novel Tracer, 68Ga-FAPI	https://clinicaltrials.gov/study/NCT05172310		RECRUITING	Cancers of the pancreas, bile ducts, stomach and ovaries are dismal diseases with most patients being diagnosed in advanced stages leading to a bad prognosis. These cancers can be difficult to diagnose and sometimes impossible to differentiate from underlying benign conditions. Establishing the correct diagnosis of primary cancer lesions and possible spread to other organs in time is pivotal for …	NO	Pancreatic Neoplasms|Stomach Neoplasms|Bile Duct Neoplasms|Epithelial Ovarian Cancer	DRUG: 68Ga-FAPI-46|DEVICE: PET/CT	Diagnostic accuracy of FAPI-PET/CT in primary tumors, To validate the proportion of false-positive and false-negative FAPI-PET/CT findings in primary pancreas, biliary and gastric tumors as well as in primary and recurrent EOC with postsurgical or true cut biopsy histopathological confirmation of diagnosis (PAD) as a reference standard, up to 18 months	Diagnostic accuracy of FAPI-PET/CT in metastases, To validate the proportion of false-positive and false-negative FAPI-PET/CT findings in resected metastatic tumor tissue/resected lymph nodes, in primary (and recurrent for EOC) tumors, by using postsurgical tissue samples or biopsies as well as PAD as a reference standard., up to 18 months|Immunohistochemistry, To investigate the correlation betw…		Karolinska University Hospital		ALL	ADULT, OLDER_ADULT	PHASE1	410	OTHER	INTERVENTIONAL	Allocation: NON_RANDOMIZED|Intervention Model: PARALLEL|Masking: NONE|Primary Purpose: DIAGNOSTIC	H035-FAPI|2020-002568-30	2021-06-02	2024-06-30	2029-03-31	2021-12-29		2021-12-29	Karolinska University Hospital Huddinge, Stockholm, 14186, Sweden
NCT05977322	A Phase I Study of [177Lu]Lu-FF58 in Patients With Advanced Solid Tumors.	https://clinicaltrials.gov/study/NCT05977322		RECRUITING	The purpose of the study is to test the safety and dosing of \[177Lu\]Lu-FF58, a radioligand therapy for patients with advanced or metastatic tumors that express proteins known as integrins: alpha-v beta-3 integrin (Î±vÎ²3) and alpha-v beta-5 integrin (Î±vÎ²5). The study will also further characterize the radioligand imaging agent \[68Ga\]Ga-FF58 including its ability to identify tumor lesions an…	NO	Pancreatic Ductal Adenocarcinoma|Gastroesophageal Adenocarcinoma|Glioblastoma Multiforme	DRUG: 68Ga-FF58|DRUG: 177Lu-FF58	Incidence and severity of dose limiting toxicities of 177Lu-FF58, A dose limiting toxicity (DLT) is defined as any AE or abnormal laboratory value of CTCAE (v5.0) Grade 3 or higher that occurs within the DLT evaluation period (i.e., 6 weeks starting from the first administration of 177Lu-FF58) and that is not primarily related to disease, disease progression, intercurrent illness, or concomitant …	Overall response rate (ORR), ORR is defined as the proportion of patients with a BOR of complete response (CR) or partial response (PR) as per local review and according to Response Evaluation Criteria in Solid Tumors (RECIST) v1.1 guidelines (non-GBM patients) or modified Response Assessment in Neuro- Oncology (mRANO) (GBM patients). It will be summarized along with the corresponding 90% exact C…		Novartis Pharmaceuticals		ALL	ADULT, OLDER_ADULT	PHASE1	116	INDUSTRY	INTERVENTIONAL	Allocation: NA|Intervention Model: SINGLE_GROUP|Masking: NONE|Primary Purpose: TREATMENT	CAAA604A12101|2002-502367-37-00	2023-10-06	2027-01-26	2027-01-26	2023-08-04		2024-06-21	Massachusetts General Hospital Massachusetts General Hospital, Boston, Massachusetts, 02114, United States|BAMF Health Research, Grand Rapids, Michigan, 49503, United States|Novartis Investigative Site, Tel Aviv, 6423906, Israel|Novartis Investigative Site, Nijmegen, Netherland, 6525 GA, Netherlands|Novartis Investigative Site, Hospitalet de LLobregat, Catalunya, 08907, Spain|Novartis Investigati…
NCT04979611	The Clinical Application of 68Ga-NOTA-exendin-4 PET/CT in Detecting Insulinoma	https://clinicaltrials.gov/study/NCT04979611		RECRUITING	The small insulinoma can not be detected by the CT or MRI. We use 68Ga-NOTA-exendin-4 positron emission tomography/computed tomography (PET/CT) to detect the insulinoma for the patient diagnosed with endogenous hyperinsulinemic hypoglycaemia. And the diagnostic value will be performed. A single dose of 37-111 Mega-Becquerel (MBq) 68Ga-NOTA-exendin-4 will be injected intravenously. Visual and semi…	NO	Insulinoma	DRUG: 68Ga-NOTA-exendin-4	Standard uptake value (SUV), Determination of SUV for detected lesions and discernible organs of 68Ga-NODAGA-JR11 and 68Ga-DOTATATE Standard uptake value (SUV) of the lesion will be recorded, From right after tracer injection to 1-hours post-injection			First Affiliated Hospital of Fujian Medical University		ALL	CHILD, ADULT, OLDER_ADULT	PHASE1	60	OTHER	INTERVENTIONAL	Allocation: NA|Intervention Model: SINGLE_GROUP|Masking: NONE|Primary Purpose: DIAGNOSTIC	FirstAHFujian11	2020-08-01	2025-08-01	2025-08-01	2021-07-28		2023-09-21	Department of Nuclear Medicine, First Affiliated Hospital of Fujian Medical University, Fuzhou, Fujian, 350005, China
NCT04999761	AB122 Platform Study	https://clinicaltrials.gov/study/NCT04999761		RECRUITING	This is a phase 1, non-randomized open-label, multicenter platform study designed to evaluate the tolerability and safety of AB122 in patients with malignancies specified in each cohort.	NO	Advanced or Metastatic Solid Tumor|Pancreatic Ductal Adenocarcinoma|Colorectal Cancer|Non-small Cell Lung Cancer|Gastric Cancer|Alveolar Soft Part Sarcoma	DRUG: AB122|DRUG: AB122|DRUG: AB122|DRUG: TAS-116|DRUG: AB122|DRUG: TAS-116|DRUG: AB122|DRUG: TAS-116|DRUG: AB122|DRUG: TAS-120|DRUG: AB122|DRUG: TAS-115|DRUG: AB122|DRUG: TAS-115|DRUG: AB122|DRUG: TAS-102|DRUG: Ramucirumab|DRUG: AB122|DRUG: TAS-102|DRUG: Bevacizumab	Phase 1a (general) : Percentage of participants who experience a Dose Limiting Toxicity (DLT), From first study treatment administration through Day 21 (Q3W arm) or Day 28 (Q2W arm)|Phase 1b (Cohort B-n, D-1 and E-n) : Objective Response Rate (ORR), Through completion of treatment (estimated to be 4 months)|Phase 1b (Cohort C-n): The 6-month PFS proportion by RECIST v1.1, Through completion of tr…			Taiho Pharmaceutical Co., Ltd.		ALL	ADULT, OLDER_ADULT	PHASE1	715	INDUSTRY	INTERVENTIONAL	Allocation: NON_RANDOMIZED|Intervention Model: SINGLE_GROUP|Masking: NONE|Primary Purpose: TREATMENT	10071010	2021-06-01	2026-05	2026-05	2021-08-11		2024-02-16	A site selected by Taiho Pharmaceutical Co., Ltd., Aichi, Japan|A site selected by Taiho Pharmaceutical Co., Ltd., Chiba, Japan|A site selected by Taiho Pharmaceutical Co., Ltd., Ehime, Japan|A site selected by Taiho Pharmaceutical Co., Ltd., Hokkaido, Japan|A site selected by Taiho Pharmaceutical Co., Ltd., Kanagawa, Japan|A site selected by Taiho Pharmaceutical Co., Ltd., Osaka, Japan|A site se…
NCT04104672	A Study to Evaluate the Safety and Tolerability of AB680 in Participants With Gastrointestinal Malignancies	https://clinicaltrials.gov/study/NCT04104672	ARC-8	RECRUITING	This is a Phase 1, open-label, dose-escalation, and dose-expansion, with a gated randomization portion, study to evaluate the safety, tolerability, pharmacokinetic, pharmacodynamic and clinical activity of AB680 in combination with Zimberelimab (AB122), nab-paclitaxel and gemcitabine in participants with advanced pancreatic cancer.	NO	Advanced Pancreatic Cancer	DRUG: AB680|DRUG: Zimberelimab|DRUG: Nab-paclitaxel|DRUG: Gemcitabine	Number of participants with Treatment Emergent Adverse Events (TEAEs), Safety will be assessed by monitoring adverse events and clinically relevant changes in 12 lead Electrocardiogram (ECG) and Physical examination findings, From first dose date to 90 days after the last dose (approximately 1 year)|Number of Participants With Dose Limiting Toxicities, From First dose to day 28	Duration of response, Time at which response criteria are met for complete response or partial response (whichever occurs first) until the first date of recurrence, progression or death per RECIST v1.1, Start date of response to first progression/death, up to 1 year|Disease control rate, Number of participants with complete response, partial response, or stable disease for greater than 6 months p…		Arcus Biosciences, Inc.		ALL	ADULT, OLDER_ADULT	PHASE1	195	INDUSTRY	INTERVENTIONAL	Allocation: NON_RANDOMIZED|Intervention Model: SEQUENTIAL|Masking: NONE|Primary Purpose: TREATMENT	ARC-8 (AB680CSP0002)	2019-11-06	2027-05	2027-05	2019-09-26		2024-05-24	The Angeles Clinic, Los Angeles, California, 90025, United States|UCLA Hematology Oncology, Santa Monica, California, 90404, United States|Yale Cancer Center, New Haven, Connecticut, 06520, United States|Mid-Florida Hematology & Oncology Centers, PA, Orange City, Florida, 32763, United States|BRCR Global, Plantation, Florida, 33322, United States|Washington University School of Medicine - Siteman…
NCT06084481	Study to Assess Adverse Events and Change in Disease Activity in Adult Participants With Select Advanced Solid Tumor Indications Receiving Intravenous (IV) ABBV-400	https://clinicaltrials.gov/study/NCT06084481		RECRUITING	Cancer is a condition where cells in a specific part of body grow and reproduce uncontrollably. The purpose of this study is to assess adverse events and change in disease activity when ABBV-400 is given to adult participants to treat advanced solid tumors. ABBV-400 is an investigational drug being developed for the treatment of advanced solid tumors. Study doctors put the participants in groups …	NO	Hepatocellular Carcinoma|Pancreatic Ductal Adenocarcinoma|Biliary Tract Cancers|Esophageal Squamous Cell Carcinoma|Triple Negative Breast Cancer|Hormone Receptor+/Human Epidermal Growth Factor Receptor 2 Negative Breast Cancer|Head and Neck Squamous-Cell Carcinoma	DRUG: ABBV-400	Objective Response Rate (ORR), ORR defined as percentage of participants with confirmed best overall response of confirmed partial response (PR) or better per investigator review according to Response Evaluation Criteria in Solid Tumors (RECIST) version 1.1., Up to 24 Months	Duration of Response (DOR) for Participants with Confirmed Complete Response (CR)/PR, DOR is defined for participants achieving a confirmed PR or better as the time from the initial response of PR (or better) per investigator review according to RECIST 1.1 criteria to disease progression or death of any cause, whichever occurs earlier., Up to 24 Months|Clinical Benefit Rate, CBR is defined as the…		AbbVie		ALL	ADULT, OLDER_ADULT	PHASE1	220	INDUSTRY	INTERVENTIONAL	Allocation: NON_RANDOMIZED|Intervention Model: PARALLEL|Masking: NONE|Primary Purpose: TREATMENT	M24-427|2023-506227-29-00	2023-11-09	2026-07-01	2026-07-01	2023-10-16		2024-06-18	City of Hope National Medical Center /ID# 258645, Duarte, California, 91010, United States|University of Colorado Cancer Center - Cancer Clinical Trials Office /ID# 255128, Aurora, Colorado, 80045-7158, United States|Sarah Cannon Research Institute at HealthONE - Denver /ID# 258926, Denver, Colorado, 80218, United States|Florida Cancer Specialists /ID# 261569, Sarasota, Florida, 34232, United Sta…
NCT05831995	Safety and Effectiveness of ABM-168 in Adults With Advanced Solid Tumors.	https://clinicaltrials.gov/study/NCT05831995		RECRUITING	This is a Phase 1, First-in-Human (FIH), open-label, multicenter, dose escalation and dose expansion study to evaluate the safety, tolerability, pharmacokinetics and preliminary anti-tumor activity of ABM-168 in adult patients with RAS or RAF or NF-1 mutated advanced solid tumors as ABM-168 may have a significant effect in inhibiting cell growth.	NO	Advanced Solid Tumor|RAS Mutation|RAF Mutation|NF1 Mutation	DRUG: ABM-168	Determine Dose Limiting Toxicity (DLT) and/or Recommended Phase 2 dose (RP2D), Dose limiting toxicities (DLT) which defines the MTD/RP2D, Day 28 after last dosing.|Safety and tolerability-Incident Rate., Safety and tolerability of ABM-168 monotherapy as determined by incident rate., Day 28 after last dosing.|Safety and tolerability, severity per Common Toxicity Criteria for Adverse Events (CTCAE …			ABM Therapeutics Corporation		ALL	ADULT, OLDER_ADULT	PHASE1	112	INDUSTRY	INTERVENTIONAL	Allocation: NON_RANDOMIZED|Intervention Model: SEQUENTIAL|Masking: NONE|Primary Purpose: TREATMENT	ABM168X1101	2023-03-30	2025-10-16	2025-10-16	2023-04-27		2024-01-10	UCSF Helen Diller Family Comprehensive Cancer Center, San Francisco, California, 94143, United States|Indiana University Simon and Bren Simon Comprehensive Cancer Center, Indianapolis, Indiana, 46202, United States|Rutgers Cancer Institute of New Jersey, New Brunswick, New Jersey, 08901, United States|MD Anderson Cancer Center, Houston, Texas, 77030, United States|Next Oncology, Irving, Texas, 75…
NCT04319757	ACE1702 in Subjects With Advanced or Metastatic HER2-expressing Solid Tumors	https://clinicaltrials.gov/study/NCT04319757		RECRUITING	ACE1702 (anti-HER2 oNK cells) is an off-the-shelf Natural Killer (NK) cell product that targets human HER2-expressing solid tumors. The ACE1702-001 phase I study aims to evaluate the safety and tolerability, pharmacokinetics, pharmacodynamics, and preliminary efficacy of ACE1702 in patients with advanced or metastatic HER2-expressing tumors, and to determine the phase Ib/II starting dose for ACE1…	NO	Locally Advanced Solid Tumor|Metastatic Cancer|Solid Tumor|HER2-positive Gastric Cancer|HER2-positive Metastatic Breast Cancer	DRUG: ACE1702|DRUG: Cyclophosphamide|DRUG: Fludarabine	Adverse events, including Dose Limiting Toxicities (DLTs) and Serious Adverse Events (SAEs), Number of subjects experiencing adverse events, and the frequency and severity of adverse events. Endpoint for determining the Maximum Tolerated Dose (MTD). If MTD is not identified, the highest dose administered becomes the Maximum Administered Dose (MAD)., Day 7 through Day 28 / Day 4 through Day 25|Pha…	Quantify NK cell persistence after administering ACE1702, Duration of ACE1702 persistence, Day 21|Evaluate immune function after administering ACE1702, Measurement of serum cytokine levels, pg/mL (Interferon-Î³, TNF-Î±, IL-2, IL-6, IL-8 and IL-10) at set timepoints, Day 21	Tumor response using Response Evaluation Criteria In Solid Tumors Assessment (RECIST) version 1.1, Tumor response via radiographic assessments, Day 35 (+7 day window) of each 6 week cycle, up to 24 months|Shift in serum tumor marker values (CA-125, CA 19-9, and CEA levels, in applicable tumor types), Tumor response via tumor marker assessments (in applicable tumor types), Day 35 (+7 day window) o…	Acepodia Biotech, Inc.		ALL	ADULT, OLDER_ADULT	PHASE1	36	INDUSTRY	INTERVENTIONAL	Allocation: NON_RANDOMIZED|Intervention Model: SEQUENTIAL|Masking: NONE|Primary Purpose: TREATMENT	ACE1702-001	2020-05-19	2024-06	2024-06	2020-03-24		2023-03-08	Northwestern Univeristy, Chicago, Illinois, 60611, United States|MD Anderson Cancer Center, Houston, Texas, 77030, United States|Taipei Veteran General Hospital, Taipei, Taiwan
NCT06130254	Phase Ib Trial of the KRAS G12C Inhibitor Adagrasib (MRTX849) in Combination With the PARP Inhibitor Olaparib in Patients With KRAS G12C Mutated Advanced Solid Tumors, With a Focus on Gynecological, Breast, Pancreatic and KEAP1 Mutated Non-small Cell Lung Cancers	https://clinicaltrials.gov/study/NCT06130254		RECRUITING	Evaluate safety and tolerability, while establishing the recommended dose of the investigational drug combination of adagrasib and olaparib that can be given to participants with advanced solid tumor(s) with a KRAS G12C and/or KEAP1 mutation.	NO	Advanced Solid Tumor|Non-small Cell Lung Cancers	DRUG: Adagrasib|DRUG: Olaparib	Incidence of Adverse Events, Graded According to National Cancer Institute Common Terminology Criteria for Adverse Events (NCI CTCAE) Version (v) 5.0, through study completion; an average of 1 year.			M.D. Anderson Cancer Center	Mirati Therapeutics Inc.	ALL	ADULT, OLDER_ADULT	PHASE1	52	OTHER	INTERVENTIONAL	Allocation: NA|Intervention Model: SINGLE_GROUP|Masking: NONE|Primary Purpose: TREATMENT	2022-0136|NCI-2023-09685	2024-01-30	2028-08-25	2030-08-25	2023-11-14		2024-04-16	M D Anderson Cancer Center, Houston, Texas, 77030, United States
NCT05389462	A Study of Mipasetamab Uzoptirine (ADCT-601) in Participants With Solid Tumors	https://clinicaltrials.gov/study/NCT05389462		RECRUITING	The primary objective of this study is to identify the recommended phase 2 dose (RP2D) and/or the maximum tolerated dose (MTD), and characterize the safety and tolerability of ADCT-601 monotherapy and in combination with gemcitabine.	NO	Advanced Solid Tumors	DRUG: ADCT-601|DRUG: Gemcitabine	Safety and Tolerability as Assessed by Number of Participants with Adverse Events (AEs), Adverse events (AEs) and serious adverse events (SAEs) are defined as any untoward medical occurrence in participants whether or not considered related to the investigational medicinal product. Any clinically significant changes in vital signs, laboratory values, 12-lead electrocardiogram (ECG) and Eastern Co…	Overall Response Rate (ORR), Up to approximately 2 years|Duration of Response (DOR), Up to approximately 2 years|Progression-Free Survival (PFS), Up to approximately 2 years|Overall Survival (OS), Up to approximately 2 years|Serum Concentration of ADCT-601 Total Antibody, Pyrrolobenzodiazepine (PBD)-Conjugated Antibody, and Unconjugated Warhead SG3199, Day 1 up to approximately 2 years|Maximum Co…		ADC Therapeutics S.A.		ALL	ADULT, OLDER_ADULT	PHASE1	260	INDUSTRY	INTERVENTIONAL	Allocation: NON_RANDOMIZED|Intervention Model: SEQUENTIAL|Masking: NONE|Primary Purpose: TREATMENT	ADCT-601-102|2021-005566-18	2022-07-13	2026-08	2027-08	2022-05-25		2024-04-18	Sarcoma Oncology Research Center, Santa Monica, California, 90403, United States|Stanford Cancer Center, Stanford Medicine at Stanford University, Stanford, California, 94304, United States|University of IOWA, Iowa City, Iowa, 52242, United States|Washington University School of Medicine, Saint Louis, Missouri, 63110, United States|Sarah Cannon at University of Oklahoma Health Sciences Center, Ok…
NCT06440005	A Study to Evaluate Safety, Tolerability and Preliminary Activity of AGX101 in Participants With Advanced Solid Tumors	https://clinicaltrials.gov/study/NCT06440005		RECRUITING	AGX101 is an antibody-drug conjugate (ADC) therapy for tumor-forming cancers. The purpose of this study is to learn about AGX101 effects and safety at various dose levels in an all-comers advanced solid cancer patient population. AGX101will be administered intravenously. Dosing of AGX101 will be repeated once every 3 weeks. Participants may continue study treatment until disease progression, unac…	NO	Cancer|Advanced Cancer|Locally Advanced Carcinoma|Metastatic Solid Tumor|Triple Negative Breast Cancer|Pancreas Cancer|Pancreatic Adenocarcinoma	DRUG: AGX101	Acceptable maximum tolerated dose for participants, Maximum tolerated dose (MTD) and the dose-limiting toxicities (DLTs) of AGX101 will be characterized, 21 days following the first dose of AGX101 (Day 1 through Day 21)|Number of participants with adverse events, Evaluation of the incidence, severity, and duration of adverse events, Screening through end of treatment, approximately 6 months and u…	Terminal elimination half life (PK), Determination of the terminal elimination half-life (tÂ½), 22 days following the first dose of AGX101 (Day 1 through Day 22)|AUC (PK), Determination of the AUC in 1 dosing interval, 22 days following the first dose of AGX101 (Day 1 through Day 22)|Cmax (PK), Determination of the Cmax concentration over a dosing interval, systemic clearance, volume of distribut…		Angiex, Inc.		ALL	ADULT, OLDER_ADULT	PHASE1	80	INDUSTRY	INTERVENTIONAL	Allocation: NON_RANDOMIZED|Intervention Model: SEQUENTIAL|Masking: NONE|Primary Purpose: TREATMENT	AGX101-001	2024-05	2025-05	2027-05	2024-06-03		2024-06-03	Sarah Cannon Research Center, Nashville, Tennessee, 37203, United States|NEXT Oncology, San Antonio, Texas, 78229, United States
NCT06360354	A Study Evaluating AMG 193 in Combination With Other Therapies in Participants With Advanced Gastrointestinal, Biliary Tract, or Pancreatic Cancers With Homozygous Methylthioadenosine Phosphorylase (MTAP)-Deletion	https://clinicaltrials.gov/study/NCT06360354		RECRUITING	The study aims to determine maximum tolerated dose (MTD) or recommended combination dose of the MTA-cooperative PRMT5 inhibitor AMG 193 administered in combination with other therapies in adult participants with metastatic or locally advanced methylthioadenosine phosphorylase (MTAP)-deleted gastrointestinal, biliary tract, or pancreatic cancers. The study also aims to determine the safety profile…	NO	Advanced Gastrointestinal, Biliary Tract, and Pancreatic Cancers	DRUG: AMG 193|DRUG: Gemcitabine|DRUG: Nab-paclitaxel|DRUG: Cisplatin|DRUG: Pembrolizumab|DRUG: Modified FOLFIRINOX	Number of Participants Experiencing Dose Limiting Toxicities (DLT), Up to 28 days|Number of Participants Experiencing Treatment Emergent Adverse Events (TEAE), Any clinically significant changes in vital signs, electrocardiogram, or lab parameters will be recorded as TEAEs., Up to approximately 2 years|Number of Participants Experiencing Serious Adverse Events (SAE), Up to approximately 2 years	Objective Response (OR) per Response Evaluation Criteria in Solid Tumors (RECIST v1.1), Up to approximately 2 years|Disease Control (DC) per RECIST v1.1, Up to approximately 2 years|Duration of Response (DOR) per RECIST v1.1, Up to approximately 2 years|Time to Response (TTR) per RECIST v1.1, Up to approximately 2 years|Overall Survival (OS) per RECIST v1.1, Up to approximately 2 years|Progressio…		Amgen		ALL	ADULT, OLDER_ADULT	PHASE1	282	INDUSTRY	INTERVENTIONAL	Allocation: NON_RANDOMIZED|Intervention Model: PARALLEL|Masking: NONE|Primary Purpose: TREATMENT	20230223	2024-05-29	2025-11-28	2027-11-28	2024-04-11		2024-06-21	Comprehensive Blood and Cancer Center, Bakersfield, California, 93309, United States|City of Hope National Medical Center, Duarte, California, 91010, United States|City of Hope Orange County Lennar Foundation Cancer Center, Duarte, California, 91010, United States|Comprehensive Cancer Centers of Nevada, Las Vegas, Nevada, 89169, United States|Cleveland Clinic, Cleveland, Ohio, 44195, United States
NCT05498597	AMT-151 in Patients With Selected Advanced Solid Tumours	https://clinicaltrials.gov/study/NCT05498597		RECRUITING	This first-in-human study will evaluate the Maximum Tolerated Dose (MTD) / the Recommended Phase 2 Dose (RP2D), safety, tolerability, anti-tumor activity, pharmacokinetics, pharmacodynamics and immunogenicity of AMT-151, a novel antibody-drug conjugate against folate receptor alpha, in patients with selected advanced solid tumors.	NO	Advanced Solid Tumor|Advanced Cancer|Advanced Carcinoma|Ovarian Cancer|Ovarian Carcinoma|Ovarian Epithelial Cancer|Ovarian Endometrioid Adenocarcinoma|Endometrial Cancer|Endometrial Adenocarcinoma|Endometrial Serous Adenocarcinoma|Endometrial Endometrioid Adenocarcinoma|Endometrial Clear Cell Adenocarcinoma|Lung Adenocarcinoma|Triple Negative Breast Cancer|Pancreatic Ductal Adenocarcinoma|Maligna…	DRUG: AMT-151	Recommended Phase 2 Dose (RP2D), The RP2D will be determined using dose limiting toxicities (DLTs) and all other available study data, Up to 24 months|Maximum Tolerated Dose (MTD), The MTD will be determined using DLTs, Up to 24 months|Incidence of Adverse Events, Safety and tolerability profile assessed by the Common Terminology Criteria for Adverse Events v5.0, Up to 24 months	Overall Response Rate (ORR) according to the Response Evaluation Criteria in Solid Tumours (RECIST) v1.1, Proportion of patients achieving Complete Response (CR) or Partial Response (PR), Up to 24 months|Disease Control Rate (DCR) according to the RECIST v1.1, Proportion of patients achieving CR, PR or Stable Disease (SD), Up to 24 months|Progression-free Survival (PFS), Time from date of start o…		Multitude Therapeutics Inc.	Tigermed Consulting Co., Ltd	ALL	ADULT, OLDER_ADULT	PHASE1	30	INDUSTRY	INTERVENTIONAL	Allocation: NA|Intervention Model: SINGLE_GROUP|Masking: NONE|Primary Purpose: TREATMENT	AMT-151-01	2023-01-25	2024-01-01	2024-10-30	2022-08-12		2023-10-19	Chris O'Brien Lifehouse, Sydney, New South Wales, Australia|ICON Cancer Centre, Brisbane, Queensland, Australia|Mater Cancer Care Centre, South Brisbane, Queensland, Australia|Cancer Research SA, Adelaide, South Australia, Australia|Cabrini Malvern Hospital, Malvern, Victoria, Australia|One Clinical Research (OCR), Perth, Western Australia, Australia|Fujian Provincial Cancer Hospital, Fuzhou, Fuj…
NCT05365581	A Study of ASP2138 in Adults With Stomach Cancer, Gastroesophageal Junction Cancer, Pancreatic Cancer	https://clinicaltrials.gov/study/NCT05365581		RECRUITING	Claudin 18.2 protein, or CLDN18.2 is a protein found on cells in the digestive system. It is also found on some tumors. Researchers are looking at ways to attack CLDN18.2 to help control tumors. ASP2138 is thought to bind to 2 targets at the same time: CLDN18.2 and a protein called CD3 found on immune cells, called T-cells. ASP2138 works by binding to both the tumor cell and CD3 which "tells" the…	NO	Gastric Adenocarcinoma|Gastroesophageal Junction (GEJ) Adenocarcinoma|Pancreatic Adenocarcinoma	DRUG: ASP2138	Incidence of Dose Limiting Toxicities (DLTs) (Phase 1 Dose Escalation), A DLT is defined as any of the prespecified Adverse Events (AEs) (graded using National Cancer Institute Common Terminology Criteria for Adverse Events \[NCI-CTCAE\] version 5.0, except cytokine release syndrome \[CRS\] and immune effector cell-associated neurotoxicity syndrome \[ICANS\] which are graded using American Societ…	Pharmacokinetics (PK) of ASP2138 in serum: Area under the concentration-time curve (AUC) from the time of dosing to the start of the next dosing interval at multiple dose conditions (AUCtau), AUCtau will be recorded from the PK serum samples collected., Up to 12 months|PK of ASP2138 in serum: maximum concentration (Cmax), Cmax will be recorded from the PK serum samples collected., Up to 12 months…		Astellas Pharma Global Development, Inc.		ALL	ADULT, OLDER_ADULT	PHASE1	275	INDUSTRY	INTERVENTIONAL	Allocation: RANDOMIZED|Intervention Model: SEQUENTIAL|Masking: NONE|Primary Purpose: TREATMENT	2138-CL-0101|jRCT2031210644	2022-06-07	2026-06-30	2026-06-30	2022-05-09		2024-04-09	University of California Irvine Medical Center, Orange, California, 92868, United States|UCLA Dept of Medicine - Hematology/Oncology, Santa Monica, Santa Monica, California, 90404, United States|NYU Langone Medical Center - NYU Medical Oncology Associates, New York, New York, 10016, United States|Columbia University, New York, New York, 10032, United States|Memorial Sloan Kettering Cancer Center,…
NCT06364696	A Study to Find a Suitable Dose of ASP4396 in Adults With Solid Tumors	https://clinicaltrials.gov/study/NCT06364696		RECRUITING	Genes contain genetic code which tell the body which proteins to make. Some types of cancer are caused by changes, or mutations, in a gene called KRAS. Researchers are looking for ways to stop the actions of abnormal proteins made from the mutated KRAS gene. The so-called G12D mutation in the KRAS gene is common in people with some solid tumors. ASP4396 is being developed as a potential new treat…	NO	Solid Tumor	DRUG: ASP4396	Incidence of Dose Limiting Toxicities (DLTs) for ASP4369, A DLT is defined as any event meeting the DLT criteria occurring within 21 days of first dose on Cycle 1 at least possibly related to study intervention., Up to 21 days|Number of Participants with Adverse Events (AEs), An AE is any untoward medical occurrence in a patient or clinical study participant, temporally associated with the use of…	Objective Response Rate (ORR) per Response Evaluation Criteria in Solid Tumors (RECIST) v1.1, ORR is defined as the proportion of participants whose best overall response with confirmation status is rated as (confirmed or unconfirmed) complete response (CR) or (confirmed or unconfirmed) partial response (PR) based on RECIST v1.1., Up to 12 months|Duration of Response (DOR) per RECIST v 1.1, DOR i…		Astellas Pharma Inc		ALL	ADULT, OLDER_ADULT	PHASE1	175	INDUSTRY	INTERVENTIONAL	Allocation: NON_RANDOMIZED|Intervention Model: SEQUENTIAL|Masking: NONE|Primary Purpose: TREATMENT	4396-CL-0101	2024-04-16	2027-04-30	2027-04-30	2024-04-15		2024-04-29	START Midwest, Grand Rapids, Michigan, 49546, United States|NEXT Oncology Dallas, Irving, Texas, 75039, United States|START Mountain Region, West Valley City, Utah, 84119, United States|NEXT Oncology Virginia, Fairfax, Virginia, 22031, United States
NCT06128551	Study of RMC-6291 in Combination With RMC-6236 in Participants With Advanced KRAS G12C Mutant Solid Tumors	https://clinicaltrials.gov/study/NCT06128551		RECRUITING	This study is to evaluate the safety, tolerability, and PK profiles of RMC-6291 and RMC-6236 in adults with KRAS G12C-mutated solid tumors.	NO	Non-Small Cell Lung Cancer (NSCLC)|Colorectal Cancer|Pancreatic Ductal Adenocarcinoma	DRUG: Assigned interventions	Adverse events, Incidence and severity of treatment-emergent Adverse Events (AEs) and serious AEs and clinically significant changes in laboratory values, ECGs and vitals signs, up to 3 years|Dose Limiting Toxicities, Number of participants with dose limiting toxicities, 21 days	Maximum Observed Blood Concentration of RMC-6291 and RMC-6236, Cmax, up to 21 weeks|Time to Reach Maximum Blood Concentration of RMC-6291 and RMC-6236, Tmax, up to 21 weeks|Area Under Blood Concentration Time Curve of RMC-6291 and RMC-6236, AUC, up to 21 weeks|Elimination Half-Life of RMC-6291 and RMC-6236, t1/2, up to 21 weeks|Ratio of accumulation of RMC-6291 and RMC-6236 from a single dose to …		Revolution Medicines, Inc.		ALL	ADULT, OLDER_ADULT	PHASE1	210	INDUSTRY	INTERVENTIONAL	Allocation: NA|Intervention Model: SINGLE_GROUP|Masking: NONE|Primary Purpose: TREATMENT	RMC-6291-101	2023-11-14	2026-11-30	2026-11-30	2023-11-13		2024-06-17	UC Davis Comprehensive Cancer Center, Sacramento, California, 95817, United States|Stanford Cancer Institute, Stanford, California, 94305, United States|Dana Farber Cancer Institute, Boston, Massachusetts, 02215, United States|START Midwest, Grand Rapids, Michigan, 49546, United States|Columbia University, New York, New York, 10032, United States|NYU Langone Health, New York, New York, 10032, Uni…
NCT04969835	A Study Evaluating the Safety, Pharmacokinetics and Early Efficacy of AVA6000 in Solid Tumours	https://clinicaltrials.gov/study/NCT04969835		RECRUITING	This open-label, First-into-Human (FIH) study will evaluate the safety, tolerability, pharmacokinetics (PK) and early efficacy of AVA6000, a FAP-activated pro-drug of doxorubicin, in patients with locally advanced and/or metastatic solid tumours. In Phase Ia, using a 3+3 design, escalating doses of AVA6000 will be administered to patients with a range of solid tumour types to determine the maximu…	NO	Pancreatic Cancer|Colorectal Cancer|Non-small Cell Lung Cancer|Head and Neck Cancer|Cancer of Unknown Primary Site|Ovarian Cancer|Breast Cancer|Soft Tissue Sarcoma|Bladder Cancer|Oesophageal Cancer|Prostate Cancer|Biliary Tract Cancer	DRUG: AVA6000	Number of participants with dose-limiting toxicities (DLTs), Cycle 1, 21 days|Percentage of patients with Dose-Limiting toxicities (DLTs) of AVA6000 during the DLT period, Cycle 1, 21 days|Maximum-tolerated dose (MTD) or Recommended Phase 2 dose (RP2D), Cycle 1, 21 days|Percentage of patients with Adverse Events (AEs) at RP2D AVA6000 dose level in tumour-specific expansion arms., Cycle 1, 21 days	Maximum drug concentration (Cmax) of AVA6000 & Doxorubicin, Cmax (maximum plasma concentration) of AVA6000 and Doxorubicin after administration after Cycle 1 and 2 for 72 hours post-dose., Cycle 1 and Cycle 2, 0-72 hours post dose (Dose Escalation)|Area under the concentration versus time curve (AUC) of AVA6000 & Doxorubicin, AUC (Area under the concentration versus time curve) of AVA6000 and Dox…		Avacta Life Sciences Ltd		ALL	ADULT, OLDER_ADULT	PHASE1	80	INDUSTRY	INTERVENTIONAL	Allocation: NON_RANDOMIZED|Intervention Model: SEQUENTIAL|Masking: NONE|Primary Purpose: TREATMENT	ALS-6000-101	2021-07-16	2023-05-31	2023-06-30	2021-07-21		2023-04-13	Memorial Sloan Kettering Cancer Center, New York, New York, 10065, United States|Fred Hutchinson Cancer Center, Seattle, Washington, 98109, United States|The Beatson West of Scotland Cancer Centre, NHS Greater Glasgow & Clyde, Glasgow, G12 0YN, United Kingdom|St James's University Hospital, The Leeds Teaching Hospitals NHS Trust, Leeds, LS9 7TF, United Kingdom|The Royal Marsden, NHS Foundation Tr…
NCT04429542	Study of Safety and Tolerability of BCA101 Monotherapy and in Combination Therapy in Patients With EGFR-driven Advanced Solid Tumors	https://clinicaltrials.gov/study/NCT04429542		RECRUITING	The investigational drug to be studied in this protocol, BCA101, is a first-in-class compound that targets both EGFR with TGFÎ². Based on preclinical data, this bifunctional antibody may exert synergistic activity in patients with EGFR-driven tumors.	NO	Head and Neck Squamous Cell Carcinoma|Squamous Cell Carcinoma of Anal Canal|Colorectal Cancer|Squamous Cell Carcinoma of the Lung|EGFR Amplification|Epithelial Ovarian Cancer|Pancreas Cancer|Cutaneous Squamous Cell Carcinoma|Head and Neck Neoplasms|Carcinoma, Squamous Cell|Squamous Cell Carcinoma of Head and Neck	DRUG: BCA101|DRUG: Pembrolizumab	Safety of BCA101 alone and BCA101 in combination with pembrolizumab: Incidence and severity of AEs and SAEs, Incidence and severity of AEs and SAEs, 24 months|Tolerability of BCA101 alone and BCA101 in combination with pembrolizumab: Incidence and severity of AEs and SAEs, Incidence and severity of AEs and SAEs, 24 months|Incidence of Dose Limiting Toxicities (DLTs), Incidence of DLTs during the …	Objective Response Rate, Determine objective response rate in each part of the study, per RECIST v1.1 and iRECIST, 24 months|Clinical Benefit Rate, Determine clinical benefit rate in each part of the study, per RECIST v1.1 and iRECIST, 24 months|Progression free survival, Determine PFS in each part of the study, per RECIST v1.1 and iRECIST, 24 months|Duration of Response, Determine duration of re…		Bicara Therapeutics	Merck Sharp & Dohme LLC	ALL	ADULT, OLDER_ADULT	PHASE1	292	INDUSTRY	INTERVENTIONAL	Allocation: NON_RANDOMIZED|Intervention Model: PARALLEL|Masking: NONE|Primary Purpose: TREATMENT	BCA101X1101|KEYNOTE-E28	2020-06-01	2024-12-31	2025-06-01	2020-06-12		2024-01-03	Moores Cancer Center UC San Diego Health, La Jolla, California, 92093, United States|Keck School of Medicine of USC, Los Angeles, California, 90033, United States|UCLA, Los Angeles, California, 90095, United States|H. Lee Moffitt Cancer Center and Research Institute, Inc, Tampa, Florida, 33612, United States|Markey Cancer Center, Lexington, Kentucky, 40536, United States|Dana Farber/Partners Canc…
NCT06043713	Autologous CD8+ and CD4+ Transgenic T Cells Expressing High Affinity KRASG12V Mutation-Specific T Cell Receptors (FH-A11KRASG12V-TCR) in Treating Patients With Metastatic Pancreatic, Colorectal and Non-Small Cell Lung Cancers With KRAS G12V Mutations	https://clinicaltrials.gov/study/NCT06043713		RECRUITING	This phase I trial studies the side effects and best dose of autologous CD8+ and CD4+ transgenic T cells expressing high affinity KRAS G12V mutation-specific T cell receptors (FH-A11KRASG12V-TCR) and to see how well they work in treating patients with pancreatic, colorectal, and non-small cell lung cancers that has spread from where it first started (primary site) to other places in the body (met…	NO	Metastatic Colorectal Adenocarcinoma|Metastatic Lung Non-Small Cell Carcinoma|Metastatic Pancreatic Adenocarcinoma|Stage IV Colorectal Cancer AJCC v8|Stage IV Lung Cancer AJCC v8|Stage IV Pancreatic Cancer AJCC v8	DRUG: Bendamustine|PROCEDURE: Biopsy|PROCEDURE: Biospecimen Collection|PROCEDURE: Computed Tomography|DRUG: Cyclophosphamide|PROCEDURE: Echocardiography|DRUG: Fludarabine|PROCEDURE: Leukapheresis|PROCEDURE: Magnetic Resonance Imaging|PROCEDURE: Multigated Acquisition Scan|PROCEDURE: Positron Emission Tomography|BIOLOGICAL: T-cell Receptor-engineered T-cells	Incidence of adverse events, Safety and tolerability should be evaluated after each infusion. Will be assessed by National Cancer Institute Common Terminology Criteria for Adverse Events version 5.0 (NCI CTCAE v5.0)., Within 1 year after 1st infusion of (autologous CD8+ and CD4+ transgenic T cells expressing high affinity KRASG12V mutation-specific T cell receptors (FH-A11KRASG12V-TCR)|Dose-limit…	Reproducibly generating FHA11KRASG12V- TCR from autologous participant cells (Feasibility), Defined as the ability to reproducibly generate and infuse the T cells for eligible participants and a simple estimate of the proportion along with its 95% confidence interval will be used. Standard methods will be used to estimate each of the secondary endpoints., Within 1 year after eligibility determina…		Fred Hutchinson Cancer Center	Affini-T Therapeutics, Inc.	ALL	ADULT, OLDER_ADULT	PHASE1	24	OTHER	INTERVENTIONAL	Allocation: NA|Intervention Model: SINGLE_GROUP|Masking: NONE|Primary Purpose: TREATMENT	RG1123135|NCI-2023-06287|20048	2023-12-15	2025-12-31	2025-12-31	2023-09-21		2024-03-26	Fred Hutch/University of Washington Cancer Consortium, Seattle, Washington, 98109, United States
NCT06194877	A Study to Investigate BGB-3245 (Brimarafenib) With Panitumumab in Participants With Advanced or Metastatic RAS Mutant Colorectal and Pancreatic Ductal Cancers	https://clinicaltrials.gov/study/NCT06194877		RECRUITING	The primary objectives of Part 1 of this study are to: * Assess the safety and tolerability of the combination of BGB-3245 and panitumumab in participants with advanced or metastatic colorectal cancer (CRC) with a known mutation status and tumor harboring an oncogenic mutation of v-Raf murine sarcoma viral oncogene homolog B; B-RAF proto-oncogene, serine/threonine kinase (BRAF), Kirsten rat sarco…	NO	Colorectal Cancer|Pancreatic Ductal Cancer|Advanced or Metastatic RAS Mutant Colorectal and Pancreatic Ductal Cancers	DRUG: BGB-3245|DRUG: Panitumumab	Part 1: Number of Participants with Serious Adverse Events (SAEs), Up to approximately 2 years|Part 1: Number of Participants with Treatment-emergent Adverse Events (TEAEs), Up to approximately 2 years|Part 1: Number of Participants with Adverse Events of Special Interest (AESIs), Up to approximately 2 years|Part 1: Number of Participants with Interruptions to Dosing with BGB-3245, Up to approxim…	Part 1 and 2: Plasma Concentrations of BGB-3245 and Any Relevant Metabolites, Day 1 of each 28 day cycle (up to approximately 2 years)|Part 1: ORR as Assessed by Investigator Review using RECIST v1.1, Up to approximately 2 years|Part 2: ORR as Assessed by Central Review, Up to approximately 2 years|Part 1 and 2: Duration of Response (DoR), Up to approximately 2 years|Part 1 and 2: Disease Control…		MapKure, LLC		ALL	ADULT, OLDER_ADULT	PHASE1	64	INDUSTRY	INTERVENTIONAL	Allocation: NON_RANDOMIZED|Intervention Model: SEQUENTIAL|Masking: NONE|Primary Purpose: TREATMENT	BGB-3245-EGFR-001	2024-04-18	2027-05-24	2027-05-24	2024-01-08		2024-06-06	City of Hope Comprehensive Cancer Center - Duarte, Duarte, California, 91010, United States|Duke Cancer Institute, Durham, North Carolina, 27710, United States|USOR - Virginia Cancer Specialists - Fairfax Office, Fairfax, Virginia, 22031, United States|Westmead Hospital, Westmead, New South Wales, 2145, Australia|Peter MacCallum Cancer Centre, Melbourne, Victoria, 3000, Australia
NCT06091930	A Study to Test Different Doses of BI 765049 Alone and in Combination With Ezabenlimab in Asian People With Advanced Cancer (Solid Tumours) Positive for B7-H6	https://clinicaltrials.gov/study/NCT06091930		RECRUITING	This is a study in adults from Asia with different types of advanced cancer (solid tumours). People can join the study if they have cancer of the stomach, large bowel and rectum, pancreas, liver, head and neck or non-small cell lung cancer. This is a study for people for whom previous treatment was not successful or no treatment exists. People can participate if their tumour has the B7-H6 marker.…	NO	Gastrointestinal Cancer|Lung Cancer|Pancreatic Cancer|Colorectal Cancer|Head and Neck Cancer|Liver Cancer	DRUG: BI 765049|DRUG: Ezabenlimab	Part I: Occurrence of dose-limiting toxicity (DLTs) during the maximum tolerated dose (MTD) evaluation period for BI 765049 monotherapy, One treatment cycle, defined as 3 weeks after first administration of BI 765049 or 1 week after the administration of first full dose of BI 765049, whichever is longer|Part II: Objective response based on the response evaluation criteria in solid tumors (RECIST …	Part I: Maximum measured concentration of BI 765049 (Cmax) after first administration, Up to 1 day|Part I: Maximum measured concentration of BI 765049 (Cmax) after multiple administrations, Up to month 37|Part III: Maximum measured concentration of BI 765049 (Cmax) after the first administration, Up to 1 day|Part III: Maximum measured concentration of BI 765049 (Cmax) after multiple administratio…		Boehringer Ingelheim		ALL	ADULT, OLDER_ADULT	PHASE1	70	INDUSTRY	INTERVENTIONAL	Allocation: NON_RANDOMIZED|Intervention Model: SEQUENTIAL|Masking: NONE|Primary Purpose: TREATMENT	1454-0004	2024-01-31	2026-11-13	2027-02-11	2023-10-23		2024-05-01	National Cancer Center Hospital East, Chiba, Kashiwa, 277-8577, Japan|Japanese Foundation for Cancer Research, Tokyo, Koto-ku, 135-8550, Japan
NCT04752215	A Study Evaluating Different Doses of BI 765049 When Given Alone and When Given With Ezabenlimab to Patients With Advanced Solid Tumors Expressing the Protein B7-H6 on the Cell Surface	https://clinicaltrials.gov/study/NCT04752215		RECRUITING	This study is open to adults with advanced solid tumors whose previous cancer treatment was not successful. People can participate if their tumor has the B7-H6 marker or if they have colorectal cancer. The study tests 2 medicines called BI 765049 and ezabenlimab (BI 754091). Both medicines may help the immune system fight cancer. The purpose of this study is to find out the highest dose of BI 765…	NO	Colorectal Neoplasms, Carcinoma, Non-Small-Cell Lung, Pancreatic Neoplasms, Carcinoma, Hepatocellular, Head and Neck Neoplasms, Gastrointestinal Neoplasms	DRUG: BI 765049|DRUG: ezabenlimab	Maximum tolerated dose (MTD) in any studied regimen, defined as the highest dose with less than 25 percent (%) risk of the true dose limiting toxicity (DLT) rate being equal to or above 33 percent (%) during the MTD evaluation period, Up to 3 weeks|Number of patients with dose limiting toxicities (DLTs) in the maximum tolerated dose (MTD) evaluation period, Up to 3 weeks	Maximum measured concentration of BI 765049 (Cmax), Up to 36 months|Area under the concentration-time curve of BI 765049 over a uniform dosing interval Ï„ (AUCÏ„), Up to 36 months|Objective response based on Response Evaluation Criteria in Solid Tumors (RECIST v1.1) in patients with measurable disease, Up to 36 months		Boehringer Ingelheim		ALL	ADULT, OLDER_ADULT	PHASE1	120	INDUSTRY	INTERVENTIONAL	Allocation: NON_RANDOMIZED|Intervention Model: PARALLEL|Masking: NONE|Primary Purpose: TREATMENT	1454-0001	2021-05-06	2025-12-23	2028-12-31	2021-02-12		2024-03-19	University of Alabama at Birmingham, Birmingham, Alabama, 35294, United States|Valkyrie Clinical Trials, Los Angeles, California, 90067, United States|University of California Irvine, Orange, California, 92868, United States|HealthONE, Denver, Colorado, 80218, United States|Florida Cancer Specialists, Sarasota, Florida, 34232, United States|Northwestern University, Chicago, Illinois, 60611, Unite…
NCT04132505	Binimetinib and Hydroxychloroquine in Treating Patients With KRAS Mutant Metastatic Pancreatic Cancer	https://clinicaltrials.gov/study/NCT04132505		RECRUITING	This phase I trial studies the best dose of hydroxychloroquine when given together with binimetinib in treating patients with KRAS gene mutated pancreatic cancer that has spread to other places in the body (metastatic). Binimetinib may stop the growth of tumor cells by blocking some of the enzymes needed for cell growth. Hydroxychloroquine may prevent autophagy, a normal process in which a cell d…	NO	Metastatic Pancreatic Adenocarcinoma|Stage IV Pancreatic Cancer AJCC v8	DRUG: Binimetinib|DRUG: Hydroxychloroquine	Maximum tolerated dose (MTD), Will employ the Bayesian optimal interval (BOIN) design to find the MTD., Up to 30 days	Response rate, Up to 1 year|Incidence of adverse events, Toxicity will be assessed using common toxicity criteria version 5., Up to 1 year|Progression free survival, To determine the ability of the combination to halt tumor growth., Up to 1 year|Overall survival, To assess the overall survival of patients treated on this regimen., Up to 1 year	Somatic gene mutation profile, Will be acquired by standard of care testing. Will compare the efficacy of treatment to somatic gene mutation profile., Up to 1 year|Markers of autophagy, Will assess pre- and post- treatment tissue to determine if markers of autophagy correlate with response to treatment., Up to 1 year|Effect of this binimetinib/hydroxychloroquine treatment on changes in muscle and…	M.D. Anderson Cancer Center	National Cancer Institute (NCI)	ALL	ADULT, OLDER_ADULT	PHASE1	39	OTHER	INTERVENTIONAL	Allocation: NA|Intervention Model: SINGLE_GROUP|Masking: NONE|Primary Purpose: TREATMENT	2019-0191|NCI-2019-04991|2019-0191	2019-10-22	2026-12-31	2026-12-31	2019-10-18		2024-05-13	M D Anderson Cancer Center, Houston, Texas, 77030, United States
NCT05262491	A Study of BL-B01D1 in Patients With Locally Advanced or Metastatic Gastrointestinal Tumor and Other Solid Tumor	https://clinicaltrials.gov/study/NCT05262491		RECRUITING	In phase Ia study, the safety and tolerability of BL-B01D1 in patients with locally advanced or metastatic gastrointestinal tumor and other solid tumor will be investigated to determine the dose-limiting toxicity (DLT), maximum tolerated dose (MTD) of BL-B01D1. In phase Ib study, the safety and tolerability of BL-B01D1 at the phase Ia recommended dose will be further investigated, and recommended…	NO	Gastrointestinal Tumor	DRUG: BL-B01D1	Phase Ia: Dose limiting toxicity (DLT), DLTs are assessed according to NCI-CTCAE v5.0 during the first cycle and defined as occurrence of any of the toxicities in DLT definition if judged by the investigator to be possibly, probably or definitely related to study drug administration., Up to 21 days after the first dose|Phase Ia: Maximum tolerated dose (MTD), MTD is defined as the highest dose lev…	Treatment-Emergent Adverse Event (TEAE), TEAE is defined as any unfavorable and unintended change in the structure, function, or chemistry of the body temporally emerging, or any worsening (i.e., any clinically significant adverse change in frequency and/or intensity) of a pre-existing condition during the treatment of BL-B01D1 . The type, frequency and severity of TEAE will be evaluated during t…		Sichuan Baili Pharmaceutical Co., Ltd.	SystImmune Inc.|Baili-Bio (Chengdu) Pharmaceutical Co., Ltd.	ALL	ADULT, OLDER_ADULT	PHASE1	96	INDUSTRY	INTERVENTIONAL	Allocation: NA|Intervention Model: SEQUENTIAL|Masking: NONE|Primary Purpose: TREATMENT	BL-B01D1-103	2022-02-14	2024-08	2024-08	2022-03-02		2024-04-03	Beijing Cancer Hospital, Beijing, Beijing, 100037, China|The First Affiliated Hospital of Nanchang University, Nanchang, Jiangxi, China|Jinan Central Hospital, Jinan, Shandong, China|West China Hospital, Sichuan University, Chengdu, Sichuan, China|Tianjin Medical University General Hospital, Tianjin, Tianjin, China|Zhejiang Cancer Hospital, Hangzhou, Zhejiang, China
NCT05631574	Study of Covalent Menin Inhibitor BMF-219 in Adult Patients With KRAS Driven Non-Small Cell Lung Cancer, Pancreatic Cancer, and Colorectal Cancer	https://clinicaltrials.gov/study/NCT05631574		RECRUITING	A Phase 1/1b dose finding study to determine the OBD(s) and RP2D(s) of BMF-219, a covalent menin inhibitor small molecule, in subjects with KRAS mutated unresectable, locally advanced, or metastatic NSCLC (Cohort 1), PDAC (Cohort 2), and CRC (Cohort 3).	NO	Non Small Cell Lung Cancer|Pancreatic Cancer|Colorectal Cancer|NSCLC|PDAC|CRC|Relapsed Cancer|Refractory Cancer|Stage III Pancreatic Cancer|Stage IV Pancreatic Cancer|Stage III Non-small Cell Lung Cancer|Stage IV Non-small Cell Lung Cancer|Stage III Colorectal Cancer|Stage IV Colorectal Cancer|Stage III NSCLC|Stage IV NSCLC|KRAS Mutation-Related Tumors	DRUG: BMF-219	To determine the OBDs/RP2Ds of BMF-219 monotherapy in subjects with KRAS-driven unresectable, locally advanced, or metastatic NSCLC, PDAC and CRC., OBD/RP2D as determined by the number of subjects receiving BMF-219 monotherapy who experience Dose-Limiting Toxicities (DLTs) within each dose level. A DLT is defined as any clinically significant Adverse Event within 28 days of starting BMF-219 treat…	To evaluate the safety and tolerability of BMF-219 monotherapy., Safety and tolerability will be determined using treatment-emergent adverse events (TEAEs) and serious adverse events (SAEs) as outcomes., 46 months|To evaluate the pharmacokinetics of BMF-219., Pharmacokinetics will be determined using maximum observed plasma concentration (Cmax )., 46 months|To evaluate the pharmacokinetics of BMF…		Biomea Fusion Inc.		ALL	ADULT, OLDER_ADULT	PHASE1	90	INDUSTRY	INTERVENTIONAL	Allocation: NON_RANDOMIZED|Intervention Model: SEQUENTIAL|Masking: NONE|Primary Purpose: TREATMENT	COVALENT-102	2023-01-12	2025-06	2026-10	2022-11-30		2023-12-26	Cancer Treatment Centers of America - Phoenix, Goodyear, Arizona, 85338, United States|California Cancer Associates for Research and Excellence (cCARE), Encinitas, California, 92024, United States|University of California, San Diego, La Jolla, California, 92037, United States|Sarah Cannon Research Institute at HealthONE, Denver, Colorado, 80237, United States|Mount Sinai Comprehensive Cancer Cent…
NCT04158635	Gemcitabine, Nab-Paclitaxel, and Bosentan for the Treatment of Unresectable Pancreatic Cancer	https://clinicaltrials.gov/study/NCT04158635		RECRUITING	This phase I trial studies the side effects and best dose of bosentan and how well it works when given together with gemcitabine and nab-paclitaxel for the treatment of pancreatic cancer that cannot be removed by surgery (unresectable). Bosentan may block the hormone endothelin and prevent the growth and spread of pancreatic cancer. Drugs used in chemotherapy, such as gemcitabine and nab-paclitax…	NO	Stage III Pancreatic Cancer AJCC v8|Stage IV Pancreatic Cancer AJCC v8|Unresectable Pancreatic Carcinoma	DRUG: Bosentan|DRUG: Gemcitabine|DRUG: Nab-paclitaxel|OTHER: Quality-of-Life Assessment|OTHER: Questionnaire Administration	Incidence of adverse events, Will be recorded using the National Cancer Institute (NCI) Common Terminology Criteria for Adverse Events (CTCAE) version (v) 4.0., Up to 30 days after last dose of protocol therapy|Dose limiting toxicities (DLTs), Toxicities will be graded according to NCI CTCAE v 4.0. DLT's apply only to bosentan-only single stage AND cycle 1 and should be attributable to the treatm…	Progression-free survival (PFS), Will be evaluated using the Kaplan-Meier methods, both as a single group and by disease classification (metastatic versus \[vs.\] advanced unresectable). Response will also be examined by disease classification as part of a secondary analysis., Time to disease progression/ relapse or death as a result of any cause, assessed up to 2 years|Overall survival (OS), Wil…	Temporal impact of bosentan therapy on tumor vs. normal pancreatic tissue perfusion profile (tumor stroma and blood flow), Up to 2 years|Levels of nab-paclitaxel, bosentan and active plasma metabolite Ro 48-5033, Will be quantitated in the peripheral blood., Up to 2 years|Analysis of loci that encode organic anion transporting polypeptides (OATP) in participants who experience severe hepatotoxici…	City of Hope Medical Center	National Cancer Institute (NCI)	ALL	ADULT, OLDER_ADULT	PHASE1	21	OTHER	INTERVENTIONAL	Allocation: NON_RANDOMIZED|Intervention Model: SINGLE_GROUP|Masking: NONE|Primary Purpose: TREATMENT	21314|NCI-2021-06609|19312	2021-09-01	2026-01-27	2026-01-27	2019-11-12		2024-05-20	City of Hope Medical Center, Duarte, California, 91010, United States
NCT05411133	Treatment of Cabotamig (ARB202) in Advanced Gastrointestinal Cancer Patients	https://clinicaltrials.gov/study/NCT05411133		RECRUITING	This study aims to find out: 1. The tolerability of Cabotamig (ARB202) in adults with advanced solid gastrointestinal tumors who failed the standard treatment. People can participate if their tumor has the CDH17 marker. 2. To find out how study drug is broken down in the body 3. To know the effects of the study drug on the tumor.	NO	Gastrointestinal Cancer|Cholangiocarcinoma|Liver Cancer|Colorectal Adenocarcinoma|Pancreatic Cancer|Gastric Cancer|Esophageal Adenocarcinoma|Gastroesophageal Junction	DRUG: Cabotamig (ARB202)	Incidence and severity of adverse events, 8 weeks post initial dose	Amount of Cabotamig (ARB202) in plasma after single and multiple doses of ARB202 (Cabotamig) in patients, 16 weeks|Biochemical and physiological effects of Cabotamig (ARB202) on the amount of circulating ARB202 (Cabotamig) level in patients, 16 weeks|Biochemical and physiological effects of Cabotamig (ARB202) on the amount of soluble CDH17 level in patients, 16 weeks|Biochemical and physiological…		Arbele Pty Ltd		ALL	ADULT, OLDER_ADULT	PHASE1	68	INDUSTRY	INTERVENTIONAL	Allocation: NON_RANDOMIZED|Intervention Model: SEQUENTIAL|Masking: NONE|Primary Purpose: TREATMENT	A001	2022-05-30	2024-11	2025-08	2022-06-09		2024-01-23	Southern Oncology Clinical Research Unit, Adelaide, Australia|St George Private Hospital, Sydney, Australia|Queen Mary Hospital, Hong Kong, Hong Kong
NCT05984602	A Phase IB Study to Determine the Safety and Tolerability of Canakinumab and Tislelizumab in Combination With Nab-Paclitaxel and Gemcitabine in the Neo-adjuvant Treatment of Patients With Pancreatic Cancer	https://clinicaltrials.gov/study/NCT05984602		RECRUITING	The goal of this Single Arm Phase Ib clinical trial is to test standard of care chemotherapy and anti PD1 and IL1b to evaluate the safety and preliminary toxicity of this quadruplet regimen prior to resection in patients with pancreatic cancer. The main objectives it aims to answer are to: * Determine the recommended Phase II dose regimen of canakinumab and tislelizumab in combination with gemcit…	NO	Pancreatic Cancer	DRUG: Canakinumab|DRUG: Tislelizumab|DRUG: Nab-Paclitaxel|DRUG: Gemcitabine	Number of dose limiting toxicities (DLTs), A dose-limiting toxicity (DLT) is defined as an adverse event (AE) or abnormal laboratory value assessed as unrelated to disease, disease progression, inter-current illness, or concomitant medications that occurs within the first 8 weeks of study treatment. NCI CTCAE v5.0 will be used for all grading., 56 days|Number of patients who proceeded to surgical…	Overall Response Rate (ORR), ORR is defined as the proportion of subjects with best overall response (BOR) of complete response (CR) or partial response (PR), according to RECIST 1.1., Up to 6 months post treatment|R0 resection rate (R0), R0 is defined by a surgery that completely removes the visible tumor and that is deemed to be margin negative on final pathology report. If tumor is not complet…		NYU Langone Health		ALL	ADULT, OLDER_ADULT	PHASE1	10	OTHER	INTERVENTIONAL	Allocation: NA|Intervention Model: SINGLE_GROUP|Masking: NONE|Primary Purpose: TREATMENT	22-01205	2023-07-14	2025-02-01	2025-06-01	2023-08-09		2023-08-09	Ambulatory Care Center, New York, New York, 10016, United States|Clinical Cancer Center, New York, New York, 10016, United States|NYU Langone Ambulatory Care Center East 38th Street, New York, New York, 10016, United States
NCT04932187	Combination of Metronomic Capecitabine With Camrelizumab for Treatment of Refractory Solid Tumor Trial (Cohort 3)	https://clinicaltrials.gov/study/NCT04932187		RECRUITING	This is a single center phase 1 trial to observe safety and efficacy of metronomic capecitabine plus PD-L1 antibody camrelizumab to treat hepatobiliary, pancreatic and other gastrointestinal carcinoma (non-stomach, non-esophagi) patients who had disease progression after all standard regimens. This study is one of the cohorts of a multi-cohort trial called Combination of Metronomic capecitabine w…	NO	Hepatobiliary, Pancreatic and Other Gastrointestinal Carcinoma (Non-stomach, Non-esophagi)	DRUG: Capecitabine, Camrelizumab	Rate of adverse events as assessed by CTCAE v5.0, 48 months	Progression free survival, 48 months|Overall survival, 48 months|Objective response rate, 48 months|Disease control rate, 48 months|Duration of response, 48 months		Ruijin Hospital		ALL	ADULT, OLDER_ADULT	PHASE1	20	OTHER	INTERVENTIONAL	Allocation: NA|Intervention Model: SINGLE_GROUP|Masking: NONE|Primary Purpose: TREATMENT	McCrest-3	2021-08-01	2023-07-01	2025-07-01	2021-06-21		2021-09-17	Department of Oncology, Ruijin Hospital, Shanghai, 200025, China
NCT05788484	A Study of CDX-585 in Patients With Advanced Malignancies	https://clinicaltrials.gov/study/NCT05788484		RECRUITING	This is an open-label, non-randomized, multicenter, dose-escalation and expansion study in patients with selected solid tumors.	NO	Non-small Cell Lung Cancer|Gastric Cancer|Head and Neck Cancer|Ovarian Cancer|Primary Peritoneal Carcinoma|Fallopian Tube Cancer|Bladder Urothelial Carcinoma|Colorectal Cancer|Esophageal Cancer|Hepatic Cancer|Renal Cell Carcinoma|Cholangiocarcinoma|Pancreatic Cancer|Other Solid Tumors	DRUG: CDX-585	Dose escalation: To determine the maximum tolerated dose of CDX-585 and to select the CDX-585 dose(s) for evaluation in tumor-specific expansion cohorts, The rates of drug-related adverse events will be summarized, and maximum tolerated dose will be determined., Approximately 12 months|Tumor-specific expansion cohorts: To further evaluate the safety of CDX-585 by tumor type., The rates of drug-re…	Safety and Tolerability of CDX-585 as assessed by CTCAE v5.0, The rates of drug-related adverse events will be summarized and evaluated., From first dose through 90 days after last dose|Objective Response Rate, The percentage of patients who achieve a confirmed immune complete response (iCR) or immune partial response (iPR), Assessed up to approximately 1-3 years.|Clinical Benefit Rate, The perce…		Celldex Therapeutics		ALL	ADULT, OLDER_ADULT	PHASE1	130	INDUSTRY	INTERVENTIONAL	Allocation: NA|Intervention Model: SINGLE_GROUP|Masking: NONE|Primary Purpose: TREATMENT	CDX585-01	2023-05-11	2024-12	2026-02	2023-03-29		2024-03-25	George Washington University Cancer Center, Washington, District of Columbia, 20037, United States|AdventHealth Celebration, Celebration, Florida, 34747, United States|Perlmutter Cancer Center at NYU Langone Health, New York, New York, 10016, United States|Providence Cancer Institute, Portland, Oregon, 97213, United States
NCT05723107	EUS RFA for Treatment of Pancreatic Ductal Adenocarcinoma (PDAC)	https://clinicaltrials.gov/study/NCT05723107		RECRUITING	This is a single arm study in the treatment of pancreatic ductal adenocarcinoma (PDAC). The investigators propose to test the tolerability of chemotherapy plus endoscopic ultrasound-guided radiofrequency ablation (EUS-RFA) using the RF Electrode in patients receiving palliative second or third line therapy for unresectable non-metastatic pancreatic cancer.	NO	Pancreatic Cancer	DRUG: Chemotherapy|DEVICE: Endoscopic Ultrasound-Guided Radiofrequency Ablation (EUS-RFA)	Percentage of Participants who Complete Therapy without Grade III-IV Adverse Events (AEs) as Assessed by CTCAE v. 5.0, Per Common Terminology Criteria for Adverse Events (CTCAE) v. 5.0, Grade III AEs are defined as severe or medically significant but not immediately life-threatening; or hospitalization or prolongation of hospitalization indicated; or disabling; or limiting self care activities of…	Percentage of Participants who Complete all 3 EUS-RFA Treatments, Treatments delivered during Study Window 2 (Weeks 1-3), Window 3 (Weeks 5-7), and Window 4 (Weeks 9-11)., Up to Week 11|Disease-Free Survival from Diagnosis, Time from diagnosis to first clinical evidence of local or distant recurrence., Up to Week 24|Disease-Free Survival from First Study Procedure, Time from first study procedure…		NYU Langone Health	Taewoong Medical	ALL	ADULT, OLDER_ADULT	PHASE1	15	OTHER	INTERVENTIONAL	Allocation: NA|Intervention Model: SINGLE_GROUP|Masking: NONE|Primary Purpose: TREATMENT	22-00249	2023-03-31	2025-11	2026-03	2023-02-10		2024-02-29	Tisch Hospital, New York, New York, 10016, United States
NCT04805307	Safety, Tolerability, Pharmacokinetics, and Preliminary Efficacy, Phase 1 Study of CMG901	https://clinicaltrials.gov/study/NCT04805307		RECRUITING	This is a multi-center, open-label, dose escalation and dose expansion, Phase 1 study to evaluate the safety, tolerability, PK and preliminary anti-tumor activity of CMG901. The dose escalation part (Part A) will determine the MTD of CMG901 in subjects with relapsed and/or refractory advanced solid tumor for which there is no available standard therapy likely to confer clinical benefit, or the su…	NO	Advanced Solid Tumor|Gastric Cancer|Gastroesophageal Junction Adenocarcinoma|Pancreatic Cancer	DRUG: CMG901	Part A: Number of Participants with a Dose-Limiting Toxicity (DLT), Up to 21 days after the first dose|Part A: Incidence, severity, and outcome of treatment emergent adverse events (TEAEs) and serious adverse events (SAEs) based on National Cancer Institute Common Terminology Criteria for Adverse Events (NCI CTCAE) version 5.0, Up to 30 days after the last dose of CMG901 or until the start of sub…	Part A & Part B: AUC to the last quantifiable concentration [AUC(0-last)], over the dosing interval [AUC(0-tau)], extrapolated to infinity [AUC(0-inf), time to Cmax (tmax), apparent half-life (t1/2), systemic clearance (CL)., 21 days after the first dose|Part A & Part B: AUC(0-last), AUC(0-tau), Cmax, tmax, t1/2, systemic clearance (CL), volume of distribution (Vz, Vss), minimum concentration (Cm…		Keymed Biosciences Co.Ltd		ALL	ADULT, OLDER_ADULT	PHASE1	162	INDUSTRY	INTERVENTIONAL	Allocation: NON_RANDOMIZED|Intervention Model: SEQUENTIAL|Masking: NONE|Primary Purpose: TREATMENT	KYM901	2020-12-24	2024-05	2024-10	2021-03-18		2022-12-28	Sun Yat-sen University Cancer Center (SYSUCC), Guangzhou, Guangdong, China|Henan Cancer Hospital, Zhengzhou, Henan, China|West China Hospital of Sichuan University, Chengdu, Sichuan, China|Affiliated Hospital of Hebei University, Baoding, China|Hunan Cancer Hospital, Changsha, China|Sichuan Cancer Hospital, Chengdu, China|Chongqing University Cancer Hospital, Chongqing, China|Fujian Cancer Hosppi…
NCT06048367	Carbon Nanoparticle-Loaded Iron [CNSI-Fe(II)] in the Treatment of Advanced Solid Tumor	https://clinicaltrials.gov/study/NCT06048367	CNSI-Fe(II)	RECRUITING	This Phase I clinical trial aims to evaluate the safety, tolerability, pharmacokinetics (PK) profile and preliminary efficacy of intratumoral injection of Carbon Nanoparticle-Loaded Iron \[CNSI-Fe(II)\] in patients with advanced solid tumors. The study also aims to observe dose-limiting toxicities (DLT) of CNSI-Fe(II) to determine the maximum tolerated dose (MTD) or the highest injectable dose in…	NO	Advanced Solid Tumor|Lung Cancer|Pancreas Cancer|Breast Cancer|Thyroid Cancer|Colorectal Cancer|Cervical Cancer|Ovarian Cancer|Vulva Cancer	DRUG: CNSI-Fe(II) 30 mg|DRUG: CNSI-Fe(II) 60 mg|DRUG: CNSI-Fe(II) 90 mg	Safety and Tolerability Assessment of CNSI-Fe(II), This primary outcome measure is centered on the assessment of CNSI-Fe(II)'s safety and tolerability throughout the study. It encompasses the following assessments: Dose-Limiting Toxicity (DLT): This assessment involves the ongoing monitoring of adverse events, with a focus on determining their nature, severity, and frequency. Adverse events will …	PK Parameters Assessment: Cmax (ng/mL) Profile Assessment of CNSI-Fe(II), This secondary outcome measure focuses on assessing the pharmacokinetic (PK) profile of CNSI-Fe(II) in patients with advanced solid tumors. Assessment Details: PK Parameters Assessment: This assessment involves the analysis of the drug's absorption, distribution, metabolism, and excretion (ADME) in patients. It will provide…		Sichuan Enray Pharmaceutical Sciences Company		ALL	ADULT, OLDER_ADULT	PHASE1	24	OTHER	INTERVENTIONAL	Allocation: NON_RANDOMIZED|Intervention Model: SEQUENTIAL|Masking: NONE|Primary Purpose: TREATMENT	CNSI-Fe(II)	2022-10-14	2023-12-31	2024-02-29	2023-09-21		2023-09-21	West China Hospital, Sichuan University, Chengdu, Sichuan, 610041, China
NCT05494866	A Trial of Cobicistat and Gemcitabine and Nab-Paclitaxel in Patients With Advanced Stage or Metastatic Pancreatic Ductal Adenocarcinoma	https://clinicaltrials.gov/study/NCT05494866	IntenSify	RECRUITING	To explore the possibility to overcome CYP3A-mediated resistance to anticancer drugs in pancreatic cancer, we will investigate the pharmacokinetics, safety, tolerability, and efficacy of nanoparticle albumin-bound paclitaxel (nab-paclitaxel) in combination with gemcitabine and the CYP3A inhibitor cobicistat in a phase I proof-of-concept trial to determine the safety profile, the recommended dose …	NO	CYP3A Inhibitor|Advanced Stage or Metastatic Pancreatic Ductal Adenocarcinoma|Pancreatic Cancer|Pancreatic Adenocarcinoma|Pancreatic Neoplasm	DRUG: Cobicistat Oral Tablet|DRUG: Gemcitabin|DRUG: Nab paclitaxel	occurrence of DLTs, occurrence of DLTs within treatment cycle 1, Day 1 to day 28			German Cancer Research Center	University Hospital Heidelberg	ALL	ADULT, OLDER_ADULT	PHASE1	18	OTHER	INTERVENTIONAL	Allocation: NA|Intervention Model: SINGLE_GROUP|Masking: NONE|Primary Purpose: TREATMENT	NH21	2022-12-07	2024-08-31	2025-02-28	2022-08-10		2024-02-23	University Hospital Heidelberg, Heidelberg, BW, 69120, Germany
NCT05325281	CPI-613 (Devimistat) in Combination With Chemoradiation in Patients With Pancreatic Adenocarcinoma	https://clinicaltrials.gov/study/NCT05325281		RECRUITING	This is a single-center, open-label, phase I study designed to determine the maximum tolerated dose (MTD) and safety profile of CPI-613Â® when used concomitantly with chemoradiation for local control of pancreatic adenocarcinoma (PDAC).	NO	Pancreas Adenocarcinoma	DRUG: CPI-613Â® (Dose level -1.0 250 mg/m^2)|DRUG: CPI-613Â® (Dose level 1.0 500 mg/m^2)|DRUG: CPI-613Â® (Dose level 2.0 1,000 mg/m^2)|DRUG: CPI-613Â® (Dose level 3.0 1,500 mg/m^2)|DRUG: CPI-613Â® Maximum Tolerated Dose (MTD)|DRUG: Gemcitabine|RADIATION: Intensity-modulated Radiation Therapy	Maximum Tolerated Dose of CPI-613Â®, MTD will be determined by testing increasing doses of CPI-613Â®, starting from 500 mg/m\^2 and up to 1,500 mg/m\^2, on dose escalation cohorts of three patients (maximum 24 patients) in combination with Gem-RT therapy. MTD reflects the highest drug dose that does not cause unacceptable adverse effects., Initiation of treatment to 30 days after treatment	The number of subjects with adverse events related to the treatment, All adverse events will be documented using the NCI CTCAE version 5.0 criteria., Start of study treatment until 30 days after completion of study treatment.		Medical College of Wisconsin	Cornerstone Pharmaceuticals|Barbara Ann Karmanos Cancer Institute	ALL	ADULT, OLDER_ADULT	PHASE1	24	OTHER	INTERVENTIONAL	Allocation: NON_RANDOMIZED|Intervention Model: SEQUENTIAL|Masking: NONE|Primary Purpose: TREATMENT	PRO00043904	2022-10-31	2026-08	2027-08	2022-04-13		2023-06-12	Froedtert & the Medical College of Wisconsin, Milwaukee, Wisconsin, 53226, United States
NCT05911217	A Study to Evaluate the Efficacy and Safety of CT041 After Adjuvant Chemotherapy for Pancreatic Cancer	https://clinicaltrials.gov/study/NCT05911217		RECRUITING	An open-label, single-arm, multicenter, Phase Ib clinical trial to evaluate the efficacy and safety of CT041 Autologous CAR T Cell Injection after adjuvant chemotherapy in subjects with pancreatic cancer.	NO	Pancreatic Cancer	DRUG: CT041 autologous CAR T-cell injection	Disease free survival (DFS), The time from the first infusion to the occurrence of local recurrence/distant metastasis or death from any cause, whichever occurred first., Up to 18 months	Incidence of Treatment Related adverse events (AEs), treatment related AEs, AEs of special interest (AESI)., An assessment of severity grade will be made according to the National Cancer Institute Common Terminology Criteria for Adverse Events (NCI CTCAE), Up to 18 months|1 year DFS rate, Proportion of patients alive without local recurrence/distant metastasis 1 year after the first infusion., Up…		CARsgen Therapeutics Co., Ltd.	Fudan University	ALL	ADULT, OLDER_ADULT	PHASE1	20	INDUSTRY	INTERVENTIONAL	Allocation: NA|Intervention Model: SINGLE_GROUP|Masking: NONE|Primary Purpose: TREATMENT	CT041-ST-05	2023-07-11	2026-12-31	2026-12-31	2023-06-20		2024-05-28	Beijing Cancer Hospital, Beijing, Beijing, China|Henan Cancer Hospital, Zhengzhou, Henan, China|Union Hospital, Tongji Medical College, Hua zhong University of Science and Technology, Wuhan, Hubei, China|Hunan Provincial People's Hospital, Changsha, Hunan, China|Ruijin Hospital, affiliated to Shanghai Jiaotong University, school of medicine, Shanghai, Shanghai, 200025, China|Fudan University Shan…
NCT05393986	Claudin18.2-redirected Chimeric Antigen Receptor T Cells With Co-expression of Cytokines in Solid Tumors	https://clinicaltrials.gov/study/NCT05393986		RECRUITING	An Open-Label, Single-Arm, Dose-Exploration Study to Evaluate the Safety, Tolerability, Preliminary Efficacy and Pharmacokinetics of CT048 in Subjects with Advanced Solid Tumors	NO	Gastric Adenocarcinoma|Pancreatic Cancer|Gastroesophageal Junction Adenocarcinoma	DRUG: CT048 Autologous Injection (CT048)	Dose-limiting toxicity (DLT), Safety, 28 days of single infusion|Maximum tolerated dose, Tolerability, 28 days of single infusion	Nature, incidence, severity and seriousness of TEAEs, TRAEs and AESI; graded according to the NCI-CTCAE (Version 5.0) or ASTCT, Adverse events occurring through 24 weeks and 12 months post CT048 indusion, such as abnormalities or changes in laboratory tests, physical examinations, vital signs, etc., 1 year|Pharmacokinetics(the number of CAR copies and CAR persistence duration in peripheral blood)…		Peking University	CARsgen Therapeutics Co., Ltd.	ALL	ADULT, OLDER_ADULT	PHASE1	63	OTHER	INTERVENTIONAL	Allocation: NA|Intervention Model: SINGLE_GROUP|Masking: NONE|Primary Purpose: TREATMENT	CT048-CG4001	2022-08-04	2023-06-30	2024-12-30	2022-05-27		2023-05-31	Beijing Cancer Hospital, Beijing, China, Beijing, China
NCT05360680	A Phase 1 in Patients With HLA-A*0201+ and WT1+ Recurrent/Metastatic Cancers	https://clinicaltrials.gov/study/NCT05360680		RECRUITING	This is a Phase 1, open-label, 2-part, multi-center study evaluating the safety, tolerability, PK, pharmacodynamics (PD), immunogenicity, and antitumor activity of CUE-102 intravenous (IV) monotherapy in HLA-A\*0201 positive patients with WT1 positive recurrent/metastatic solid tumors who have failed conventional therapies.	NO	Colorectal Cancer|Gastric Cancer|Pancreatic Cancer|Ovarian Cancer	DRUG: CUE-102	Dose Limiting Toxicity, Evaluate dose-limiting toxicities (DLTs) during the first cycle of treatment with CUE-102, and to establish a recommended Phase 2 dose (RP2D), 21 Days|Maximum Tolerated Dose, Evaluate maximum tolerated dose (MTD) to establish a recommended Phase 2 dose (RP2D), 21 Days|Serum PK AUC for CUE-102, Area under the concentration-time curve (AUC) of CUE-102., Up to 2 years|Serum P…	Safety and Tolerability of CUE-102 Assessed by NCI CTCAE v5.0, To evaluate safety and tolerability of CUE-102 using NCI CTCAE v5.0., Up to 2 years|Antitumor Response Rate with Treatment of CUE-102, To evaluate antitumor response rate of CUE-102 by RECIST 1.1, Up to 2 years|Antitumor Duration of Response with Treatment of CUE-102, To evaluate antitumor duration of response of CUE-102 by RECIST 1.1…		Cue Biopharma		ALL	ADULT, OLDER_ADULT	PHASE1	52	INDUSTRY	INTERVENTIONAL	Allocation: NON_RANDOMIZED|Intervention Model: SEQUENTIAL|Masking: NONE|Primary Purpose: TREATMENT	CUE-102-01	2022-06-14	2024-12	2026-12	2022-05-04		2023-09-28	Mayo Clinic, Phoenix, Arizona, 85054, United States|Cedars-Sinai Medical Center, Los Angeles, California, 90048, United States|Stanford Advanced Medicine Cancer Center, Palo Alto, California, 94304, United States|Moffitt Cancer Center, Tampa, Florida, 33612, United States|Winship Cancer Institute, Atlanta, Georgia, 30322, United States|Johns Hopkins University, Baltimore, Maryland, 21231, United …
NCT04890613	Study of CX-5461 in Patients With Solid Tumours and BRCA1/2, PALB2 or Homologous Recombination Deficiency (HRD) Mutation	https://clinicaltrials.gov/study/NCT04890613		RECRUITING	This is an open-label, multi-center, phase 1b study designed to determine a tolerable dose of CX-5461 administered by IV infusion on Day 1 and Day 8 of a 28-day cycle in patients with selected solid tumours and associated mutations for future Phase II trials. The safety and tolerability of CX-5461, preliminary evidence of antitumor effect and the effect of CX-5461 on the Health-Related Quality of…	NO	Advanced Solid Tumor	DRUG: CX-5461	Determination of Recommended Phase 2 Dose (RP2D), To identify the number of patients who discontinue study drug due to toxicity for each of the two dosing regimens independently., Safety cohort review will be conducted every 4 weeks from the date of first patient's enrollment to review safety data, until all patients have been enrolled and evaluated for toxicity, assessed up to 24 months	Adverse Event (AE), To identify the incidence, severity, and relationship of AEs (as per Common Terminology Criteria for Adverse Events (CTCAE) v 5.0), serious adverse events (SAEs), dose modifications due to AEs., After initiation of study drug, all AEs and SAEs, regardless of attribution, will be collected until 30 days following the last dose of study drug|Objective Response, To identify the n…	Characterize the molecular profile of tumors and evaluate the predictive value of mutational signatures, Tumor biopsies are collected from patients to characterize the molecular profile of tumors and evaluate the predictive value of mutational signatures (including BRCA 1/ 2, PALB2, and other HRD-associated somatic mutations) in predicting response or resistance to CX-5461., collected at screenin…	Senhwa Biosciences, Inc.		ALL	ADULT, OLDER_ADULT	PHASE1	52	INDUSTRY	INTERVENTIONAL	Allocation: NON_RANDOMIZED|Intervention Model: SEQUENTIAL|Masking: NONE|Primary Purpose: TREATMENT	CX-5461-04	2021-09-08	2024-12	2025-06	2021-05-18		2024-01-03	University of California, Los Angeles, Santa Monica, California, 90404, United States|H. Lee Moffitt Cancer Center and Research Institute Hospital, Tampa, Florida, 33612-9497, United States|Dana Farber Cancer Institute, Boston, Massachusetts, 02215, United States|Memorial Sloan-Kettering Cancer Center, New York, New York, 10065, United States|Ohio State University-James Cancer Hospital and Solove…
NCT06337084	Diagnostic Efficacy and Dosimetry of MNPR-101-DFO*-89Zr in Patients With Solid Tumors	https://clinicaltrials.gov/study/NCT06337084		RECRUITING	The goal of this study is to test a new PET imaging agent in patients with solid tumors. This tracer is made of a radioactively-labeled monoclonal antibody MNPR-101, and can show where tumors are present in the body using a PET-scan. The investigators will investigate if the new imaging agent correctly shows all tumor lesions. In the future, this method may be useful to help predict who will bene…	NO	Solid Tumor, Adult|Bladder Cancer|Urothelial Carcinoma|Triple-negative Breast Cancer|Lung Cancer|Colorectal Cancer|Gastric Cancer|Ovarian Cancer|Pancreatic Cancer	DRUG: Diagnostic Test: MNPR-101-DFO*-89Zr PET Scan	assess dosimetry and biodistribution of product, Calculate the biodistribution and radiation dose to major organs for each patient, Day 1 (10 min, 1h, 2h), Days 3-5, and Days 7-10 days post injection|assess tumor Standard Uptake Values (SUV) of product, Assess concentration of product in tumors at each timepoint for each patient, Day 1 (10 min, 1h, 2h), Days 3-5, and Days 7-10 days post injection	assess pharmacokinetics (PK) levels of product, Assess amount of product in blood and serum based upon radioactivity measurements at each timepoint for each patient, Day 1 (10 min, 1h, 2h), Days 3-5, and Days 7-10 days post injection	assess tumor uptake to background and tumor uptake to liver ratios of product, Assess concentration of product in liver and skeletal muscle against tumor(s) uptake at each timepoint for each patient, Day 1 (10 min, 1h, 2h), Days 3-5, and Days 7-10 days post injection	Monopar Therapeutics		ALL	ADULT, OLDER_ADULT	PHASE1	12	INDUSTRY	INTERVENTIONAL	Allocation: NA|Intervention Model: SINGLE_GROUP|Masking: NONE|Primary Purpose: DIAGNOSTIC	MNPR-101-D001	2024-04-10	2025-04	2025-06	2024-03-29		2024-04-11	Melbourne Theranostic Innovation Centre (MTIC), North Melbourne, Victoria, 3051, Australia
NCT05980416	Study of EO-3021 in Adult Patients With Solid Tumors Likely to Express CLDN18.2	https://clinicaltrials.gov/study/NCT05980416		RECRUITING	This study is an open-label, international, multi-center, Phase 1 study in adult patients with solid tumors likely to express CLDN18.2.	NO	Pancreas Neoplasm|Stomach Neoplasm|Gastrointestinal Neoplasms|Digestive System Neoplasm|Neoplasms by Site|Neoplasms	DRUG: EO-3021	The incidence rate of dose limiting toxicities (DLT) during the first 21-day cycle of EO-3021 treatment, The first 21-day treatment cycle for each patient enrolled in the Escalation Phase|Number of patients with treatment emergent adverse events, From the time of informed consent, for approximately 12 months (or earlier if the participant discontinues from the study), and through Safety Follow-up…			Elevation Oncology		ALL	ADULT, OLDER_ADULT	PHASE1	120	INDUSTRY	INTERVENTIONAL	Allocation: NON_RANDOMIZED|Intervention Model: SEQUENTIAL|Masking: NONE|Primary Purpose: TREATMENT	ELVCAP-002-01	2023-08-10	2028-09	2028-12	2023-08-08		2024-03-06	Mayo Clinic, Phoenix, Arizona, 85054, United States|Johns Hopkins University - Sibley Memorial Hospital, Washington, District of Columbia, 20016, United States|Mayo Clinic, Jacksonville, Florida, 32224, United States|Sarah Cannon Research Institute at Florida Cancer Specialists, Orlando, Florida, 32827, United States|START Midwest, Grand Rapids, Michigan, 49546, United States|Mayo Clinic, Rochest…
NCT05028933	IMC001 for Clinical Research on Advanced Digestive System Malignancies	https://clinicaltrials.gov/study/NCT05028933		RECRUITING	A Phase I Clinical Study of Autologous T cells modified with chimeric antigen receptor targeting EpCAM ( EPCAM CAR-T) in Patients with malignant tumors of the digestive system (including advanced gastric cancer, colorectal cancer, liver cancer and pancreatic cancer) .	NO	Advanced Hepatocellular Carcinoma|Advanced Colorectal Cancer|Advanced Gastric Cancer|Advanced Pancreatic Cancer	DRUG: EPCAM CAR-T	Dose limited toxicity ï¼ˆDLTï¼‰, Safety, 28 days|Maximum Tolerated Doseï¼ˆMTDï¼‰, Tolerability evaluation, 28 days|Adverse Event(AE), Incidence rate, 28 days	Number of Cells, Pharmacokinetics is the "Implantation endpoint" which is defined as the number of copies of the IMC001 DeoxyriboNucleic Acidï¼ˆDNAï¼‰in peripheral blood detected at each visit after infusion until any two consecutive test results are negative or below the detection limit. Duration of IMC001 Cell persistence is the period from the day of infusion to the first negative test result …		Zhejiang University		ALL	ADULT, OLDER_ADULT	PHASE1	48	OTHER	INTERVENTIONAL	Allocation: NA|Intervention Model: SEQUENTIAL|Masking: NONE|Primary Purpose: TREATMENT	IMC001-CT04	2021-09-30	2024-12-30	2024-12-31	2021-08-31		2024-02-12	Renji Hospital, School of Medicine, Shanghai Jiao Tong University, Shanghai, Shanghai, China|First affiliated hospital, School of Medicine, Zhejiang University, Hangzhou, China
NCT04324294	Contrast Enhanced Endoscopic Ultrasound in Pancreas Lesions	https://clinicaltrials.gov/study/NCT04324294		RECRUITING	The purpose of this study is to determine whether quantitative contrast-enhanced endoscopic ultrasound (CE-EUS) improves the evaluation of pancreas tumors and precursor lesions, including cysts, compared to conventional endoscopic ultrasound.	NO	Pancreatitis|Pancreas Cancer|Pancreas Cyst	DRUG: EUS enhanced with contrast to evaluate pancreas	The results obtained by EUS versus contrast EUS to diagnose pancreas cystic lesions, mass lesion, and origin of pancreatitis., The endoscopist will perform conventional EUS and classify the lesion, which will be recorded by the research assistant prior to CE-EUS. Contrast will then be administered and the classification of CE-EUS will be recorded in real time. Using pathology and one-year clinica…	Quantitative Parameters of Pancreas Lesions, Quantitative parameters of pancreas mass lesions will be performed by comparing the quantitative parameters post processing of adenocarcinoma, other pancreatic lesions, and chronic pancreatitis. The final diagnosis will be based on pathology and 3 , 6 and 12 month follow up. Variables to compare will include time to peak (SECONDS), rise time (SECONDS),…		Cedars-Sinai Medical Center		ALL	ADULT, OLDER_ADULT	PHASE1	200	OTHER	INTERVENTIONAL	Allocation: NA|Intervention Model: SINGLE_GROUP|Masking: NONE|Primary Purpose: DIAGNOSTIC	STUDY00000259	2020-02-26	2025-12-31	2025-12-31	2020-03-27		2023-12-20	Cedars-Sinai Medical Center, Los Angeles, California, 90048, United States
NCT02021604	Fluorodopa F 18 in Congenital Hyperinsulinism and Insulinoma	https://clinicaltrials.gov/study/NCT02021604		RECRUITING	Low blood sugars are known to cause brain damage in newborn babies. One of the most common causes of low blood sugars persisting beyond the new born period is a condition called congenital hyperinsulinism (HI). This is a disease whereby the pancreas secretes too much insulin and causes low blood sugars. Twenty to forty percent of these babies will have brain damage. There are two forms of this di…	NO	Congenital Hyperinsulinism|Insulinoma	DRUG: Fluorodopa F 18	Radioactivity of 18F-DOPA following transport, Positron Emission Tomography will be used to determine whether or not the uptake of a radiopharmaceutical agent, Fluorodopa F 18, produced in a cyclotron located at a distance far from the imaging center will produce qualitatively adequate pancreatic images in patients with congenital hyperinsulinism, 1 day|Accuracy of PET imaging compared to intraop…	Accuracy of PET imaging compared to intraoperative pancreatic biopsy in patients with insulinoma, Investigators will directly compare pancreatic images from Fluorodopa F 18 PET combined with Computed Tomography versus the gold-standard of histopathological findings at surgery in subjects who received a partial or complete pancreatectomy, up to one month|Ratio of Standard Uptake Value max to sub m…		Cook Children's Health Care System		ALL	CHILD, ADULT	PHASE1	250	OTHER	INTERVENTIONAL	Allocation: NA|Intervention Model: SINGLE_GROUP|Masking: NONE|Primary Purpose: DIAGNOSTIC	2012-060	2013-10-09	2028-01	2028-06	2013-12-27		2022-12-12	Cook Children's Medical Center, Fort Worth, Texas, 76104, United States
NCT05417386	FOLFIRINOX + NIS793 in Pancreatic Cancer	https://clinicaltrials.gov/study/NCT05417386		RECRUITING	This research is being done to evaluate the safety and effectiveness of the drug NIS793 in combination with the standard of care treatment FOLFIRINOX (consists of the drugs 5-Fluorouracil (5-FU), Oxaliplatin, Irinotecan, and Leucovorin), chemoradiation and surgery for people with metastatic pancreas adenocarcinoma. The drugs involved in this study are: * NIS793 * FOLFIRINOX (consists of the drugs…	NO	Pancreas Cancer|Metastatic Pancreatic Cancer|Metastatic Pancreatic Adenocarcinoma	DRUG: FOLFIRINOX|DRUG: Oxaliplatin|DRUG: Leucovorin|DRUG: Irinotecan|DRUG: 5-Fluorouracil (5-FU)|DRUG: NIS793|RADIATION: Chemoradiation|DRUG: Capecitabine|RADIATION: Radiation Therapy|PROCEDURE: Surgery	Safety Run In-Recommended Phase 2 dose (RP2D), Primary endpoint of safety run-in cohort is to define the recommended phase 2 dose as analyzed by 2-dimensional imaging (Computed Tomography, CT) or MRI utilizing Response Evaluation Criteria in Solid Tumors (RECIST v.1.1), obtained at 4-cycle therapy intervals., Up to 2 months after baseline|R0 Resection Rate, The primary endpoint of the two-arm non…	Disease-Free Survival (DFS), Defined as the time from time of surgical resection of pancreas tumor to the earlier of progression or death due to any cause. Participants alive without disease progression are censored at date of last disease evaluation., Up to approximately 6 years after baseline|Progression-free survival (PFS), Defined from the date of randomization or registration to the earliest…		Colin D. Weekes, M.D.	Novartis	ALL	ADULT, OLDER_ADULT	PHASE1	50	OTHER	INTERVENTIONAL	Allocation: RANDOMIZED|Intervention Model: PARALLEL|Masking: NONE|Primary Purpose: TREATMENT	22-082	2022-08-09	2024-12-01	2025-05-01	2022-06-14		2022-08-23	Massachusetts General Hospital Cancer Center, Boston, Massachusetts, 02114, United States
NCT05497778	A Phase 1b Study of Gemcitabine and Nab-paclitaxel in Combination With IM156 in Patients With Advanced Pancreatic Cancer.	https://clinicaltrials.gov/study/NCT05497778		RECRUITING	To learn if adding a new medication, IM156, to treatment with gemcitabine and nab-paclitaxel is safe and tolerable. The ability of this combination to improve the success of this treatment for these patients will also be studied.	NO	Pancreas Cancer	DRUG: Gemcitabine|DRUG: Nab paclitaxel|DRUG: IM156	National Cancer Institute Common Terminology Criteria for Adverse Events, Version 5.0, through study completion and or average of 1 year			M.D. Anderson Cancer Center	National Cancer Institute (NCI)	ALL	ADULT, OLDER_ADULT	PHASE1	25	OTHER	INTERVENTIONAL	Allocation: NA|Intervention Model: SINGLE_GROUP|Masking: NONE|Primary Purpose: TREATMENT	2022-0130|NCI-2022-06636	2022-10-21	2025-01-08	2025-01-08	2022-08-11		2024-02-05	MD Anderson Cancer Center, Houston, Texas, 77030, United States
NCT06199466	A Trial of YL-13027 in Combination With Gemcitabine and Nab-paclitaxel in Patients With Refractory Metastatic Pancreatic Cancer	https://clinicaltrials.gov/study/NCT06199466		RECRUITING	To learn if the study drug, YL-13027, is safe to give in combination with gemcitabine and nab-paclitaxel to participants with pancreatic cancer.	NO	Metastatic Pancreatic Cancer	DRUG: Gemcitabine|DRUG: Nab-paclitaxel|DRUG: YL-13027	Maximum Tolerated Dose (MTD) and RP2D of YL-13027 in combination with gemcitabine and nab-paclitaxel., Through study completion; an average of 1 year|Overall Response Rate (ORR) of YL-13027 in combination with gemcitabine and nab-paclitaxel, As assessed by the Response Evaluation Criteria in Solid Tumors (RECIST) v1.1., Through study completion; an average of 1 year			M.D. Anderson Cancer Center	280Bio Inc	ALL	ADULT, OLDER_ADULT	PHASE1	64	OTHER	INTERVENTIONAL	Allocation: NON_RANDOMIZED|Intervention Model: SINGLE_GROUP|Masking: NONE|Primary Purpose: TREATMENT	2023-0696|NCI-2023-11125	2024-01-22	2027-01-30	2027-01-30	2024-01-10		2024-01-26	MD Anderson Cancer Center, Houston, Texas, 77030, United States
NCT05183243	Dose Finding Study of GH21 in Adult Patients With Advanced Solid Tumors	https://clinicaltrials.gov/study/NCT05183243		RECRUITING	Evaluate the safety and tolerability of GH21 in patients with advanced solid tumors. Estimate the maximum tolerated dose (MTD) in patients with advanced solid tumors.	NO	Advanced Solid Tumor|Pancreatic Cancer|Colorectal Cancer|Head and Neck Tumor|Non-small-cell Lung Cancer	DRUG: GH21 Capsule	Determination of Maximum Tolerated Dose (MTD) of GH21., 28 Days|Characterize the safety of GH21 in subjects, Number of participants with treatment-emergent adverse events and serious AEs., Approximately 3 years	Objective response rate (ORR), Based on assessment of radiographic imaging per RECIST version 1.1, Approximately 3 years|Disease control rate (DCR), Based on assessment of radiographic imaging per RECIST version 1.1, Approximately 3 years|Duration of response (DOR), Based on assessment of radiographic imaging per RECIST version 1.1, Approximately 3 years|Progression-free survival (PFS), Based on …		Suzhou Genhouse Bio Co., Ltd.		ALL	ADULT, OLDER_ADULT	PHASE1	68	OTHER	INTERVENTIONAL	Allocation: NA|Intervention Model: SINGLE_GROUP|Masking: NONE|Primary Purpose: TREATMENT	GH21-CRS001	2022-02-20	2024-12-31	2025-02-20	2022-01-10		2024-06-10	The Second Hospital of Anhui Medical University, Hefei, Anhui, 230000, China|Cancer Hospital Chinese Academy of Medical Science, Beijing, Beijing, 100021, China|Beijing University Cancer Hospital, Beijing, Beijing, 100143, China|Chongqing Cancer Hospital, Chongqing, Chongqing, China|Henan Cancer Hospital, Zhengzhou, Henan, 450000, China|The First Affiliated Hospital of Zhengzhou University, Zheng…
NCT03854110	Trial to Evaluate Safety and Tolerability of GP-2250 in Combination With Gemcitabine	https://clinicaltrials.gov/study/NCT03854110		RECRUITING	This is a phase 1 first in human, dose escalation trial of GP-2250 administered in combination with gemcitabine in subjects with advanced pancreatic cancer previously treated with 5-fluorouracil-based chemotherapy. Prior radiosensitization with gemcitabine, the use of 5-fluorouracil, FOLFIRINOX or Nab-paclitaxel/gemcitabine in the neoadjuvant setting, and prior pancreaticoduodenectomy (Whipple pr…	NO	Pancreatic Cancer, Adult	DRUG: GP-2250	Dose Limiting Toxicity (DLT), Dose Limiting Toxicity - dose at which toxicity causes cessation of dose escalations., 12-24 months	Carbohydrate Antigen 19-9 (CA-19-9), A type of antigen released by pancreatic cancer cells and usually changes as disease progression or regressions occurs. Measurement of changes, if any, will be assessed in each patient., 12-24 months|Effect on disease, To assess the preliminary efficacy of GP 2250 in combination with gemcitabine, 6-12 months		Geistlich Pharma AG	Translational Drug Development	ALL	ADULT, OLDER_ADULT	PHASE1	64	INDUSTRY	INTERVENTIONAL	Allocation: NA|Intervention Model: SINGLE_GROUP|Masking: NONE|Primary Purpose: TREATMENT	GP-2250-1001	2019-01-14	2024-09-30	2024-12-31	2019-02-26		2024-02-28	Hoag Family Cancer Institute, Newport Beach, California, 92663, United States|University of Kansas Cancer Center, Fairway, Kansas, 66205, United States|Beth Israel Deaconess Medical Center, Boston, Massachusetts, 02215, United States|Wake Forest Baptist Health, Winston-Salem, North Carolina, 27292, United States|Abramson Cancer Center at the University of Pennsylvania, Philadelphia, Pennsylvania,…
NCT05303090	Oncolytic Virotherapy Plus PD-1 Inhibitor and Lenvatinib for Patients With Advanced Pancreatic Cancer	https://clinicaltrials.gov/study/NCT05303090		RECRUITING	The objective of this study is to evaluate the safety/tolerability efficacy of oncolytic virotherapy combined with Tislelizumab plus lenvatinib for advanced pancreatic cancer patients who were relapsed or refractory to standard therapy	NO	Pancreatic Ductal Adenocarcinoma	DRUG: H101|DRUG: Tislelizumab|DRUG: lenvatinib	Dose Limiting Toxicities (DLT), The DLT assessment period is defined as: Day of Injection through 28 days post injection (Safety Follow Up). A DLT will be defined as any Grade 3 or higher adverse event, as assessed by the National Cancer Institute Common Toxicity Criteria for Adverse Events (CTCAE) version 5.0., 28 days|Maximum tolerated dose, A MTD is determined if any cohort experiences 2 subje…	Objective Response Rate, ORR according to RECIST 1.1, max 24 months|Duration of Response, max 24 months|Progression Free Survival, max 24 months|Overall survival, max 42 months|disease control rate, max 24 months		Fudan University		ALL	ADULT, OLDER_ADULT	PHASE1	25	OTHER	INTERVENTIONAL	Allocation: NA|Intervention Model: SINGLE_GROUP|Masking: NONE|Primary Purpose: TREATMENT	2201249-8	2022-03-31	2025-03-28	2025-03-28	2022-03-31		2023-06-27	Fudan University Shanghai Cancer Center, Shanghai, 200032, China
NCT05163028	A Dose Escalation Study of SHP2 Inhibitor in Patients With Solid Tumors Harboring KRAS of EGFR Mutations	https://clinicaltrials.gov/study/NCT05163028		RECRUITING	A Phase 1 dose escalation study in patients with advanced solid tumors harboring KRAS or EGFR mutations to determine the maximum tolerated dose and recommended Phase II dose of HBI-2376 and characterize its pharmacokinetic profile.	NO	Non Small Cell Lung Cancer|Colorectal Cancer|Pancreatic Cancer|Solid Tumor|Cancer|Cancer of Pancreas|Cancer of Colon	DRUG: HBI-2376	To determine the maximum tolerated dose (MTD) and recommended Phase 2 dose (RP2D), of HBI-2376 as an oral monotherapy for advanced solid tumors harboring KRAS or EGFR mutations., Safety endpoints: Incidence of dose-limiting toxicities (DLTs), adverse events (AEs), and serious adverse events (SAEs) overall, by severity, by relationship to HBI-2376, and those that led to discontinuation of HBI-2376…	Pharmacokinetic variables including maximum plasma concentration (Cmax), Pharmacokinetic variables including maximum plasma concentration (Cmax), Cycle 1 (28 days)|Pharmacokinetic variables including minimum plasma concentration (Cmin), Pharmacokinetic variables including minimum plasma concentration (Cmin), Cycle 1 (28 days)|Pharmacokinetic variables including Area Under the Curve (AUC), Pharmac…		HUYABIO International, LLC.		ALL	ADULT, OLDER_ADULT	PHASE1	42	INDUSTRY	INTERVENTIONAL	Allocation: NA|Intervention Model: SEQUENTIAL|Masking: NONE|Primary Purpose: TREATMENT	HBI-2376-101	2021-12-13	2024-12	2024-12	2021-12-20		2023-09-13	City of Hope, Duarte, California, 91010, United States|California Cancer Associates for Research and Excellence, Inc. (cCare), Encinitas, California, 92024, United States|Providence Medical Foundation, Fullerton, California, 92835, United States|California Cancer Associates for Research and Excellence, Inc. (cCare), San Marcos, California, 92069, United States|Sarcoma Oncology, Santa Monica, Cali…
NCT05485974	A Dose Escalation Study of HBI-2438 in Patients With Solid Tumors Harboring KRAS G12C Mutation	https://clinicaltrials.gov/study/NCT05485974		RECRUITING	A Phase 1 dose escalation study in patients with advanced solid tumors harboring KRAS G12C mutation to determine the maximum tolerated dose and recommended Phase II dose of HBI-2438 and characterize its pharmacokinetic profile.	NO	Lung Cancer|Non Small Cell Lung Cancer|Colorectal Cancer|Cancer of Pancreas|Colon Cancer|Solid Tumor|Cancer	DRUG: HBI-2438	To determine the maximum tolerated dose (MTD), Safety endpoints: Incidence of dose-limiting toxicities (DLTs), Up to 36 months|adverse events (AEs), and serious adverse events (SAEs) overall, Safety endpoints: adverse events (AEs), and serious adverse events (SAEs) overall, Up to 36 months	maximum plasma concentration (Cmax), Pharmacokinetic variables including maximum plasma concentration (Cmax), Cycle 1 (21 days)|minimum plasma concentration (Cmin), Pharmacokinetic variables including minimum plasma concentration (Cmin), Cycle 1 (21 days)|Area Under the Curve (AUC), Pharmacokinetic variables including Area Under the Curve (AUC), Cycle 1 (21 days)|Pharmacokinetic variables includi…		HUYABIO International, LLC.		ALL	ADULT, OLDER_ADULT	PHASE1	44	INDUSTRY	INTERVENTIONAL	Allocation: NA|Intervention Model: SEQUENTIAL|Masking: NONE|Primary Purpose: TREATMENT	HBI-2438-101	2022-08-01	2025-08	2025-08	2022-08-03		2023-09-13	California Cancer Associates for Research and Excellence, Inc. (cCare), Encinitas, California, 92024, United States|The Oncology Institute of Hope and Innovation, Glendale, California, 91204, United States|The Oncology Institute of Hope and Innovation, Long Beach, California, 90805, United States|The Oncology Institute of Hope and Innovation, Pasadena, California, 91105, United States|California …
NCT05919537	Study of an Anti-HER3 Antibody, HMBD-001, With or Without Chemotherapy in Patients With Solid Tumors Harboring an NRG1 Fusion or HER3 Mutation	https://clinicaltrials.gov/study/NCT05919537		RECRUITING	This is a phase 1b multi-center, open-label study of HMBD-001 with or without chemotherapy in participants with advanced solid tumors harboring NRG1 gene fusions or selected HER3 mutations.	NO	Non-Small Cell Lung Cancer|Pancreatic Cancer|Locally Advanced Solid Tumor|Metastatic Solid Tumor	DRUG: HMBD-001|DRUG: Docetaxel|DRUG: Nab-paclitaxel|DRUG: Gemcitabine	Incidence and Nature of Adverse Events (AEs), An AE is defined as any untoward medical occurrence in a participant administered a pharmaceutical product temporally associated with the use of study treatment, whether or not considered to be related to the study treatment., From the time the ICF is signed until 30 days after last dose of study treatment|Arm A and B only: Incidence and nature of dos…			Hummingbird Bioscience		ALL	ADULT, OLDER_ADULT	PHASE1	68	INDUSTRY	INTERVENTIONAL	Allocation: NON_RANDOMIZED|Intervention Model: PARALLEL|Masking: NONE|Primary Purpose: TREATMENT	HMBD-001-102	2023-09-06	2031-03-01	2031-03-01	2023-06-26		2024-01-24	GenesisCare North Shore, Sydney, New South Wales, 2065, Australia|ICON Cancer Centre South Brisbane, Brisbane, Queensland, 4101, Australia|Southern Oncology Clinical Research Unit, Adelaide, South Australia, 5042, Australia|Cabrini Health, Malvern, Victoria, 3144, Australia|Linear Clinical Research, Perth, Western Australia, 6009, Australia
NCT05740956	A Study of Hansoh (HS)-10502 in Patients With Advanced Solid Tumors	https://clinicaltrials.gov/study/NCT05740956		RECRUITING	HS-10502 is a Poly(ADP-ribose) polymerase 1 (PARP1)-specific selective inhibitor. The purpose if this study is to assess the safety, tolerability, pharmacokinetics (PK), and efficacy of HS-10502 in subjects with homologous recombination repair (HRR) gene mutant or homologous recombination deficiency (HRD) positive advanced solid tumors.	NO	Ovarian Cancer|Breast Cancer|Pancreatic Cancer|Prostatic Cancer|Colorectal Cancer	DRUG: HS-10502	Maximum tolerated dose (MTD) of HS-10502ï¼ˆStage 1ï¼‰, MTD is defined as the previous dose level at which 2 or more out of 2-6 subjects experienced a Dose-limiting toxicity (DLT), Cycle 1 (28 days)|Maximum applicable dose (MAD) of HS-10502ï¼ˆStage 1ï¼‰, MAD is defined as follows: a) based on PK data, it is anticipated that at this dose level, the dose-exposure plateau has been reached, b) based o…	[Stage 1 and Stage 2] Incidence and severity of treatment-emergent adverse events, Assessed by number and severity of adverse events as evaluated according to NCI CTCAE v5.0., From Cycle 1 Day 1 (C1D1) until 28 days after the final dose. A cycle is 28 days|[Stage 1 and Stage 2] PK parameters: The maximum observed concentration (Cmax) of HS-10502, Maximum plasma drug concentration of HS-10502, Cyc…		Jiangsu Hansoh Pharmaceutical Co., Ltd.		ALL	ADULT, OLDER_ADULT	PHASE1	318	INDUSTRY	INTERVENTIONAL	Allocation: NA|Intervention Model: SINGLE_GROUP|Masking: NONE|Primary Purpose: TREATMENT	HS-10502-101	2023-06-09	2026-04-01	2026-10-01	2023-02-23		2023-10-11	Cancer Hospital Chinese Acedemy of Medical Sciences, Beijing, Beijing, 100020, China
NCT06094777	A Study of HY-0102 in Patients With Advanced Solid Tumors	https://clinicaltrials.gov/study/NCT06094777		RECRUITING	This is a phase 1 open label multicenter study to evaluate the maximum tolerance, safety, tolerance and PK of HY-0102 administered intravenously (IV) once every two weeks in patients with advanced solid tumors, so as to confirm the recommended phase 2 dose of HY-0102 and obtain the preliminary efficacy information of patients with advanced solid tumors.	NO	Advanced Solid Tumor	DRUG: HY-0102	Occurrence of drug limited toxicities (DLTs), To assess by the occurrence of Drug Limited Toxicities (DLTs), From Time of First dose through DLT observation period, 28 days|Incidence of Treatment-emergent adverse event (TEAEs) and serious adverse events (SAEs), To assess by the occurrence of Treatment-emergent adverse event (TEAEs) and serious adverse events (SAEs), From the start of treatment un…	ORR (confirmed complete or partial response), The overall response rate (ORR) will be estimated based on the proportion of evaluable patients whose overall response (ORR) during study treatment is CR or PR. Disease response will be assessed by the investigator using RECIST v1.1, FU period/EOS visits every 3 months (Â± 14 days) after the EOT visit for 12 months|DCR (confirmed response or stable di…		Shanghai YingLi Pharmaceutical Co. Ltd.		ALL	ADULT, OLDER_ADULT	PHASE1	50	INDUSTRY	INTERVENTIONAL	Allocation: NA|Intervention Model: SEQUENTIAL|Masking: NONE|Primary Purpose: TREATMENT	YL-0102-02	2023-12-18	2025-06	2025-12	2023-10-23		2024-06-13	Fudan University Shanghai Cancer Center, Shanghai, Shanghai, 200032, China
NCT03825289	Trametinib and Hydroxychloroquine in Treating Patients With Pancreatic Cancer	https://clinicaltrials.gov/study/NCT03825289	THREAD	RECRUITING	This phase I trial studies the sides effects and best dose of hydroxychloroquine when given together with trametinib in treating patients with pancreatic cancer that has spread to nearby tissue, lymph nodes or other places in the body and cannot be removed by surgery. Trametinib may stop the growth of tumor cells by blocking some of the enzymes needed for cell growth. Drugs used in chemotherapy, …	NO	Metastatic Pancreatic Carcinoma|Stage II Pancreatic Cancer|Stage IIA Pancreatic Cancer|Stage IIB Pancreatic Cancer|Stage III Pancreatic Cancer|Stage IV Pancreatic Cancer|Unresectable Pancreatic Carcinoma	DRUG: Hydroxychloroquine|DRUG: Trametinib	Rate of dose-limiting toxicities during the DLT assessment window., To determine the recommended phase II dose (RP2D) hydroxychloroquine in combination with trametinib., At 28 days	Incidence of adverse events (AEs) for the duration of study treatment, To assess the safety of the combination of trametinib and hydroxychloroquine, 30 days after last dose|Response Rate, To assess the efficacy of the combination of trametinib and hydroxychloroquine, 5 years		University of Utah	Novartis Pharmaceuticals	ALL	ADULT, OLDER_ADULT	PHASE1	39	OTHER	INTERVENTIONAL	Allocation: NA|Intervention Model: SINGLE_GROUP|Masking: NONE|Primary Purpose: TREATMENT	HCI116898	2019-01-18	2025-01-18	2026-01-18	2019-01-31		2024-04-19	University of California, San Francisco, San Francisco, California, 94143, United States|Huntsman Cancer Institute/University of Utah, Salt Lake City, Utah, 84112, United States
NCT05873699	Study Using Hyperpolarized 13C-Pyruvate Magnetic Resonance Spectroscopic Imaging in Patients With Pancreatic Cysts Undergoing Surgical Resection	https://clinicaltrials.gov/study/NCT05873699		RECRUITING	To learn if Hyperpolarized C-Pyruvate Magnetic Resonance (HP-MR) Spectroscopic Imaging can help doctors detect low-risk (benign) and high-risk (malignant) cysts.	NO	Pancreatic Cyst	DRUG: Hyperpolarized 13-C-pyruvate	Incidence of Adverse Events, Graded According to National Cancer Institute Common Terminology Criteria for Adverse Events (NCI CTCAE) Version (v) 5.0, Through study completion; an average of 1 year.			M.D. Anderson Cancer Center		ALL	ADULT, OLDER_ADULT	PHASE1	10	OTHER	INTERVENTIONAL	Allocation: NA|Intervention Model: SINGLE_GROUP|Masking: NONE|Primary Purpose: DIAGNOSTIC	2022-0854|NCI-2023-04096	2023-08-18	2025-01-01	2026-01-01	2023-05-24		2024-06-04	M D Anderson Cancer Center, Houston, Texas, 77030, United States
NCT05787587	A Study of PARG Inhibitor IDE161 in Participants With Advanced Solid Tumors	https://clinicaltrials.gov/study/NCT05787587		RECRUITING	The purpose of this study is to characterize the safety, tolerability, and efficacy of IDE161.	NO	Advanced or Metastatic Solid Tumors|Breast Cancer|Ovarian Cancer|Pancreas Cancer|Prostate Cancer	DRUG: IDE-161	Part 1 (Dose Escalation): To characterize the safety and tolerability of IDE161 monotherapy by evaluating the number of participants with dose limiting toxicities, adverse events, and laboratory abnormalities as graded by NCI CTCAE version 5.0, * Incidence of Dose Limiting Toxicities * Incidence of treatment-emergent Adverse Events as characterized by type, frequency, severity (as graded by NCI C…	Part 1 (Dose Escalation): To evaluate the preliminary anti-tumor activity of IDE161 monotherapy in participants by measuring tumor Overall Response Rate using RECIST criteria v1.1, Tumor response: Overall Response Rate assessed using RECIST criteria v1.1, Approximately 2 years|Part 1 (Dose Escalation): To evaluate the preliminary anti-tumor activity of IDE161 monotherapy in participants by measur…		IDEAYA Biosciences		ALL	ADULT, OLDER_ADULT	PHASE1	68	INDUSTRY	INTERVENTIONAL	Allocation: NON_RANDOMIZED|Intervention Model: SEQUENTIAL|Masking: NONE|Primary Purpose: TREATMENT	IDE161-001	2023-04-05	2025-06	2025-09	2023-03-28		2024-06-12	University of Arizona Cancer Center, Tucson, Arizona, 85719, United States|The Angeles Clinic, Los Angeles, California, 90025, United States|California Pacific Medical Center, San Francisco, California, 94115, United States|Sarah Cannon Research Institute, Denver, Colorado, 80218, United States|Yale University, New Haven, Connecticut, 06511, United States|Emory University, Atlanta, Georgia, 30322…
NCT06270082	Study of IK-595 in RAS- or RAF-altered Advanced Tumors	https://clinicaltrials.gov/study/NCT06270082		RECRUITING	This is a Phase 1, FIH, Dose Escalation and Dose Expansion study to evaluate the safety, tolerability, pharmacokinetics (PK), pharmacodynamics (PD) effects, and preliminary antitumor activity of IK-595, a MEK/RAF molecular glue, administered orally as monotherapy in patients with advanced solid tumors with gene alterations in the RAS- MAPK pathway for whom there are no further treatment options k…	NO	Solid Tumor, Adult|Colorectal Cancer|Pancreatic Cancer|Malignant Melanoma|Ras (Kras or Nras) Gene Mutation|BRAF Gene Mutation|CRAF Gene Mutation|Non-Small Cell Lung Carcinoma|Thyroid Carcinoma|Gliomas, Malignant	DRUG: IK-595	Treatment-emergent adverse events, including treatment-related adverse events, and serious adverse events, â€¢ Frequency and severity of treatment-emergent adverse events, including treatment-related adverse events, and serious adverse events, From treatment initiation through study completion, average of 36 months|Dose Limiting Toxicities, Number of patients with dose-limiting toxicities (Dose E…	Pharmacokinetics of IK-595: half-life (t1/2), half-life (t1/2), From treatment initiation through dose escalation, approximately 1 year|Pharmacokinetics of IK-595: Area Under the Curve (AUC), AUC, Approximately 1 year|Pharmacokinetics of IK-595: Maximum Plasma Concentration (Cmax), Cmax, Approximately 1 year|Pharmacokinetics of IK-595: Minimum Plasma Concentration (Cmin), Cmin, Approximately 1 ye…	Antitumor activity: Median overall survival (OS) of IK-595 as a single agent, OS, Through study completion, average of 36 months	Ikena Oncology		ALL	ADULT, OLDER_ADULT	PHASE1	150	INDUSTRY	INTERVENTIONAL	Allocation: NA|Intervention Model: SINGLE_GROUP|Masking: NONE|Primary Purpose: TREATMENT	IK595-001	2023-12-18	2027-07	2027-07	2024-02-21		2024-05-16	START Midwest, Grand Rapids, Michigan, 49546, United States|University of Pittsburgh Medical Center- Hillman Cancer Center, Pittsburgh, Pennsylvania, 15232, United States|Sarah Cannon Research Institute, Nashville, Tennessee, 37203, United States|Next Oncology- San Antonio, San Antonio, Texas, 78229, United States|Next Oncology- Virginia Cancer Specialists, Fairfax, Virginia, 22031, United States
NCT02600949	Personalized Peptide Vaccine in Treating Patients With Advanced Pancreatic Cancer or Colorectal Cancer	https://clinicaltrials.gov/study/NCT02600949		RECRUITING	This phase I trial studies the side effects and best way to give personalized peptide vaccine in patients with pancreatic or colorectal cancer that has spread to other places in the body and usually cannot be cured or controlled with treatment (advanced). Personalized peptide vaccine is a vaccine developed from patient's own tumor cells and blood in order to use as a biological therapy. Biologica…	NO	Metastatic Colorectal Adenocarcinoma|Metastatic Pancreatic Ductal Adenocarcinoma|Stage IV Colorectal Cancer AJCC v7|Stage IV Pancreatic Cancer AJCC v6 and v7|Stage IVA Colorectal Cancer AJCC v7|Stage IVB Colorectal Cancer AJCC v7	DRUG: Imiquimod|BIOLOGICAL: Pembrolizumab|BIOLOGICAL: Sotigalimab|BIOLOGICAL: Synthetic Tumor-Associated Peptide Vaccine Therapy|PROCEDURE: Computed Tomography|PROCEDURE: Magnetic Resonance Imaging	Proportion of enrolled patients for whom a personalized vaccine is developed and ready to administer (cohorts A and B), Up to 12 weeks post-enrollment|Proportion of enrolled patients who receive at least 1 dose of vaccine at any time post-enrollment (cohorts A and B), Up to 44 weeks|Incidence of adverse events (AEs), Defined as the proportion of subjects who experience at least one toxicity event…	Proportion of patients who have received at least one dose of vaccine that is alive and progression free defined based on response criteria according to Response Evaluation Criteria in Solid Tumors (RECIST) 1.1, Progression free includes complete response (CR), partial response (PR), and stable disease (SD). The target proportion is 45%, and a proportion of 20% or lower will be considered as not …		M.D. Anderson Cancer Center	National Cancer Institute (NCI)	ALL	ADULT, OLDER_ADULT	PHASE1	150	OTHER	INTERVENTIONAL	Allocation: NON_RANDOMIZED|Intervention Model: PARALLEL|Masking: NONE|Primary Purpose: TREATMENT	2014-1029|NCI-2016-00015|2014-1029	2016-05-11	2025-05-31	2025-05-31	2015-11-09		2024-06-12	M D Anderson Cancer Center, Houston, Texas, 77030, United States
NCT04768868	The Safety and Pharmacokinetics Preliminary Efficacy of IMP7068 in Patients With Advanced Solid Tumors	https://clinicaltrials.gov/study/NCT04768868	WEE1	RECRUITING	A Phase 1 Dose Escalation and Expansion Study of IMP7068 Monotherapy in Advanced Solid Tumors	NO	Advanced Solid Tumors	DRUG: IMP7068	Part 1 Dose Escalation: Incidence of treatment emergent adverse events (TEAEs), Day 1 through to 30 days after last dose (approximately 4 cycles (84 days plus 30 day follow-up )); Each cycle is 21 days|Part 1 Dose Escalation: Severity of treatment emergent adverse events (TEAEs), according to the National Cancer Institute-Common Terminology Criteria for Adverse Events (NCI-CTCAE), version 5.0, Da…	Plasma Concentration of IMP7068, Day -7 to repeat dose Day 1; postdose at multiple time points from Day 1 to Day 21 in Cycle 1 (Cycle 1 = 21 days), Day 1 on Cycle 2 (Cycle 2 onwards = 21 day-cycles) and subsequent cycles (Up to 26 months)|Part 1 Dose Escalation: Objective response rate (ORR): percentage of patients who had a best response, Within the first year: every 6 weeks, thereafter every 12…		Impact Therapeutics, Inc.	Covance	ALL	ADULT, OLDER_ADULT	PHASE1	350	INDUSTRY	INTERVENTIONAL	Allocation: NA|Intervention Model: SEQUENTIAL|Masking: NONE|Primary Purpose: TREATMENT	IMP7068 - 101	2021-02-25	2023-04-30	2023-08-30	2021-02-24		2023-02-24	Emory University Hospital, Atlanta, Georgia, 30322, United States|University of Kansas Clinical Research Center, Fairway, Kansas, 66205, United States|Norton Cancer Institute, Louisville, Kentucky, 40202, United States|Dana-Farber Cancer Institute, Boston, Massachusetts, 02215-5418, United States|Comprehensive Cancer Centers of Nevada, Las Vegas, Nevada, 89169, United States|Mary Crowley Cancer R…
NCT03715933	Phase 1 Study of INBRX-109 in Subjects With Locally Advanced or Metastatic Solid Tumors Including Sarcomas	https://clinicaltrials.gov/study/NCT03715933		RECRUITING	This is a first-in-human, open-label, non-randomized, three-part phase 1 trial of INBRX-109, which is a recombinant humanized tetravalent antibody targeting the human death receptor 5 (DR5).	NO	Solid Tumors|Malignant Pleural Mesothelioma|Gastric Adenocarcinoma|Colorectal Adenocarcinoma|Sarcoma|Pancreatic Adenocarcinoma|Ewing Sarcoma|Chondrosarcoma|GIST|SDH-deficient Solid Tumors	DRUG: INBRX-109|DRUG: Carboplatin|DRUG: Cisplatin|DRUG: Pemetrexed|DRUG: 5-fluorouracil|DRUG: Irinotecan|DRUG: Temozolomide	Frequency and severity of adverse events of INBRX-109, Adverse events will be assessed and severity assigned by using the National Cancer Institute Common Terminology Criteria for Adverse Events (NCI CTCAE), version 5.0., Up to 2 years|Maximum Tolerated Dose (MTD) and/or Recommended Phase 2 Dose (RP2D) of INBRX-109, The MTD and/or RP2D of INBRX-109 will be determined., Up to 2 years	Area under the serum concentration time curve (AUC) of INBRX-109, Area under the serum concentration time curve (AUC) of INBRX-109 will be determined., Up to 2 years|Immunogenicity of INBRX-109, Frequency of ant-drug antibodies (ADA) against INBRX-109 will be determined., Up to 2 years|Maximum observed serum concentration (Cmax) of INBRX-109, Maximum observed serum concentration (Cmax) of INBRX-1…	Anti-tumor activity of INBRX-109, Tumor response will be determined by RECISTv1.1., Up to 2 years	Inhibrx Biosciences, Inc		ALL	CHILD, ADULT, OLDER_ADULT	PHASE1	240	INDUSTRY	INTERVENTIONAL	Allocation: NON_RANDOMIZED|Intervention Model: SEQUENTIAL|Masking: NONE|Primary Purpose: TREATMENT	Ph1 INBRX-109	2018-10-10	2025-12	2026-07	2018-10-23		2024-04-25	HonorHealth Research Institute, Scottsdale, Arizona, 85258, United States|City of Hope, Duarte, California, 91010, United States|Valkyrie Clinical Trials, Los Angeles, California, 90067, United States|University of California, San Diego (UCSD) - Moores Cancer Center, San Diego, California, 92093, United States|Sarcoma Oncology Center, Santa Monica, California, 90403, United States|University of C…
NCT06179160	A Study to Evaluate INCB161734 in Participants With Advanced or Metastatic Solid Tumors With KRAS G12D Mutation	https://clinicaltrials.gov/study/NCT06179160		RECRUITING	This study is conducted to determine the safety and tolerability of INCB161734 as a single agent or in combination with other anticancer therapies.	NO	Solid Tumors	DRUG: INCB161734|DRUG: Cetuximab|DRUG: Retifanlimab	Number of participants with Dose Limiting Toxicities (DLTs), Dose-limiting toxicity will be defined as the occurrence of any of the toxicities as per protocol., Up to 28 days|Number of participants with Treatment-emergent Adverse Events (TEAEs), Defined as adverse events reported for the first time or worsening of a pre-existing event after first dose of study drug monotherapy and in combination …	INCB161734 pharmacokinetic (PK) in Plasma, INCB161734 concentration in plasma., Up to approximately 90 days|Objective Response Rate (ORR), Defined as having a best overall Complete Response (CR) or Partial Response (PR), as determined by the investigator by radiographic disease assessment according to RECIST v1.1., Up to 2 years|Disease Control Response (DCR), Defined as having a best overall res…		Incyte Corporation		ALL	ADULT, OLDER_ADULT	PHASE1	322	INDUSTRY	INTERVENTIONAL	Allocation: NON_RANDOMIZED|Intervention Model: SEQUENTIAL|Masking: NONE|Primary Purpose: TREATMENT	INCB161734-101|2023-507091-47-00	2024-01-04	2027-01-01	2027-01-01	2023-12-21		2024-06-14	Mayo Clinic Hospital, Phoenix, Arizona, 85054, United States|UCLA Healthcare Hematology-Oncology, Santa Monica, California, 90404, United States|Sarah Cannon Research Institue At Healthone, Denver, Colorado, 80218, United States|Dana Farber Cancer Institute, Boston, Massachusetts, 02215, United States|Hackensack University Medical Center, Hackensack, New Jersey, 07601, United States|Weill Cornell…
NCT05143970	A Phase 1 First-In-Human Study of the Anti-CD73 IPH5301 Alone or in Combination With Chemotherapy and Trastuzumab in Patients With Advanced Solid Tumors	https://clinicaltrials.gov/study/NCT05143970	CHANCES	RECRUITING	CHANCES-IPC 2021-008 is First In Human, Phase I, multicenter, European study evaluating an anti-CD73, IPH5301 in advanced and/or metastatic cancer. The trial will be conducted in two parts, Part I- Dose escalation: This part aims to identify the maximum tolerated dose (MTD) of IPH5301 agent in monotherapy and recommended phase 2 dose (RP2D) for future trials, followed by a safety expansion study …	NO	Metastatic Cancer|Metastatic Breast Cancer|Metastatic Pancreatic Cancer|Metastatic Gastric Cancer|Metastatic Lung Cancer|Metastatic Ovary Cancer|Oesophageal Cancer|Endometrial Cancer|Advanced Solid Tumor	DRUG: IPH5301 ALONE OR IN COMBINATION WITH CHEMOTHERAPY AND TRASTUZUMAB	Occurrence of dose limiting toxicity (DLT) of IPH5301 in monotherapy in the dose escalation and in combination with paclitaxel and trastuzumab in the expansion cohort, DLTs would include any grade 3 toxicity or higher that occurs during the first 4 weeks from the first injection of IPH5301, with the some exceptions, 1 month			Institut Paoli-Calmettes	Innate Pharma	ALL	ADULT, OLDER_ADULT	PHASE1	27	OTHER	INTERVENTIONAL	Allocation: NA|Intervention Model: SINGLE_GROUP|Masking: NONE|Primary Purpose: TREATMENT	CHANCES-IPC 2021-008	2022-01-21	2025-03	2026-02	2021-12-03		2024-03-20	Institut Paoli Calmettes, Marseille, France
NCT05383352	A Study to Compare Onivyde Manufactured at Two Different Production Sites in Adult Participants With Advanced Cancer in the Pancreas	https://clinicaltrials.gov/study/NCT05383352	SIRACUSA	RECRUITING	The aim of this study is to compare Onivyde manufactured at two different production sites in adult participants with advanced cancer in the pancreas. Adult participants with metastatic pancreatic adenocarcinoma will receive Test Product (TP) and Reference Product (RP) Onivyde in line with its approved indication. The order in which they receive them depends on the group to which they are randoml…	NO	Metastatic Pancreatic Adenocarcinoma	DRUG: Irinotecan liposome injection|DRUG: Irinotecan liposome injection|DRUG: Irinotecan liposome injection|DRUG: Irinotecan liposome injection|DRUG: Folinic Acid|DRUG: 5-Fluorouracil	Maximum (peak) plasma drug concentration (Cmax) of encapsulated irinotecan for Test relative to and Reference product, Crossover Phase (From Cycle 1 Day 1 to Day 28 and Cycle 1 Day 29 (pre-dose))|Area under the plasma concentration-time curve from time 0 to time t (AUC(0-t) of encapsulated irinotecan for Test relative to Reference product, Crossover Phase (From Cycle 1 Day 1 to Day 28 and Cycle 1…	Maximum (peak) plasma drug concentration (Cmax) of total irinotecan for Test relative to Reference product, Crossover Phase (From Cycle 1 Day 1 to Day 28 and Cycle 1 Day 29 (pre-dose))|Area under the plasma concentration-time curve from time 0 to time t (AUC(0-t)) of total irinotecan for Test relative to Reference product, Crossover Phase (From Cycle 1 Day 1 to Day 28 and Cycle 1 Day 29 (pre-dose…		Ipsen		ALL	ADULT, OLDER_ADULT	PHASE1	122	INDUSTRY	INTERVENTIONAL	Allocation: RANDOMIZED|Intervention Model: CROSSOVER|Masking: NONE|Primary Purpose: TREATMENT	D-FR-60010-015|2021-003264-26	2022-05-30	2024-05-27	2024-09-30	2022-05-20		2024-06-03	Flinders Medical Centre, Bedford Park, Australia|Peninsula and Southeast Oncology - Frankston Private Hospital, Frankston, Australia|Institut BERGONIE Centre de Lutte Contre le Cancer, Bordeaux, France|Centre GEORGES FRANÃ‡OIS LECLERC, Dijon, France|Centre Hospitalier Lyon Sud, Pierre Benite Cedex, 69495, France|Chu La Miletrie, Poitiers, France|Centre PAUL STRAUSS, Strasbourg, France|University …
NCT05209074	Ivosidenib + mFOLFIRINOX in Patients With Resectable Pancreatic Adenocarcinoma	https://clinicaltrials.gov/study/NCT05209074		RECRUITING	This study is a single-arm, phase I trial, up to 16 participants with resectable PDA. The study will examine the efficacy of the mutant IDH1 inhibitor ivosidenib, in conjunction with standard-of-care mFOLFIRINOX in the neoadjuvant setting.	NO	Pancreatic Ductal Adenocarcinoma|Resectable Pancreatic Cancer	DRUG: Ivosidenib|DRUG: mFOLFIRINOX	Maximum-tolerated dose (MTD) or Recommended Phase 2 dose (RP2D), Evaluate by the Bayesian optimal interval (BOIN) strategy to identify the MTD., Up to 24 months from the start of treatment	RECIST version 1.1 response rates., Number of participants with the progression-free occurrence., Up to 24 weeks from the start of treatment|Major pathologic response rates, Number of participants in whom historical treatment's response rate of 10%, Up to 24 weeks from the start of treatment|Biochemical response rates, Number of participants with normalization of serum tumor markers during treatm…		Case Comprehensive Cancer Center		ALL	ADULT, OLDER_ADULT	PHASE1	16	OTHER	INTERVENTIONAL	Allocation: NA|Intervention Model: SINGLE_GROUP|Masking: NONE|Primary Purpose: TREATMENT	CASE7221	2022-09-08	2024-10-15	2024-10-15	2022-01-26		2024-05-24	University Hospitals Cleveland Medical Center, Case Comprehensive Cancer Center, Cleveland, Ohio, 44106, United States
NCT04121286	A Study of JAB-3312 in Adult Patients With Advanced Solid Tumors in China	https://clinicaltrials.gov/study/NCT04121286		RECRUITING	This is a Phase 1, open-label dose-escalation study to determine the maximum tolerated dose (MTD) and/or recommended Phase 2 dose (RP2D) and assess the DLT of JAB-3312. It is anticipated that approximately 24 subjects will be enrolled in the dose-escalation phase of the study. JAB-3312 will be administered orally once daily (QD) in 21-day treatment cycles.	NO	Non-small Cell Lung Cancer|Colorectal Cancer|Pancreatic Ductal Carcinoma|Esophageal Squamous Cell Carcinoma|Head and Neck Squamous Cell Carcinoma|Breast Cancer|Other Solid Tumors	DRUG: JAB-3312	Number of participants with dose limiting toxicities, Incidence of dose limiting toxicities (DLTs) in the dose escalation phase. A DLT is defined as an adverse event or abnormal laboratory value assessed as unrelated to disease, disease progression, inter-current illness, or concomitant medications that occurs within the first treatment cycle with JAB-3312., Approximately 2 years|Find Recommended…	Number of participants with adverse events, All patients participating in this study will be assessed for incidence and severity of adverse events (AEs) and serious AEs, including changes in laboratory values, vital signs, electrocardiograms, cardiac imaging and ophthalmological assessments, Approximately 2 years|Area under the curve, Area under the plasma concentration time curve of JAB-3312, Ap…		Jacobio Pharmaceuticals Co., Ltd.		ALL	ADULT, OLDER_ADULT	PHASE1	24	INDUSTRY	INTERVENTIONAL	Allocation: NA|Intervention Model: SEQUENTIAL|Masking: NONE|Primary Purpose: TREATMENT	JAB-3312-1002	2020-06-10	2023-12	2023-12	2019-10-09		2023-02-17	Cancer Hospital, Chinese Academy of Medical Sciences, Beijing, Beijing, 100021, China|Beijing Cancer Hospital, Beijing, Beijing, 100142, China|Peking Union Medical Collage Hospital, Beijing, China|Peking University Third Hospital, Beijing, China|Henan Provovential Cancer Hospital, Henan, China
NCT06026410	KO-2806 Monotherapy and Combination Therapies in Advanced Solid Tumors	https://clinicaltrials.gov/study/NCT06026410	FIT-001	RECRUITING	This first-in-human (FIH) dose-escalation and dose-validation/expansion study will assess KO-2806, a farnesyl transferase inhibitor (FTI), as a monotherapy and in combination, in adult patients with advanced solid tumors.	NO	Solid Tumors With HRAS Alterations|Non Small Cell Lung Cancer (NSCLC)|Colorectal Cancer (CRC)|Pancreatic Ductal Adenocarcinoma (PDAC)|Clear Cell Renal Cell Carcinoma (ccRCC)	DRUG: KO-2806|DRUG: Cabozantinib|DRUG: Adagrasib	Rate of dose-limiting toxicities (DLTs), DLTs will be evaluated during the first 28 days of KO-2806 treatment (dose escalation)|Descriptive statistics of adverse events, NCI-CTCAE v5.0, First dose of KO-2806 up to and including 28 days after last dose of KO-2806, or if the patient is lost to follow-up, whichever comes first (dose escalation)|Overall Response Rate (ORR), Assessed per RECIST v1.1, …	Rate of dose-limiting toxicities (DLTs), DLTs will be evaluated during the first 28 days of KO-2806 treatment (dose expansion)|Descriptive statistics of adverse events, NCI-CTCAE v5.0, First dose of KO-2806 up to and including 28 days after last dose of KO-2806, or if the patient is lost to follow-up, whichever comes first (dose expansion)|Objective Response Rate (ORR), Assessed per RECIST v1.1, …		Kura Oncology, Inc.	Mirati Therapeutics Inc.	ALL	ADULT, OLDER_ADULT	PHASE1	270	INDUSTRY	INTERVENTIONAL	Allocation: NON_RANDOMIZED|Intervention Model: SEQUENTIAL|Masking: NONE|Primary Purpose: TREATMENT	KO-2806-001	2023-10-18	2027-01	2027-04	2023-09-07		2024-04-08	University of Southern California, Los Angeles, California, 90033, United States|UCLA Department of Medicine, Los Angeles, California, 90095, United States|Sarah Cannon Research Institute at HealthONE, Denver, Colorado, 80218, United States|AdventHealth Celebration, Celebration, Florida, 34747, United States|Florida Cancer Specialists, Sarasota, Florida, 34232, United States|Dana-Farber Cancer In…
NCT03821935	Study to Determine the Safety, Tolerability, Pharmacokinetics and Recommended Phase 2 Dose (RP2D) of Livmoniplimab (ABBV-151) as a Single Agent and in Combination With Budigalimab (ABBV-181) in Participants With Locally Advanced or Metastatic Solid Tumors	https://clinicaltrials.gov/study/NCT03821935		RECRUITING	The study will determine the recommended Phase 2 dose (RP2D) of livmoniplimab (ABBV-151) administered as monotherapy and in combination with budigalimab (ABBV-181) as well as to assess the safety, tolerability, pharmacokinetics (PK), and preliminary efficacy of livmoniplimab alone and in combination with budigalimab. The study will consist of 2 parts: dose escalation and dose expansion.	NO	Advanced Solid Tumors Cancer	DRUG: Livmoniplimab|DRUG: Budigalimab	Dose Escalation: Recommended Phase 2 Dose (RP2D) Livmoniplimab Monotherapy, The RP2D is defined as the dose level chosen by the sponsor (in consultation with the investigators) for the dose expansion arms, based on safety, tolerability, efficacy, PK, and PD data collected during the dose escalation portion of the study., Up to 28 days after the first dose of Livmoniplimab monotherapy|Dose Escalat…	Dose Expansion: Duration of Response (DOR), The DOR for a responder is defined as the time from the participant's initial objective response to the first date of either disease progression or death, whichever occurs first., Up to approximately 6 months after the first dose date of last participant in Dose Expansion|Dose Expansion: Progression-free Survival (PFS), Progression-free survival is defi…		AbbVie		ALL	ADULT, OLDER_ADULT	PHASE1	362	INDUSTRY	INTERVENTIONAL	Allocation: RANDOMIZED|Intervention Model: SEQUENTIAL|Masking: NONE|Primary Purpose: TREATMENT	M19-345|2023-508281-15-00	2019-02-21	2027-06-23	2027-06-23	2019-01-30		2024-04-30	Yale University School of Medicine /ID# 208356, New Haven, Connecticut, 06510, United States|AdventHealth Celebration /ID# 224860, Celebration, Florida, 34747-4970, United States|Duplicate_AdventHealth Cancer Institute - Orlando /ID# 226953, Orlando, Florida, 32804, United States|Indiana Univ School Medicine /ID# 208384, Indianapolis, Indiana, 46202, United States|Community Health Network, Inc. /…
NCT04609592	Study of PRRT in Metastatic, World Health Organization (WHO) Grade 1 or 2, SSTR Positive, GEP-NET Who Are Candidates for Cytoreductive Surgery	https://clinicaltrials.gov/study/NCT04609592		RECRUITING	The purpose of this study is to learn about the feasibility and safety of using Peptide Receptor Radionuclide Therapy (PRRT) before and after surgical removal of a tumor. PRRT treatment is based on the administration of a radioactive product, 177-Lu DOTA-0-Tyr3-Octreotate (LutatheraÂ®) and its use before and after surgery is thought to increase the overall survival benefit for patients with SSTR-…	NO	Gastroenteropancreatic Neuroendocrine Tumor	DRUG: Lutathera|DRUG: Gallium 68 Dotatate|PROCEDURE: Computed Tomography (CT)|PROCEDURE: Magnetic Resonance Imaging (MRI)|PROCEDURE: PET/CT	Measure Complication free Surgery, The feasibility of perioperative 177Lu Dotatate as part of the therapeutic regimen to treat metastatic neuroendocrine tumors (NETs) will be assessed on the basis of number and proportion of participants who undergo 2 cycles of complication free 177Lu Dotatate therapy followed by cytoreductive surgery without complications, expressed as a number without dispersio…	Response Rate (RR), Response Rate (RR), as defined by the Response Evaluation Criteria in Solid Tumors (RECIST) v1.1 criteria, will be determined after 2 pre operative cycles of 177Lu Dotatate. RR will be assessed as the sum of complete response (CR) and partial response (PR), and expressed as a number without dispersion. RECIST criteria are: * CR = Disappearance of all target lesions * PR = â‰¥ …		Stanford University	Novartis Pharmaceuticals	ALL	ADULT, OLDER_ADULT	PHASE1	10	OTHER	INTERVENTIONAL	Allocation: NA|Intervention Model: SINGLE_GROUP|Masking: NONE|Primary Purpose: TREATMENT	IRB-52341|NET0030|NCI-2021-03448	2021-03-17	2024-03	2027-09	2020-10-30		2024-01-17	Stanford Cancer Institute Palo Alto, Stanford, California, 95304, United States
NCT06238479	A Study of LY4101174 in Participants With Recurrent, Advanced or Metastatic Solid Tumors	https://clinicaltrials.gov/study/NCT06238479		RECRUITING	The purpose of this study is to find out whether the study drug, LY4101174, is safe, tolerable and effective in participants with advanced, or metastatic solid tumors. The study is conducted in two parts - phase Ia (dose-escalation, dose-optimization) and phase Ib (dose-expansion). The study will last up to approximately 4 years.	NO	Metastatic Solid Tumor|Recurrent Solid Tumor|Advanced Solid Tumor|Urinary Bladder Neoplasm|Triple Negative Breast Cancer|Non-small Cell Lung Cancer|Esophageal Cancer|Pancreatic Cancer|Ovarian Cancer|Cervical Cancer|Head and Neck Squamous Cell Carcinoma|Prostate Cancer|Renal Pelvis Cancer|Bladder Cancer	DRUG: LY4101174	Phase 1a: To determine the recommended dose of LY4101174, Number of participants with dose-limiting toxicities (DLTs), First 2 Cycles (28 days)|Phase 1a: To determine the recommended phase 2 dose (RP2D) or optimal dose of LY4101174, Number of participants with DLTs, First 2 Cycles (28 days)|Phase 1b: To assess the antitumor activity of LY4101174 Monotherapy: Overall response rate (ORR), ORR per i…	To characterize the pharmacokinetics (PK) properties of LY4101174: Minimum Plasma Concentration (Cmin), PK: Cmin of LY4101174, Cycle 1 (14 Days)|To characterize the PK properties of LY4101174: Area under the concentration versus time curve (AUC), PK: AUC of LY4101174, Cycle 1 (14 Days)|To evaluate the preliminary antitumor activity of LY4101174: Overall response rate (ORR), ORR per investigator a…		Eli Lilly and Company	Loxo Oncology, Inc.	ALL	ADULT, OLDER_ADULT	PHASE1	280	INDUSTRY	INTERVENTIONAL	Allocation: NON_RANDOMIZED|Intervention Model: PARALLEL|Masking: NONE|Primary Purpose: TREATMENT	LOXO-ENC-23001|J5A-OX-JZWA|2023-509867-26-00	2024-03-05	2026-08-26	2027-03-04	2024-02-02		2024-06-18	Massachusetts General Hospital, Boston, Massachusetts, 02114, United States|Washington University School of Medicine, Saint Louis, Missouri, 63110, United States|Laura & Isaac Perlmutter Cancer Center at NYU Langone Health, New York, New York, 10016, United States|Memorial Sloan Kettering Cancer Center, New York, New York, 10065, United States|University of North Carolina Medical Center, Chapel H…
NCT06400472	A Study of LY4170156 in Participants With Selected Advanced Solid Tumors	https://clinicaltrials.gov/study/NCT06400472		RECRUITING	The purpose of this study is to find out whether the study drug, LY4170156, is safe, tolerable and effective in participants with advanced solid tumors. The study is conducted in two parts - phase Ia (dose-escalation, dose-optimization) and phase Ib (dose-expansion). The study will last up to approximately 4 years.	NO	Ovarian Neoplasms|Endometrial Neoplasms|Uterine Cervical Neoplasms|Carcinoma, Non-Small-Cell Lung|Triple Negative Breast Neoplasms|Pancreatic Neoplasm|Colorectal Neoplasms	DRUG: LY4170156	Phase 1a: To determine the recommended phase 2 dose (RP2D) of LY4170156, Number of participants with dose-limiting toxicities (DLTs), First 4 Cycles (21 days)|Phase 1a: To determine the RP2D or optimal dose of LY4170156, Number of participants with DLTs, First 4 Cycles (21 days)|Phase 1b: To assess the antitumor activity of LY4170156 Monotherapy: Overall response rate (ORR), ORR per investigator …	To characterize the pharmacokinetics (PK) properties of LY4170156: Minimum Plasma Concentration (Cmin), PK: Cmin of LY4170156, First 4 Cycles (21 days)|To characterize the PK properties of LY4170156: Area under the concentration versus time curve (AUC), PK: AUC of LY4170156, First 4 Cycles (21 days)|To evaluate the preliminary antitumor activity of LY4170156: Overall response rate (ORR), ORR per …		Eli Lilly and Company	Loxo Oncology, Inc.	ALL	ADULT, OLDER_ADULT	PHASE1	220	INDUSTRY	INTERVENTIONAL	Allocation: RANDOMIZED|Intervention Model: PARALLEL|Masking: NONE|Primary Purpose: TREATMENT	LOXO-FRA-24001|2024-511238-11-00|J5E-OX-JZXA	2024-05-06	2027-02	2027-04	2024-05-06		2024-05-24	South Texas Accelerated Research Therapeutics (START), Grand Rapids, Michigan, 49546, United States
NCT04150042	SHARON: A Clinical Trial for Metastatic Cancer With a BRCA or PALB2 Mutation Using Chemotherapy and Patients' Own Stem Cells	https://clinicaltrials.gov/study/NCT04150042		RECRUITING	The clinical trial is a phase 1, single-arm trial that will evaluate the safety of the investigational treatment on metastatic cancer in patients who have a deleterious or suspected deleterious BRCA1, BRCA2, or PALB2 genetic alteration. The investigational treatment will involve 2 cycles of a combination of intravenous melphalan, BCNU, low-dose I.V. ethanol, vitamin B12b, and vitamin C in associa…	NO	Pancreatic Adenocarcinoma Metastatic|BRCA1 Mutation|BRCA2 Mutation|Pancreatic Acinar Cell Carcinoma|Pancreatic Ductal Adenocarcinoma|Pancreatic Cancer|Metastatic Pancreatic Cancer|Metastatic Pancreatic Ductal Adenocarcinoma|Breast Cancer Metastatic|Breast Cancer Stage IV|Pancreatic Cancer Stage IV|HER2-negative Breast Cancer|HER2 Negative Breast Carcinoma|Adenocarcinoma of the Breast|PALB2 Gene M…	DRUG: Melphalan|DRUG: BCNU|DRUG: Vitamin B12B|DRUG: Vitamin C|DRUG: Ethanol|DEVICE: Autologous Hematopoietic Stem Cells	Rate of Sinusoidal obstruction syndrome, Sinusoidal obstruction syndrome diagnosis and grading will use the European Society for Blood and Marrow Transplantation's Revised Diagnosis and Severity Criteria for Sinusoidal Obstruction Syndrome/Veno-Occlusive Disease in Adult Patients as published in 2016. Gradings are from mild to very severe (multi-organ dysfunction/multi-organ failure)., 30 days af…	Objective response according to RECIST version 1.1, Objective response will be evaluated according to RECIST version 1.1 as assessed by the independent core imaging facility. This endpoint will be evaluated with CT scans with contrast of the abdomen, pelvis, and chest and other sites as clinically indicated at each time point., 1 month after the first stem cell treatment|Objective response accord…		General Oncology, Inc.	Myriad Genetics, Inc.	ALL	ADULT, OLDER_ADULT	PHASE1	10	INDUSTRY	INTERVENTIONAL	Allocation: NA|Intervention Model: SINGLE_GROUP|Masking: NONE|Primary Purpose: TREATMENT	GO-1	2021-01-13	2025-12	2025-12	2019-11-04		2023-04-25	Massachusetts General Hospital, Boston, Massachusetts, 02114, United States|Memorial Sloan Kettering Cancer Center, New York, New York, 10065, United States
NCT04222413	Metarrestin (ML-246) in Subjects With Metastatic Solid Tumors	https://clinicaltrials.gov/study/NCT04222413		RECRUITING	Background: Metastasis is the spread of cancer from one organ to a nonadjacent organ. It causes 90% of cancer deaths. No treatment specifically prevents or reduces metastasis. Researchers hope a new drug can help. It stops cancer cells from growing and spreading further and possibly shrink cancer lesions in distant organs. Objective: To find a safe dose of metarrestin and to see if this dose shri…	NO	Advanced Solid Tumors|Metastatic Pancreatic Cancer|Pediatric Solid Tumor|Advanced Breast Cancer|Malignant Peripheral Nerve Sheath Tumor|Colorectal Neoplasms	DRUG: Metarrestin	To identify the maximum tolerated dose (MTD) of metarrestin in subjects with metastatic solid tumors, MTD of metarrestin, 28 days|To determine the Objective Response Rate (ORR) according to Evaluation Criteria (RECIST 1.1) in patients treated with metarrestin at the MTD, Fraction of objective responses determined and reported as the ORR, every 2 months	To determine the Objective Response Rate (ORR) according to Evaluation Criteria (RECIST 1.1) in patients treated with metarrestin at the MTD in Cohort IB1, The ORR rate will be determined by dividing the number of patients with an objective response by the number of evaluable patients who are treated at the MTD for cohort Phase IB1, every 2 months|To determine plasma PK levels of metarrestin in h…		National Cancer Institute (NCI)		ALL	CHILD, ADULT, OLDER_ADULT	PHASE1	98	NIH	INTERVENTIONAL	Allocation: NON_RANDOMIZED|Intervention Model: SEQUENTIAL|Masking: NONE|Primary Purpose: TREATMENT	200023|20-C-0023	2020-10-27	2026-12-31	2027-12-31	2020-01-10		2024-06-21	University of Kansas, Fairway, Kansas, 66205, United States|National Institutes of Health Clinical Center, Bethesda, Maryland, 20892, United States
NCT03889795	Phase IB Metformin, Digoxin, Simvastatin in Solid Tumors	https://clinicaltrials.gov/study/NCT03889795		RECRUITING	This is a single-center trial in subjects with pancreatic cancer and other advanced solid tumors. It is an open-label, single arm dose escalation Phase IB trial with subjects accrued in a 3 subject dose escalation cohort. Subjects with treated advanced solid tumors, and showing disease progression on established standard therapy, will be enrolled in this trial.	NO	Advanced Pancreatic Cancer|Advanced Solid Tumor	DRUG: Metformin|DRUG: Simvastatin|DRUG: Digoxin	Maximum Tolerated Dose and/or Recommended Dose within the tested C3 dose range, Occurrence of any â‰¥ Grade 3 toxicity encountered within the four weeks following the administration of C3, regardless of attribution, Up to one year	Safety and Tolerability: Occurrence of treatment - emergent adverse events (TEAEs) and other abnormalities, Occurrence of treatment - emergent adverse events (TEAEs) and occurrence of abnormalities in laboratory test values, markedly abnormal vital sign measurements, and clinically significant abnormal electrocardiograms (ECGs), including conduction abnormalities and changes in QT interval, Up to…		Danae Hamouda, MD		ALL	ADULT, OLDER_ADULT	PHASE1	15	OTHER	INTERVENTIONAL	Allocation: NA|Intervention Model: SEQUENTIAL|Masking: NONE|Primary Purpose: TREATMENT	C3	2019-06-05	2025-12-30	2026-12-30	2019-03-26		2024-05-16	University of Toledo, Eleanor N. Dana Cancer Center, Toledo, Ohio, 43614, United States
NCT03129139	A Phase 1, Multi-Center, Open-Label, Dose-Escalation, Safety, Pharmacokinetic, and Pharmacodynamic Study of Minnelideâ„¢ Capsules Given Alone or in Combination With Protein-Bound Paclitaxel in Patients With Advanced Solid Tumors	https://clinicaltrials.gov/study/NCT03129139	Minnelide 101	RECRUITING	A Phase I, Multicenter, Open-label, Dose-Escalation, Safety, Pharmacokinetic and Pharmacodynamic Study of Minnelideâ„¢Capsules given daily for 21 days followed by 7 days off schedule in patients with Advanced Solid Tumors	NO	Advanced Cancer|Gastric Cancer|Breast Cancer|Pancreatic Cancer|Prostate Cancer Metastatic|Colo-rectal Cancer|Solid Tumor|Solid Carcinoma|Solid Carcinoma of Stomach|Cancer of Stomach	DRUG: Minnelideâ„¢Capsules	Number of Participants With Treatment-Related Adverse Events, as assessed by CTCAE V4 .03, 24 months|Anti-tumor activity, RECIST 1.1, 24 months			Minneamrita Therapeutics LLC	Translational Drug Development	ALL	ADULT, OLDER_ADULT	PHASE1	66	INDUSTRY	INTERVENTIONAL	Allocation: NON_RANDOMIZED|Intervention Model: PARALLEL|Masking: NONE|Primary Purpose: TREATMENT	Minnelide 101	2017-10-10	2024-06-01	2024-12-01	2017-04-26		2023-10-18	University of Alabama at Birmingham, Birmingham, Alabama, 35249, United States|Mayo Clinic Arizona, Phoenix, Arizona, 85054, United States|HonorHealth Research Institute, Scottsdale, Arizona, 85258, United States|Cedars-Sinai Medical Center, Los Angeles, California, 90048, United States|Mayo Clinic, Jacksonville, Florida, 32224, United States|Mayo Clinic, Rochester, Minnesota, 55905, United State…
NCT05634525	Phase Ib Trial of the KRASG12C Inhibitor Adagrasib (MRTX849) in KRAS G12C Mutant Metastatic Pancreatic Cancer Patients	https://clinicaltrials.gov/study/NCT05634525		RECRUITING	To learn if the investigational study drug, adagrasib (also called MRTX849), can help to control pancreatic cancer that has a KRAS G12 mutation. The safety and possible effects of adagrasib will also be studied.	NO	Metastatic Pancreatic Cancer	DRUG: MRTX849	Overall survival (OS), through study completion; an average of 1 year			M.D. Anderson Cancer Center	Mirati Therapeutics Inc.	ALL	ADULT, OLDER_ADULT	PHASE1	14	OTHER	INTERVENTIONAL	Allocation: NA|Intervention Model: SINGLE_GROUP|Masking: NONE|Primary Purpose: TREATMENT	2022-0174|NCI-2022-10011	2023-05-03	2027-11-01	2027-11-01	2022-12-02		2024-05-16	M D Anderson Cancer Center, Houston, Texas, 77030, United States
NCT05969041	Study of MT-302 in Adults With Advanced or Metastatic Epithelial Tumors	https://clinicaltrials.gov/study/NCT05969041	MYE Symphony	RECRUITING	MYE Symphony is a multicenter, open-label, Phase 1 first-in-human study to assess the safety, tolerability, and define the RP2D of MT-302 in participants with advanced epithelial cancer.	NO	Epithelial Tumors, Malignant	DRUG: MT-302 (A)	To evaluate the safety and tolerability of MT-302 through incidence of Adverse Events, Adverse Events will be graded according to the NCI-CTCAE, version 5.0, Up to Week 20|To establish the maximum tolerated dose (MTD), based on dose limiting toxicities (DLTs) and the recommended Phase 2 dose (RP2D), Up to Week 20	To further characterize the safety of MT-302 through incidence of Adverse Events, Adverse Events will be graded according to the NCI-CTCAE, version 5.0, Up to Week 20|To assess the pharmacokinetics (PK) of MT-302, PK parameter: Plasma concentrations, Up to Week 20|To assess the pharmacokinetics (PK) of MT-302, PK parameter: Area under curve (AUC0-last, AUC 0-âˆž), Up to Week 20|To assess the phar…		Myeloid Therapeutics		ALL	ADULT, OLDER_ADULT	PHASE1	48	INDUSTRY	INTERVENTIONAL	Allocation: NA|Intervention Model: SINGLE_GROUP|Masking: NONE|Primary Purpose: TREATMENT	MTX-TROP2-302	2023-08-02	2027-08-31	2028-08-31	2023-08-01		2024-01-18	St Vincent's Public Hospital Sydney, Darlinghurst, New South Wales, 2010, Australia|Scientia Clinical Research Ltd, Randwick, New South Wales, 2031, Australia|Westmead Hospital, Westmead, New South Wales, 2145, Australia|Souther Oncology Clinical Research Unit (SOCRU), Bedford Park, South Australia, 5042, Australia|Cabrini Health, Malvern, Victoria, 3144, Australia|Linear Clinical Research Ltd, N…
NCT02672917	Study of HuMab-5B1 (MVT-5873) in Subjects With Pancreatic Cancer or Other Cancer Antigen 19-9 (CA19-9) Positive Malignancies	https://clinicaltrials.gov/study/NCT02672917		RECRUITING	Phase 1 Safety and Tolerability Study in Subjects with Pancreatic Cancer or Other CA19-9 Positive Malignancies.	NO	Pancreatic Cancer	DRUG: MVT-5873|DRUG: modified FOLFIRINOX (mFOLFIRINOX)|DRUG: gemcitabine + nab-paclitaxel	Group D - Determine the safety (treatment related adverse events as assessed by Common Toxicity Criteria for Adverse Events [CTCAE] V5.0) of MVT-5873 on a Q2 week schedule, Through study completion. Estimated at one year|Group D - Determine the MTD and/or RP2D of MVT-5873 on a Q2 week schedule, Through study completion. Estimated at one year|Group E - Determine the safety (treatment related adver…	Group D - Evaluate the hepatic safety profile (treatment related adverse events as assessed by CTCAE V5.0) of MVT-5873 in participants without elevated circulating CA19-9 expression, Through study completion. Estimated at one year|All groups - Evaluate pharmacokinetics (PK): Area Under the Curve (AUC) for MVT-5873, Determined using non-compartmental model., Through study completion. Estimated at …		BioNTech Research & Development, Inc.		ALL	ADULT, OLDER_ADULT	PHASE1	264	INDUSTRY	INTERVENTIONAL	Allocation: NON_RANDOMIZED|Intervention Model: SINGLE_GROUP|Masking: NONE|Primary Purpose: TREATMENT	MV-0715-CP-001.01	2016-01	2024-08	2026-10	2016-02-03		2024-06-21	HonorHealth Research Institute, Scottsdale, Arizona, 85258, United States|The Angeles Clinic & Research Institute, Los Angeles, California, 90025, United States|Florida Cancer Specialist and Research Institute, Sarasota, Florida, 34233, United States|MSKCC, New York, New York, 10065, United States|Sarah Cannon Research Institute, Nashville, Tennessee, 37203, United States
NCT05907304	A Study to Assess Naporafenib (ERAS-254) Administered With Trametinib in Patients With RAS Q61X Mutations	https://clinicaltrials.gov/study/NCT05907304	SEACRAFT-1	RECRUITING	To evaluate the efficacy of naporafenib administered with trametinib in patients with rat sarcoma viral oncogene (RAS) Q61X solid tumors * To evaluate the safety and tolerability of naporafenib administered with trametinib in patients with RAS Q61X solid tumors * To characterize the pharmacokinetic (PK) profile of naporafenib and trametinib when administered to patients with RAS Q61X solid tumors	NO	Advanced or Metastatic Solid Tumors	DRUG: Naporafenib|DRUG: Trametinib	To evaluate the efficacy of naporafenib administered with trametinib in patients with rat sarcoma viral oncogene (RAS) Q61X solid tumors, Based on assessment of Objective response rate (ORR) per RECIST version 1.1, Assessed up to 24 months from time of first dose	Adverse Events, Incidence and severity of treatment-emergent AEs and serious AEs, Assessed up to 24 months from time of first dose|Duration of Response (DOR), Based on assessment of radiographic imaging per RECIST version 1.1, Assessed up to 24 months from time of first dose|Time to Response (TTR), Based on assessment of radiographic imaging per RECIST version 1.1, Assessed up to 24 months from t…	Duration of Response (DOR) for CNS disease in participants, Based on Response Assessment in Neuro-Oncology Brain Metastases (RANO-BM), Assessed up to 24 months from time of first dose|Overall Response Rate (ORR) for CNS disease in participants, Based on Response Assessment in Neuro-Oncology Brain Metastases (RANO-BM), Assessed up to 24 months from time of first dose|Disease Control Rate (DCR) for…	Erasca, Inc.		ALL	CHILD, ADULT, OLDER_ADULT	PHASE1	115	INDUSTRY	INTERVENTIONAL	Allocation: NA|Intervention Model: SINGLE_GROUP|Masking: NONE|Primary Purpose: TREATMENT	ERAS-254-01	2023-08-17	2025-07	2025-11	2023-06-18		2024-06-12	University of Alabama, Birmingham, Alabama, 35294, United States|University of California, San Francisco, San Francisco, California, 94143, United States|Florida Cancer Specialists - St. Petersburg, Saint Petersburg, Florida, 33705, United States|Florida Cancer Specialists - Sarasota, Sarasota, Florida, 34232, United States|Emory University School of Medicine, Atlanta, Georgia, 30322, United Stat…
NCT06344156	Neoantigen Vaccine Plus Anti-PD1 and Chemotherapy as an Adjuvant Therapy for Pancreatic Cancer	https://clinicaltrials.gov/study/NCT06344156		RECRUITING	The aim of this single center, single arm and prospective study is to explore the safety and efficacy of Neoantigen Vaccine Plus Anti-PD1 and Chemotherapy in postoperative adjuvant treatment of Pancreatic Cancer	NO	Pancreatic Cancer|Adjuvant Therapy	DRUG: Neoantigen Vaccine Plus Anti-PD1 and Chemotherapy	18-month RFS, defined recurrence as new lesions on the basis of response evaluation criteria in solid tumours (v.1.1), and RFS from either the date of surgery (RFS) or from the date of the last neoantigen vaccine priming dose to the date of recurrence or death, whichever occurred first., through study completion, an average of 2 year|Incidence of Treatment-Related Adverse Events [Safety and Toler…	18-month OS, defined OS from the date of surgery to the date of death., through study completion, an average of 3 year		Sichuan University		ALL	ADULT, OLDER_ADULT	PHASE1	43	OTHER	INTERVENTIONAL	Allocation: NA|Intervention Model: SINGLE_GROUP|Masking: NONE|Primary Purpose: TREATMENT	PDAC-Neoantigen	2024-04-01	2026-04-01	2027-04-01	2024-04-03		2024-04-03	West China Hospital, Sichuan University, Chengdu, Sichuan, 610000, China
NCT05215574	Study of NGM831 as Monotherapy and in Combination With Pembrolizumab or Pembrolizumab and NGM438 in Advanced or Metastatic Solid Tumors	https://clinicaltrials.gov/study/NCT05215574		RECRUITING	Study of NGM831 as Monotherapy and in Combination with Pembrolizumab or Pembrolizumab and NGM438 in Advanced or Metastatic Solid Tumors	NO	Pancreatic Cancer|Breast Cancer|Gastric Cancer|Non-small Cell Lung Cancer|Cervical Cancer|Endocervical Cancer|Squamous Cell Carcinoma of Head and Neck|Bladder Urothelial Cancer|Colorectal Carcinoma|Esophageal Cancer|Ovarian Cancer|Renal Cell Carcinoma|Prostate Cancer|Melanoma|Mesothelioma|Cholangiocarcinoma	DRUG: NGM831|DRUG: NGM831 plus pembrolizumab (KEYTRUDAÂ®)|DRUG: NGM831 and NGM438 plus pembrolizumab (KEYTRUDAÂ®)	Number of Patients with Dose-limiting Toxicities, A DLT is defined as an AE that meets at least one of the criteria listed in protocol, according to National Cancer Institute (NCI) common terminology criteria for AE (CTCAE) version 5.0 and is considered by the Investigator to be clinically relevant and attributed to the study treatment during the first 21 days after the first dose of study treatm…	Maximum Observed Serum Concentration (Cmax) of NGM831, Cmax is defined as the observed maximum serum concentration post drug administration. Will be measured for Cycle 1 and Cycle 3., Baseline up to approximately 9 weeks|Time to Maximum Observed Serum Concentration (Tmax) of NGM831, Tmax is defined as the time to reach the observed maximum serum concentration (Cmax) post drug administration. Will…		NGM Biopharmaceuticals, Inc	Merck Sharp & Dohme LLC	ALL	ADULT, OLDER_ADULT	PHASE1	130	INDUSTRY	INTERVENTIONAL	Allocation: NON_RANDOMIZED|Intervention Model: SINGLE_GROUP|Masking: NONE|Primary Purpose: TREATMENT	831-IO-101|KEYNOTE-E13	2022-03-31	2025-07	2026-03	2022-01-31		2024-02-15	NGM Clinical Study Site, Gilbert, Arizona, 85234, United States|NGM Clinical Study Site, Los Angeles, California, 90025, United States|NGM Clinical Study Site, Sarasota, Florida, 34232, United States|NGM Clinical Study Site, Tampa, Florida, 33612, United States|NGM Clinical Study Site, Grand Rapids, Michigan, 49546, United States|NGM Clinical Study Site, New York, New York, 10016, United States|N…
NCT05721846	Nivolumab With Ipilimumab Combined With TGFÎ²-15 Peptide Vaccine and Radiotherapy for Pancreatic Cancer	https://clinicaltrials.gov/study/NCT05721846	CheckVAC	RECRUITING	"Non-immunogenicity" of PC with high prevalence of immunosuppressive cells and typically a scarcity of tumor-infiltrating effector lymphocytes is considered as one of the reasons for lacking responsiveness to single-agent immunotherapies. Considering the emerging role of the tumor microenvironment, the combination of checkpoint blocking antibodies with immunomodulation of the tumor microenvironme…	NO	Pancreatic Cancer	DRUG: Nivolumab|DRUG: Ipilimumab|RADIATION: SBRT|BIOLOGICAL: TGFÎ²-B-15 peptide	Adverse events, 6 months	Overall response rate, 12 months|Overall survival, 12 months|Progression free survival, 6 months|Duration of response, 12 months|Best overall response, 6 months|Disease control rate, 12 months		Inna Chen, MD		ALL	ADULT, OLDER_ADULT	PHASE1	20	OTHER	INTERVENTIONAL	Allocation: NA|Intervention Model: SINGLE_GROUP|Masking: NONE|Primary Purpose: TREATMENT	PA 2217	2023-05-03	2025-05	2025-12	2023-02-10		2023-06-05	Herlev & Gentofte University Hospital, Denmark, Herlev, 2730, Denmark
NCT05088889	Maintenance Ipilimumab + Nivolumab Post Induction Chemotherapy + SBRT for First Line Treatment Stage IV Pancreatic Cancer	https://clinicaltrials.gov/study/NCT05088889		RECRUITING	In this study we aim to test the efficacy of a combined and novel approach including induction chemotherapy (per standard of care) followed by SBRT and maintenance ipililumab + nivolumab in the first line setting of stage IV PDAC. Study Hypothesis: Cytotoxic chemotherapy followed by hypofractionated radiotherapy will sensitize pancreatic cancer to immunotherapy consisting of combined PD-1 and CTL…	NO	Stage IV Pancreatic Cancer	DRUG: Nivolumab|DRUG: ipilimumab|RADIATION: Stereotactic body radiation therapy|RADIATION: Low dose irradiation	Objective tumor response rate1 (ORR1) in study patients, assessed by RECIST v1.1, Proportion of subjects showing best overall response of complete response (CR) or partial response (PR), From first dose of SBRT until first progression, approximately 36 months.|Objective tumor response rate 2 (ORR2) after first progression, assessed by RECIST v1.1, Proportion of subjects with best overall response…	Progression free survival 1 (PFS 1) in stage 4 PDAC, assessed by RECIST 1.1, Duration of time from first dose of SBRT until confirmed objective disease progression or death (or date of last documentation of being alive)., From first dose of SBRT until first progression, approximately 36 months|Objective tumor progression free survival 2 (PFS 2) in progressors, assessed by RECIST v1.1, Duration of…	Assessment of disease biomarkers as a surrogates or predictors to response following administration of SBRT and immunotherapy: Exploratory, Blood and tumor samples will be analyzed for various biomarkers. Initial biomarkers to be tested include proteins such as PDL-1, functional DNA repair assays, stromal elements, immune cells ratio, DNA and RNA next generation sequencing, 5 years	Sheba Medical Center	Bristol-Myers Squibb	ALL	ADULT, OLDER_ADULT	PHASE1	10	OTHER_GOV	INTERVENTIONAL	Allocation: NA|Intervention Model: SINGLE_GROUP|Masking: NONE|Primary Purpose: TREATMENT	CA184-604	2022-01-25	2024-07-01	2024-07-01	2021-10-22		2023-11-28	Sheba Medical Centre, Ramat Gan, Israel
NCT06129422	Safety, Tolerability, Pharmacokinetics, Radiation Dosimetry, and PET Imaging Properties of 89Zr-labeled hNd2 (NMK89) in Patients With Pancreatic Cancer	https://clinicaltrials.gov/study/NCT06129422		RECRUITING	This trial will be a non-randomized, Phase I trial to evaluate safety, tolerability, biodistribution, radiation dosimetry, pharmacokinetics and PET imaging properties following an infusion of 37 MBq (1 mCi) of 89Zr-labeled hNd2\* (NMK89) in patients with pancreatic cancer that are positive for MUC5AC. Image acquisition is conducted using a PET/CT machine. \* hNd2: Recombinant humanized Nd2 (anti-…	NO	Pancreatic Cancer	DRUG: NMK89	Safety and tolerability of a single infusion of NMK89: physical examination 1, Body weight, Screening to Day 8|Safety and tolerability of a single infusion of NMK89: physical examination 2, Height, Screening|Safety and tolerability of a single infusion of NMK89: vital sign 1, Body temperature, Screening to Day 8|Safety and tolerability of a single infusion of NMK89: vital sign 2, Heart rate, Scre…	Biodistribution: Fractional injected 89Zr radioactivity values (percentage of injected dose(%ID)), PET/CT image acquisitions will be obtained to assess biodistribution of NMK89 in normal tissues and tumors in patients., Day 1 to Day 8|Biodistribution: Time-integrated activity coefficients (TIACs) (hr), PET/CT image acquisitions will be obtained to assess biodistribution of NMK89 in normal tissues…		Nihon Medi-Physics Co., Ltd.		ALL	ADULT, OLDER_ADULT	PHASE1	10	INDUSTRY	INTERVENTIONAL	Allocation: NA|Intervention Model: SINGLE_GROUP|Masking: NONE|Primary Purpose: DIAGNOSTIC	NMK89P101	2023-10-31	2024-06-27	2024-10-28	2023-11-13		2024-04-01	Moffitt Cancer Center, Tampa, Florida, 33612, United States|BAMF Health, Grand Rapids, Michigan, 49503, United States|Fred Hutchinson Cancer Center, Seattle, Washington, 98109, United States
NCT05546853	Study Investigating the Association of NP137 With mFOLFIRINOX in Locally Advanced Pancreatic Ductal Adenocarcinoma	https://clinicaltrials.gov/study/NCT05546853	LAP-NET1	RECRUITING	The study will assess the safety of the association of NP137 with the standard of care mFOLFIRINOX in the treatment of locally advanced pancreatic ductal adenocarcinoma.The study drug which is tested is the NP137 in association with mFOLFIRINOX to allow a better tumor response as well as better survival outcomes with an acceptable safety.	NO	Pancreatic Ductal Adenocarcinoma	DRUG: NP137|DRUG: Oxaliplatin|DRUG: Irinotecan|DRUG: Calcium levofolinate|DRUG: 5 FU	Percentage Proportion of patients experiencing adverse events, Percentage Proportion of patients experiencing adverse events (AEs) of any grade and grade 3/4 AEs as defined by the National Cancer Institute - Common Terminology Criteria for Adverse Events (CTCAE v 5.0) at 6 months., At 6 months	Best overall objective response rate (ORR), Best overall objective response rate (ORR) according to RECIST 1.1, At 2,4 and 6 months|Overall survival (OS), Median Overall survival (OS) and 12 months-OS rates. OS is defined as the time between inclusion and death (all causes). Patients alive will be censored at the date of last news., at 12 and 36 months|Progression-Free Survival (PFS), Median Prog…		University Hospital, Grenoble	NETRIS Pharma	ALL	ADULT, OLDER_ADULT	PHASE1	52	OTHER	INTERVENTIONAL	Allocation: NA|Intervention Model: SINGLE_GROUP|Masking: NONE|Primary Purpose: TREATMENT	38RC22.0211	2023-03-28	2024-11-28	2025-11-28	2022-09-21		2024-03-08	CHU de GRENOBLE ALPES, Grenoble, Alpes, 38043, France|CHU de BORDEAUX, Bordeaux, 33404, France|CHRU Lille, Lille, 59037, France|HÃ´pital PrivÃ© Jean Mermoz, Lyon, 69008, France|AP-HP PitiÃ© SalpetriÃ¨re, Paris, 75013, France|CHU Poitiers, Poitiers, 86000, France|CHU de REIMS, Reims, 51092, France|CHU Rennes, Rennes, 35033, France|CHU St Etienne, Saint-Ã‰tienne, 42055, France
NCT05958199	A Study of NPX267 for Subjects With Solid Tumors Known to Express HHLA2/B7-H7	https://clinicaltrials.gov/study/NCT05958199		RECRUITING	NPX267 is an antibody drug targeting the inhibitory receptor for B7-H7 (HHLA2) which may control evasion of the immune response in tumors. The goal of this clinical trial is to learn whether NPX267 is safe and tolerable in patients whose cancers are known to express HHLA2 including epidermal growth factor receptor (EGFR) mutant non-small cell lung cancer. The main questions it aims to answer are:…	NO	Metastatic Malignant Neoplasm	DRUG: NPX267	Incidence of dose limiting toxicity, Number of subjects with dose limiting toxicity, from first dose through 21 days|Incidence of treatment-emergent adverse events, Number and type of adverse events categorized by Common Terminology Criteria for Adverse Events (CTCAE) version 5.0, up to 12 weeks from first dose|Number of subjects with tumor response in tumors expressing B7-H7/HHLA2, The proportio…	Area under the concentration curve (AUC) of NPX267, Measurement of plasma concentration over time for exposure to NPX267, Following dosing on day 1, day 22, and day 43 (day 1 of 21-day treatment cycles)|Half-life in circulation (T1/2) of NPX267, Measurement of the clearance of NPX267 from plasma over time, Following dosing on day 1, day 22, and day 43 (day 1 of 21-day treatment cycles)|Maximum pl…	Change in biomarkers of activity, Exploratory analysis of biomarkers from collected tumor and blood samples, From first dose through one year	NextPoint Therapeutics, Inc.		ALL	ADULT, OLDER_ADULT	PHASE1	131	INDUSTRY	INTERVENTIONAL	Allocation: NA|Intervention Model: SINGLE_GROUP|Masking: NONE|Primary Purpose: TREATMENT	NPX267-001	2023-07-21	2026-01	2026-01	2023-07-24		2024-05-03	Johns Hopkins University, Baltimore, Maryland, 21287, United States|Massachusetts General Hospital, Boston, Massachusetts, 02114, United States|Albert Einstein Medical College, New York, New York, 10461, United States|Sarah Cannon Research Institute, Nashville, Tennessee, 37203, United States|MD Anderson Cancer Center, Houston, Texas, 77030, United States|NEXT Oncology-San Antonio, San Antonio, T…
NCT05759923	First-in-human Phase I Study to Evaluate Safety, Tolerability and Antineoplastic Activity of OATD-02 in Patients With Selected Advanced and/or Metastatic Solid Tumours	https://clinicaltrials.gov/study/NCT05759923		RECRUITING	The goal of this clinical trial is to learn if the OATD-02 administration (orally) in monotherapy is safe and has the pharmacodynamic potential to restore and enhance tumour responses to immunotherapy through increased arginine levels or intrinsic anti-tumour activity in participants with advanced metastatic colorectal cancer, ovarian cancer, renal cancer or pancreatic cancer.	NO	Advanced Ovarian Carcinoma|Advanced Renal Cell Carcinoma|Advanced Pancreatic Carcinoma|Advanced Colorectal Carcinoma|Metastatic Pancreatic Carcinoma|Metastatic Colorectal Carcinoma|Metastatic Renal Cell Carcinoma|Metastatic Ovarian Carcinoma	DRUG: OATD-02	Nature, frequency and severity of adverse events (AEs), 6 months|Occurence of DLTs, 6 months	PK parameters for OATD-02: CMax, 6 months|Anti-tumour activity parameters (Objective Response Rate (ORR), Duration of Response (DoR), PFS (Progression Free Survival) followed up to the End of Study Visit, 6 months|PK parameter: Tmax, 6 months|PK parameter Cmin, 6 months|PK parameter: AUCO-24, 6 months		Molecure S.A.		ALL	ADULT, OLDER_ADULT	PHASE1	40	INDUSTRY	INTERVENTIONAL	Allocation: NA|Intervention Model: SEQUENTIAL|Masking: NONE|Primary Purpose: TREATMENT	OATD-02-C-01	2023-01-26	2024-11	2024-11	2023-03-08		2023-03-08	Site, Bydgoszcz, Kujawsko-pomorskie, 85796, Poland|Site, Otwock, Mazowieckie, 05-400, Poland|SIte, Warsaw, Mazowieckie, 01748, Poland
NCT06059001	Study to Evaluate the Safety, PK, and Efficacy of the Myc Inhibitor OMO-103 Administered iv in Patients With PDAC	https://clinicaltrials.gov/study/NCT06059001	OMO-103-02	RECRUITING	This study is an open-label, multicentre, Phase 1b trial designed to determine the safety, tolerability, efficacy, PK, pharmacodynamics (PD) and proof-of-concept of OMO-103 in combination with the standard regimen gemcitabine/nab-paclitaxel in patients with metastatic pancreatic cancer who are treatment-naÃ¯ve in the advanced disease setting.	NO	Metastatic Pancreatic Cancer	DRUG: OMO-103|DRUG: Nab-Paclitaxel|DRUG: Gemcitabine	Number of AEs, SAEs to evaluate the safety and tolerability of OMO-103 plus gemcitabine/nab-paclitaxel, To evaluate the safety and tolerability of OMO-103 plus gemcitabine/nab-paclitaxel in adult patients with metastatic pancreatic cancer being treatment naÃ¯ve., through study completion, an average of 2 years	To assess the anti-tumour activity of OMO-103 plus gemcitabine/nab-paclitaxel as measured by objective response rate (ORR), ORR, PFS, DCR, TTP, TTR, and DOR assessed via RECIST v1.1 criteria., through study completion, an average of 2 years|Ratio of patients with positive cytokine predictive signature result and its impact on efficacy, Predictive cytokine signature and its impact on efficacy (as …		Peptomyc S.L.		ALL	ADULT, OLDER_ADULT	PHASE1	18	INDUSTRY	INTERVENTIONAL	Allocation: NA|Intervention Model: SINGLE_GROUP|Masking: NONE|Primary Purpose: TREATMENT	OMO-103-02	2023-08-31	2025-12-31	2026-03-31	2023-09-28		2023-09-28	ICO Hopsitalet, LÂ´Hospitalet de Llobregat, Barcelona, 08908, Spain|Hospital Vall dÂ´HebrÃ³n, Barcelona, 08035, Spain|Hospital Gregorio MaraÃ±on, Madrid, 28007, Spain|Hospital Miguel Servet, Zaragoza, 5009, Spain
NCT04361708	Safety of Combining Irinotecan With 5-FU, Leucovorin/Folinic Acid, Oxaliplatin, and Docetaxel Chemotherapies	https://clinicaltrials.gov/study/NCT04361708	I-FLOAT	RECRUITING	The purpose of the proposed study is to establish the safety of combining irinotecan chemotherapy with 5-FU, leucovorin/folinic acid, oxaliplatin, and docetaxel (abbreviated as the I-FLOAT study of gFOLFOXIRITAX) chemotherapies (leucovorin/folinic acid is a vitamin to make 5-FU work well).	NO	Pancreatic Adenocarcinoma|Gastroesophageal Junction Adenocarcinoma|Adenocarcinoma	DRUG: Oxaliplatin|DRUG: Docetaxel|DRUG: Leucovorin|DRUG: Irinotecan|DRUG: 5-Fluorouracil	The maximum dose tolerated, To determine the maximum tolerated dose in the first month of therapy in each of the three main genotype groups (low, intermediate, and high risk) using genotype-guided dosing of irinotecan as part of the I-FLOAT regimen, 1 month	Cumulative dose of each chemotherapy drug, To determine the cumulative dose of each chemotherapy drug (irinotecan, 5-FU, oxaliplatin, docetaxel) administered in each genotype group over a period of 4 months (8 doses)., 4 months|Total duration of therapy, To determine the total duration of therapy, which would be administered perioperatively in future studies for the curative-intent setting., 18 m…		University of Chicago		ALL	ADULT, OLDER_ADULT	PHASE1	54	OTHER	INTERVENTIONAL	Allocation: NON_RANDOMIZED|Intervention Model: PARALLEL|Masking: NONE|Primary Purpose: TREATMENT	IRB19-1292	2020-05-08	2025-06	2027-05	2020-04-24		2023-08-28	The University of Chicago, Chicago, Illinois, 60637, United States
NCT05395910	Pressurized Intraperitoneal Aerosol Chemotherapy (PIPAC) and Electrostatic PIPAC (ePIPAC) With Paclitaxel In Patients With Peritoneal Carcinomatosis	https://clinicaltrials.gov/study/NCT05395910		RECRUITING	Peritoneal carcinomatosis (PC) is a miserable disease with poor treatment outcome. Intraperitoneal administration of anticancer drugs enables an extremely high concentration of drugs to directly contact the target cancer lesions in the peritoneal cavity. However, its effectiveness is limited by the intraperitoneal distribution and penetration of the drug. Pressurized intraperitoneal aerosol chemo…	NO	Peritoneal Carcinomatosis	DRUG: Paclitaxel	Tolerability of PIPAC /ePIPAC with Paclitaxel by monitoring dose limiting toxicities, Dose limiting toxicities are monitored to evaluate the tolerability of PIPAC /ePIPAC, 1 - 2 years|Safety Profile of PIPAC/ePIPAC with Paclitaxel by monitoring adverse events, Adverse events are monitored to evaluate the safety profile of PIPAC/ePIPAC, 1 - 2 years	Clinical response of PIPAC/ePIPAC with Paclitaxel according to Peritoneal Cancer Index (PCI), Peritoneal Cancer Index (PCI) is used to measure Clinical response of PIPAC/ePIPAC with Paclitaxel, 1 - 2 years|Pathological response of PIPAC/ePIPAC with Paclitaxel according to Peritoneal Regression Grade Scoring (PRGS) System, Peritoneal Regression Grade Scoring (PRGS) System is used to measure Pathol…		National University Hospital, Singapore		ALL	ADULT, OLDER_ADULT	PHASE1	36	OTHER	INTERVENTIONAL	Allocation: NON_RANDOMIZED|Intervention Model: PARALLEL|Masking: NONE|Primary Purpose: TREATMENT	DSRB 2020/01447	2023-08-04	2025-12-31	2025-12-31	2022-05-27		2024-05-29	National University Hospital, Singapore, 119228, Singapore
NCT03065062	Study of the CDK4/6 Inhibitor Palbociclib (PD-0332991) in Combination With the PI3K/mTOR Inhibitor Gedatolisib (PF-05212384) for Patients With Advanced Squamous Cell Lung, Pancreatic, Head & Neck and Other Solid Tumors	https://clinicaltrials.gov/study/NCT03065062		RECRUITING	This research study is studying a combination of drugs as a possible treatment for cancer that might have a specific change in the phosphatidylinositol-3 phosphate (PI3K) pathway.	NO	Lung Cancer Squamous Cell|Solid Tumors|Head & Neck Cancer|Pancreatic Cancer	DRUG: Palbociclib|DRUG: Gedatolisib	Maximum Tolerated Dose and Recommended Phase 2 Dose, The dose-escalation schedule will use the mTPI design to discover the maximum tolerated dose (MTD) and recommended phase 2 dose (RP2D) of the combination of palbociclib and gedatolisib., 2 years|Incidence of Treatment-Emergent Adverse Events, Number of participants with treatment-related adverse events as assessed by version 4.0 of the NCI Comm…	Progression Free Survival Rate at 4 months, Evaluate the preliminary clinical efficacy of palbociclib and gedatolisib in the following expansion cohorts: 1) advanced squamous cell lung cancer, 2) advanced pancreatic cancer, 3) advanced head \& neck cancer, and 4) any tumor with presumed PI3K-pathway dependence using CT and MRI scans per RECIST version 1., 4 months|Target engagement of palbociclib…		Dana-Farber Cancer Institute	Pfizer	ALL	ADULT, OLDER_ADULT	PHASE1	96	OTHER	INTERVENTIONAL	Allocation: NA|Intervention Model: SINGLE_GROUP|Masking: NONE|Primary Purpose: TREATMENT	16-499	2017-02-28	2025-01	2026-01	2017-02-27		2024-02-06	Massachusetts General Hospital, Boston, Massachusetts, 02114, United States|Beth Israel Deaconess Medical Center, Boston, Massachusetts, 02115, United States|Dana Farber Cancer Institute, Boston, Massachusetts, 02115, United States
NCT06378047	Irreversible Electroporation & Pembro Immunotherapy in Locally Advanced Pancreatic Cancer	https://clinicaltrials.gov/study/NCT06378047		RECRUITING	This study aims to determine the safety and tolerability of combining sequential therapy of Irreversible Electroporation (IRE) and Immunotherapy (IO) for patients with locally advanced unresectable pancreas cancer following first-line treatment with chemotherapy and ablative stereotactic magnetic resonance image-guided adaptive radiation therapy (A-SMART).	NO	Pancreatic Cancer|Locally Advanced Pancreatic Cancer	DRUG: Pembrolizumab|DEVICE: Irreversible Electroporation	Safety and Tolerability, The number of participants who experience a high-grade (grade 3-5) adverse events based on NCI common terminology criteria for adverse events (CTCAE) version 5 related to treatment., Up to 90 days	Progression-Free Survival (PFS), PFS is defined as the time from date of diagnosis to the time of first documented tumor progression or death due to any cause, whichever occurs first., Up to 24 months|Overall Survival (OS), OS is defined as the time from date of diagnosis to the time of death due to any cause., Up to 24 months|Objective Response Rate (ORR), ORR is defined as the proportion of pat…		H. Lee Moffitt Cancer Center and Research Institute	Angiodynamics, Inc.	ALL	ADULT, OLDER_ADULT	PHASE1	3	OTHER	INTERVENTIONAL	Allocation: NA|Intervention Model: SINGLE_GROUP|Masking: NONE|Primary Purpose: TREATMENT	MCC-22325	2024-04-10	2027-04	2027-04	2024-04-22		2024-05-07	Moffitt Cancer Center, Tampa, Florida, 33612, United States
NCT05273554	A Pilot Study to Assess Changes in Tumor Biology Following Second-line Treatment With Pembrolizumab Plus Lenvatinib in Patients With Advanced Pancreatic Ductal Adenocarcinoma	https://clinicaltrials.gov/study/NCT05273554		RECRUITING	This is a clinical research study to learn if pembrolizumab in combination with lenvatinib can help to control pancreatic ductal adenocarcinoma.	NO	Tumor|Adenocarcinoma	DRUG: Pembrolizumab|DRUG: lenvatinib	To obtain a preliminary estimate of the ORR* of the combination of pembrolizumab and lenvatinib in patients with advanced pancreatic ductal adenocarcinoma, through study completion, an average of 1 year			M.D. Anderson Cancer Center	STRATEGIC ALLIANCE: Merck	ALL	ADULT, OLDER_ADULT	PHASE1	15	OTHER	INTERVENTIONAL	Allocation: RANDOMIZED|Intervention Model: SINGLE_GROUP|Masking: NONE|Primary Purpose: TREATMENT	2021-0274|NCI-2022-02033	2022-08-31	2025-01-15	2025-01-15	2022-03-10		2024-03-01	M D Anderson Cancer Center, Houston, Texas, 77030, United States
NCT05394259	A Pilot Study to Assess the Clinical Utility of PYLARIFY PET-CT for Detecting Metastasis in Pancreatic Cancer, Hepatocellular Carcinoma and Breast Cancer	https://clinicaltrials.gov/study/NCT05394259		RECRUITING	To learn if piflufolastat F18 can be used in imaging scans for patients with breast cancer, HCC, or pancreatic cancer	NO	Pancreatic Cancer|Breast Cancer|Hepatocellular Carcinoma	DRUG: Piflufolastat F18	Accuracy is defined as the number of concordant cases between PYLARIFY PET-CT and the gold standard truth divided by the total sample size., through study completion, an average of 1 year			M.D. Anderson Cancer Center	Lantheus Medical Imaging	ALL	ADULT, OLDER_ADULT	PHASE1	36	OTHER	INTERVENTIONAL	Allocation: NA|Intervention Model: SINGLE_GROUP|Masking: NONE|Primary Purpose: DIAGNOSTIC	2021-1031|NCI-2022-04401	2022-10-28	2025-01-01	2025-01-01	2022-05-27		2024-05-09	MD Anderson Cancer Center, Houston, Texas, 77030, United States
NCT05277766	Intraperitoneal Aerosolized Nanoliposomal Irinotecan (Nal-IRI) in Peritoneal Carcinomatosis From Gastrointestinal Cancer	https://clinicaltrials.gov/study/NCT05277766	PIPAC-NAL-IRI	RECRUITING	The PIPAC NAL-IRI study is designed to examine the maximal tolerated dose of nanoliposomal irinotecan (Nal-IRI, Onivyde) administered with repeated pressurized intraperitoneal aerosol chemotherapy (PIPAC), in a monocentric, phase I trial.	NO	Peritoneal Carcinomatosis|Peritoneal Metastases|Colorectal Cancer|Small Bowel Cancer|Appendix Cancer|Gastric Cancer|Pancreatic Cancer|Bile Duct Cancer	DRUG: PIPAC with Nal-IRI	Maximally tolerated dose (MTD) of Nal-IRI, Dose limiting toxicities will be monitored., Within 14 weeks of the start of the treatment	Recommended phase 2 dose, Define the dose recommended to use in a follow-up phase 2 trial based on incidence of DLT and toxicity data scored with CTCAE v5.0 for chemotherapy related toxicity., 6 months after last subject's third PIPAC|Surgical morbidity will be measured, This will be estimated with the Dindo-Clavien classification and the comprehensive complication index (CCI)., 6 months after th…	Exploratory outcome: DNA topoisomerase I (TOP-1) gene copy number, This will be determined in plasma and tissue samples. This outcome evaluates anti-cancer efficacy., 8 months after last subject last visit|Exploratory outcome: Expression of human carboxylesterase 2 (hCE2), This will be determined in plasma and tissue samples. This outcome evaluates conversion of CPT-11 to SN-38 between patients.,…	University Hospital, Ghent	Kom Op Tegen Kanker|University Ghent	ALL	ADULT, OLDER_ADULT	PHASE1	45	OTHER	INTERVENTIONAL	Allocation: NON_RANDOMIZED|Intervention Model: SEQUENTIAL|Masking: NONE|Primary Purpose: TREATMENT	ONZ-2022-0120	2022-11-21	2025-08	2027-01-01	2022-03-14		2023-07-18	UZ Ghent, Ghent, East-Flanders, 9000, Belgium
NCT06182072	ProAgio in Pancreatic Ductal Adenocarcinoma (PDAC)	https://clinicaltrials.gov/study/NCT06182072		RECRUITING	This is an open-label Phase I/Ib dose-escalation, dose-expansion clinical trial of the safety, pharmacokinetics and clinical activity of ProAgio combined with gemcitabine and nab paclitaxel (G-nP) in previously untreated subjects with metastatic pancreatic ductal adenocarcinoma (PDAC)	NO	Pancreatic Ductal Carcinoma	DRUG: ProAgio Dose Levels (DL) 1,2,3,4|DRUG: Gemcitabine, nab paclitaxel	Determine the safety of ProAgio combined with gemcitabine and nab paclitaxel., Physical examination, vital signs, clinical laboratory evaluations (CBC, serum chemistry, coagulation studies, LFTs, and assessment of subject reported AEs (via CTCAE v5.0) and SAEs will be used to evaluate safety., 2 Years|Determine the patient's height., Height measured in Centimeters (cm), 2 Years|Determine the pati…	Determine the total integrated area under the plasma drug concentration-time curve (AUC)., Analyze pharmacokinetics to determine the total integrated area under the plasma drug concentration-time curve (AUC)., 2 Years|Determine the Peak Plasma Concentration (Cmax)., Pharmacokinetics will be analyzed by determining Peak Plasma Concentration (Cmax)., 2 Years|Determine how well the patient eliminate…	Evaluate patient Pyruvate kinase-M2 (PKM2)., Descriptive statistics will be used to summarize the expression of PKM2 in each batch of blood samples collected from subjects at pre-treatment, 48 hrs, and 14 days post-treatment, respectively., 2 Years|Evaluate tumor biology changes due to treatment., Descriptive statistics will be used to summarize the desmoplastic stroma, intratumoral collagen, blo…	ProDa BioTech, LLC	University of Alabama at Birmingham|Georgia State University	ALL	ADULT, OLDER_ADULT	PHASE1	28	INDUSTRY	INTERVENTIONAL	Allocation: NON_RANDOMIZED|Intervention Model: SEQUENTIAL|Masking: NONE|Primary Purpose: TREATMENT	UAB 2335	2023-09-14	2025-07-01	2025-10-01	2023-12-26		2024-04-25	O'Neal Comprehensive Cancer Center, University of Alabama, Birmingham, Alabama, 35294, United States
NCT05085548	ProAgio in Previously Treated Advanced Pancreatic Cancer and Other Solid Tumor Malignancies	https://clinicaltrials.gov/study/NCT05085548		RECRUITING	The study is a first-in-human, Phase I study to assess the safety of ProAgio in participants with advanced solid tumor malignancies including pancreatic cancer.	NO	Advanced Pancreatic Cancer|Solid Tumor Malignancies	DRUG: ProAgio Dose Levels (DL) 1,2,3|DRUG: ProAgio Dose Levels (DL) 4,5,6|DRUG: ProAgio Dose Levels 4a,5a,6a	Determine Recommended Phase 2 Dose (RP2D), Following completion of the dose escalation cohort, all available data relating to the pharmacokinetics, pharmacodynamics, efficacy and safety of ProAgio will be reviewed by the study team including the Principle Investigator, clinical pharmacology collaborators and the sponsor. A single ideal dose will then be selected for further investigation in the d…	Safety and Tolerability of ProAgio, Toxicities will be tabulated and reported per dose level according to grade and type of toxicity experienced. This will take place during the dose escalation phase as well as during the expansion phase., 3 Years|Evaluate the Maximum Plasma Concentration of ProAgio, ProAgio concentrations will be measured by a validated ELISA assay modified from the assay used i…		ProDa BioTech, LLC	National Cancer Institute (NCI)	ALL	ADULT, OLDER_ADULT	PHASE1	58	INDUSTRY	INTERVENTIONAL	Allocation: NON_RANDOMIZED|Intervention Model: SEQUENTIAL|Masking: NONE|Primary Purpose: TREATMENT	000194|2R42CA217482-02	2021-10-29	2025-02	2025-02	2021-10-20		2024-04-25	National Cancer Institute, Bethesda, Maryland, 20892, United States
NCT06081322	A Study to Evaluate the Safety and Efficacy of PRRT With 177Lu-EB-FAPI in Patients With Advanced Cholopancreatic Tumors	https://clinicaltrials.gov/study/NCT06081322	CISPD-5	RECRUITING	This study is a prospective, single-center, open, single-arm, exploratory study to evaluate the safety and efficacy of 177Lu-EB-FAPI PRRT, and to explore 177Lu-EB-FAPI in patients with advanced pancreatic cancer and cholangiocarcinoma. Eligible patients with advanced pancreatic cancer or cholangiocarcinoma were screened and enrolled after signing the informed consent forms. In the first stage of …	NO	Advanced Pancreatic Cancer and Cholangiocarcinoma	DRUG: PRRT with 177Lu-EB-FAPI	Safety of treatmentï¼šhematotoxicity, Safety evaluationï¼ŒComplete Blood Count was done continuously during treatment by using CTCAE 5.0 during study, Up to 2 years.|Objective reponse rate (ORR), The proportion of patients who had tumor evaluated as PR according to RECIST1.1 criteria during phase Ib, Up to 2 years|Safety of treatmentï¼šHepatotoxicity, Safety evaluationï¼Œliver function lab test w…	Disease control rate (DCR), The proportion of patients who had tumor evaluated as PR or SD according to RECIST1.1 criteria during phase Ib, Up to 2 years|Duration of remission ï¼ˆDoRï¼‰, The time from the first assessment of the tumor as CR or PR to the first assessment of PD or death from any cause during phase Ib, Up to 2 years|Progression-free survival ï¼ˆPFSï¼‰, The time from enrolled to dise…		Zhejiang University		ALL	ADULT, OLDER_ADULT	PHASE1	29	OTHER	INTERVENTIONAL	Allocation: NON_RANDOMIZED|Intervention Model: SEQUENTIAL|Masking: NONE|Primary Purpose: TREATMENT	CISPD-5	2023-09-01	2024-06-30	2025-06-30	2023-10-13		2023-10-13	First Affiliated Hospital of Zhejiang University, Hangzhou, Zhejiang, 310000, China
NCT05220046	Palliadelic Treatment to Reduce Psychological Distress in Persons With Inoperable Pancreatobiliary Cancer	https://clinicaltrials.gov/study/NCT05220046		RECRUITING	The primary objective of this study is to evaluate the ability to recruit and retain participants, and to successfully conduct a psilocybin-based protocol, for a study of the treatment of distress related to inoperable pancreatobilliary cancer. Secondary objectives include pre/post, and longitudinal measurement of distress in intervention participants and a paired family member who is in an obser…	NO	Pancreas Cancer|Biliary Tract Cancer|Psychological Distress	DRUG: Psilocybin	Recruitment Rate, Number of participants enrolled/ number approached., 18 months|Retention Rate, Number of participants who complete the psilocybin session and the assessments at 8-12 days post-psilocybin session/ total enrolled, 24 months	Change in Patient Health Questionnaire-9 (PHQ-9) Depression Scale total score from Baseline to 1 week post-dose, Patient Health Questionnaire-9 (PHQ-9) is a nine-item, 32 point scale of frequency of common depressive symptoms. Higher score indicates worse depression., Baseline; Day 8-11 post-dose|Change in General Anxiety DIsorder-7 (GAD-7) total score from Baseline to 1 week post-dose, Change in…		University of Nebraska	Nebraska University Foundation	ALL	ADULT, OLDER_ADULT	PHASE1	24	OTHER	INTERVENTIONAL	Allocation: NON_RANDOMIZED|Intervention Model: PARALLEL|Masking: NONE|Primary Purpose: TREATMENT	0860-21-FB	2023-04-10	2024-07	2025-07	2022-02-02		2024-01-30	University of Nebraska Medical Center, Omaha, Nebraska, 68198, United States
NCT05431270	Dose Escalation/Expansion Study of PT199 (an Anti-CD73 mAb) Administered Alone and in Combination With a PD-1 Inhibitor (the MORNINGSTAR Study)	https://clinicaltrials.gov/study/NCT05431270		RECRUITING	This is a first-in-human, Phase I, open-label, dose-escalation and expansion study designed to evaluate the safety, tolerability, pharmacokinetics, pharmacodynamics, and preliminary efficacy of PT199 (an Anti-CD73 mAb) alone and in combination with a PD-1 inhibitor, in patients with locally advanced or metastatic solid tumors that have progressed after all available standard therapy or for which …	NO	Non Small Cell Lung Cancer|Pancreatic Ductal Adenocarcinoma	DRUG: PT199|DRUG: Tislelizumab	To determine the maximum tolerated dose (MTD), if reached., Monitor grade 3 and higher related adverse events., Start of the study drug till 90 days after last dose.|Recommended Phase 2 Dose of PT199 as a single agent and/or in combination with a PD-1 inhibitor., Monitor for MTD, and minimal efficacious dose by monitoring responses at different dose levels., Start of the study drug till 90 days a…	Preliminary Efficacy (assessed by the response rate by iRECIST and RECIST 1.1)., Through study completion, an average of 2 years.|To evaluate the pharmacokinetics of PT199 by the Area Under the Curve (AUC) from time 0 to last (AUC0-last)., Start of the study drug till 90 days after last dose.|To evaluate the pharmacokinetics of PT199 by the Maximum Concentration (Cmax)., Start of the study drug t…		Phanes Therapeutics		ALL	ADULT, OLDER_ADULT	PHASE1	40	INDUSTRY	INTERVENTIONAL	Allocation: NON_RANDOMIZED|Intervention Model: SEQUENTIAL|Masking: NONE|Primary Purpose: TREATMENT	PT199X1101	2022-08-11	2024-12	2025-08	2022-06-24		2024-06-13	Carolina BioOncology Institute, Huntersville, North Carolina, 28078, United States|Sarah Cannon Research Institute University of Oklahoma, Oklahoma City, Oklahoma, 73104, United States|SCRI Oncology Partners, Nashville, Tennessee, 37203, United States|The University of Texas MD Anderson Cancer Center, Houston, Texas, 77030, United States|Tranquility Research, Webster, Texas, 77598, United States|…
NCT05055323	A Study to Determine if the Drug, Pyrvinium Pamoate, is Safe and Tolerable in Patients With Pancreatic Cancer	https://clinicaltrials.gov/study/NCT05055323		RECRUITING	This phase I trial studies the side effects and best dose of pyrvinium pamoate for the treatment of pancreatic ductal adenocarcinoma that cannot be removed by surgery (resectable). Pyrvinium pamoate may slow down tumor growth and help patients live longer.	NO	Resectable Pancreatic Ductal Adenocarcinoma|Stage 0 Pancreatic Cancer AJCC v8|Stage I Pancreatic Cancer AJCC v8|Stage IA Pancreatic Cancer AJCC v8|Stage IB Pancreatic Cancer AJCC v8|Stage II Pancreatic Cancer AJCC v8|Stage IIA Pancreatic Cancer AJCC v8|Stage IIB Pancreatic Cancer AJCC v8	DRUG: Pyrvinium Pamoate	Incidence of dose limited toxicity (DLT), Considered any grade 3 or higher adverse event due to the drug itself or delay of surgery. Research coordinator will call patient every day to monitor for DLTs., Up to 30 days from last dose	Profile of pyrvinium pamoate (PP), Will be assessed using liquid chromatography followed by mass spectrometry (LC/MS)., At Start of Treatment|Profile of pyrvinium pamoate (PP), Will be assessed using liquid chromatography followed by mass spectrometry (LC/MS)., Completion of treatment|Bioavailability of PP, Will be assessed using liquid chromatography followed by mass spectrometry (LC/MS)., Up to…		Thomas Jefferson University		ALL	ADULT, OLDER_ADULT	PHASE1	18	OTHER	INTERVENTIONAL	Allocation: NA|Intervention Model: SINGLE_GROUP|Masking: NONE|Primary Purpose: TREATMENT	20F.041	2021-07-29	2024-04-29	2024-04-29	2021-09-24		2023-11-30	Thomas Jefferson University, Philadelphia, Pennsylvania, 19107, United States
NCT06403735	A Phase I Clinical Study of QLC1101 in Patients With Advanced Solid Tumors	https://clinicaltrials.gov/study/NCT06403735		RECRUITING	QLC1101 is a selective reversible inhibitor of KRAS G12D, with the dosage form of capsules and administration route of oral administration. In the first-in-humans (FIH) study, the sponsor will explore the safety, tolerability, pharmacokinetics (PK), and preliminary efficacy of QLC1101 in subjects with advanced solid tumors harboring a KRAS G12D mutation. The FIH study includes dose escalation, PK…	NO	Non-small Cell Lung Cancer|Colorectal Cancer|Pancreatic Cancer|Solid Tumor	DRUG: QLC1101	Dose limiting toxicity (DLT), Subjects in this phase will be treated with single oral administration of QLC1101, observed for 4 days, and if tolerant, treated with repeated oral administration of QLC1101 twice daily for 21 consecutive days. After completing the DLT observation (the 25 days after the first dose as the DLT observation period), the subject will continue to receive repeated-dose trea…	Preliminary efficacy endpoints, Objective response rate (ORR), 3 years|Preliminary efficacy endpoints, overall survival (OS), 3 years		Qilu Pharmaceutical Co., Ltd.		ALL	ADULT, OLDER_ADULT	PHASE1	250	INDUSTRY	INTERVENTIONAL	Allocation: NA|Intervention Model: SINGLE_GROUP|Masking: NONE|Primary Purpose: TREATMENT	QLC1101-101	2024-04-25	2026-05-31	2027-04-30	2024-05-08		2024-05-08	The First Affiliated Hospital of Guangdong Pharmaceutical University, Guangzhou, Guangdong, 510699, China|Harbin Medical university cancer hospital, Ha'erbin, Heilongjiang, 150081, China|Jiangxi Cancer Hospital, Nanchang, Jiangxi, 330029, China|Shanghai east hospital, Shanghai, Shanghai, 200000, China|Yunnan Cancer Hospital, Kunming, Yunnan, 650118, China
NCT05799274	Safety of RAD301 in Healthy Human Volunteers and Patients With Pancreatic Cancer	https://clinicaltrials.gov/study/NCT05799274		RECRUITING	The objective of this clinical trial is to determine the safety of an intravenously administered radioisotope, RAD301 (\[68Ga\]-Trivehexin), in either health volunteers or patients with pancreatic cancer. All subjects will undergo: Screening, which entails physical examination and blood samples for standard blood testing. Subjects that successfully pass screening will undergo: Gallium-68 PET scan…	NO	Healthy Volunteers|Pancreatic Ductal Adenocarcinoma	DRUG: RAD301 ([68Ga]-Trivehexin)	Radiation Absorbed Doses in internal organs, in units of mGy and mSv, 5 half-lives of Ga-68 (about 6 hours)|Changes in VSs and ECGs, such as the PR and QTcF intervals; as percentages and absolute values approaching critical safety zones, 1 month|Number of participants with abnormal laboratory test results, 1 month			Radiopharm Theranostics, Ltd		ALL	ADULT, OLDER_ADULT	PHASE1	9	INDUSTRY	INTERVENTIONAL	Allocation: NA|Intervention Model: SINGLE_GROUP|Masking: NONE|Primary Purpose: DIAGNOSTIC	RAD301.2022-001	2023-11-09	2024-06	2024-09	2023-04-05		2023-11-18	Montefiore Medical Center, Bronx, New York, 10461, United States
NCT04916236	Combination Therapy of RMC-4630 and LY3214996 in Metastatic KRAS Mutant Cancers	https://clinicaltrials.gov/study/NCT04916236	SHERPA	RECRUITING	This is a Phase I/Ib study in which the safety of the combination therapy of RMC-4630 and LY3214996 in the treatment of KRAS mutant cancers will be studied.	NO	Pancreatic Cancer|Colorectal Cancer|Non-small Cell Lung Cancer|KRAS Mutation-Related Tumors	DRUG: RMC-4630|DRUG: LY3214996	Phase I - Maximum tolerated dose (MTD), Maximum Tolerated Dose (MTD) of the combination of RMC-4630 and LY3214996. Dose escalation will follow 3+3 design. The CTCAE criteria will be used to determine if adverse events and lab abnormalities will be accounted as dose limiting toxicity (DLT), Through study completion, an average of 2 year|Phase Ib - Clinical activity of the RMC-4630 and LY3214996 co…	Observed plasma concentrations of RMC-4630 and LY3214996, Blood samples are obtained and plasma concentrations of RMC-4630 and LY3214996 are measured using a validated LC-MS/MS method., Prior to initial dose on day 1, day 8, day 15, day 22 and 0.5, 1, 2, 4, 8, 24 hours post dose on day 1 and day 15.|Area under de plasma - time concentration curve of RMC-4630 and LY3214996, Blood samples are obtai…		The Netherlands Cancer Institute	Lustgarten Foundation	ALL	ADULT, OLDER_ADULT	PHASE1	55	OTHER	INTERVENTIONAL	Allocation: NON_RANDOMIZED|Intervention Model: SEQUENTIAL|Masking: NONE|Primary Purpose: TREATMENT	M20SHP	2022-03-31	2024-01-31	2024-07	2021-06-07		2022-06-03	Netherlands Cancer Institute - Antoni van Leeuwenhoek, Amsterdam, Noord-Holland, 1066 CX, Netherlands
NCT05379985	Study of RMC-6236 in Patients With Advanced Solid Tumors Harboring Specific Mutations in RAS	https://clinicaltrials.gov/study/NCT05379985		RECRUITING	Evaluate the safety and tolerability of RMC-6236 in adults with specific RAS mutant advanced solid tumors.	NO	Non-small Cell Lung Cancer (NSCLC)|Colorectal Cancer (CRC)|Pancreatic Ductal Adenocarcinoma (PDAC)|Advanced Solid Tumors	DRUG: RMC-6236	Incidence and severity of treatment-emergent Adverse Events (AEs) and serious AEs, including incidence and severity of findings in laboratory values and vital signs, up to 2.5 years|Number of Participants with Dose-Limiting Toxicity (DLT), 21 days	Maximum Observed Blood Concentration (Cmax) of RMC-6236, up to 15 weeks|Time to Reach Maximum Blood Concentration (Tmax) of RMC-6236, up to 15 weeks|Area Under Blood Concentration Time Curve (AUC) of RMC-6236, up to 15 weeks|Elimination Half-Life of RMC-6236 (t1/2), up to 15 weeks|Ratio of accumulation of RMC-6236 from a single dose to steady state with repeated dosing, up to 15 weeks|Overall Res…		Revolution Medicines, Inc.		ALL	ADULT, OLDER_ADULT	PHASE1	474	INDUSTRY	INTERVENTIONAL	Allocation: NA|Intervention Model: SINGLE_GROUP|Masking: NONE|Primary Purpose: TREATMENT	RMC-6236-001	2022-05-31	2024-06	2025-12	2022-05-18		2024-02-23	UC Irvine/Chao Family Comprehensive Cancer Center, Orange, California, 92868, United States|UCLA, Santa Monica, California, 90404, United States|Johns Hopkins University, Baltimore, Maryland, 21287, United States|Dana Farber Cancer Institute, Boston, Massachusetts, 02215, United States|Perlmutter Cancer Center at NYU Langone Health, New York, New York, 10016, United States|Memorial Sloan-Ketterin…
NCT06040541	Study of RMC-9805 in Participants With KRASG12D-Mutant Solid Tumors	https://clinicaltrials.gov/study/NCT06040541		RECRUITING	This study is to evaluate the safety and tolerability of RMC-9805 in adults with KRAS G12D-mutant solid tumors.	NO	Non-small Cell Lung Cancer (NSCLC)|Colorectal Cancer (CRC)|Pancreatic Ductal Adenocarcinoma (PDAC)|Advanced Solid Tumors	DRUG: RMC-9805	Adverse events, Incidence and severity of treatment-emergent Adverse Events (AEs) and serious AEs and clinically significant changes in laboratory values, ECGs, and vital signs, Up to 3 years|Dose Limiting Toxicities, Number of participants with Dose Limiting Toxicities (DLTs), 21 days	Maximum Observed Blood Concentration (Cmax) of RMC-9805, Cmax, up to 21 weeks|Time to Reach Maximum Blood Concentration (Tmax) of RMC-9805, Tmax, up to 21 weeks|Area Under Blood Concentration Time Curve (AUC) of RMC-9805, AUC, up to 21 weeks|Ratio of accumulation of RMC-9805 from a single dose to steady state with repeated dosing, accumulation ratio of RMC-9805, up to 21 weeks|Elimination Half-Li…		Revolution Medicines, Inc.		ALL	ADULT, OLDER_ADULT	PHASE1	290	INDUSTRY	INTERVENTIONAL	Allocation: NA|Intervention Model: SINGLE_GROUP|Masking: NONE|Primary Purpose: TREATMENT	RMC-9805-001	2023-09-07	2025-08-30	2026-07-31	2023-09-15		2024-02-01	Massachusetts General Hospital, Boston, Massachusetts, 02114, United States|Carolina BioOncology Institute, Huntersville, North Carolina, 28078, United States|The Christ Hospital, Cincinnati, Ohio, 45219, United States|Mary Crowley Cancer Research, Dallas, Texas, 75230, United States|University of Texas, MD Anderson Cancer Center, Houston, Texas, 77030, United States|START, San Antonio, Texas, 78…
NCT05867121	A Study to Evaluate the Safety, Pharmacokinetics, and Activity of RO7496353 in Combination With a Checkpoint Inhibitor With or Without Standard-of-Care Chemotherapy in Participants With Locally Advanced or Metastatic Solid Tumors	https://clinicaltrials.gov/study/NCT05867121		RECRUITING	The purpose of this study is to evaluate the safety and tolerability of RO7496353 when administered in combination with a checkpoint inhibitor (CPI) with or without standard-of-care (SOC) chemotherapy in participants with locally advanced or metastatic solid tumors such as non-small cell lung cancer (NSCLC), gastric cancer (GC) and pancreatic ductal adenocarcinoma (PDAC). The study will be conduc…	NO	Metastatic Solid Tumor|Non-small Cell Lung Cancer|Gastric Cancer|Pancreatic Ductal Adenocarcinoma	DRUG: RO7496353|DRUG: Atezolizumab|DRUG: Capecitabine|DRUG: S-1|DRUG: Nivolumab|DRUG: Oxaliplatin|DRUG: Nab-paclitaxel|DRUG: Gemcitabine	Percentage of Participants with Adverse Events (AEs), AEs will be reported according to the National Cancer Institute Common Terminology Criteria for Adverse Events, Version 5.0 (NCI CTCAE v5.0)., Up to approximately 29 months	Plasma Concentration of RO7496353, Up to approximately 29 months|Percentage of Participants with Anti-Drug Antibody (ADA) to RO7496353, Up to approximately 29 months|Confirmed Objective Response Rate (ORR) as Determined by the Investigator per Response Evaluation Criteria in Solid Tumors, Version 1.1 (RECIST v1.1), Up to approximately 29 months|Duration of Response (DOR) as Determined by the Inve…	Cohort A and C: Serum Concentration of Atezolizumab, Up to approximately 29 months|Cohort A and C: Percentage of Participants with ADA to Atezolizumab, Up to approximately 29 months	Genentech, Inc.	Chugai Pharmaceutical Co.	ALL	ADULT, OLDER_ADULT	PHASE1	120	INDUSTRY	INTERVENTIONAL	Allocation: NON_RANDOMIZED|Intervention Model: SEQUENTIAL|Masking: NONE|Primary Purpose: TREATMENT	GO44010|2022-502615-11-00	2023-10-02	2025-12-30	2025-12-30	2023-05-19		2024-06-14	UCLA University of California Los Angeles, Los Angeles, California, 90095, United States|Yale School of Medicine, New Haven, Connecticut, 06510-3206, United States|Thomas Jefferson University, Philadelphia, Pennsylvania, 19107, United States|St Vincent'S Hospital, Darlinghurst, New South Wales, 2010, Australia|Flinders Medical Centre, Bedford Park, South Australia, 5042, Australia|Hospital Sao Lu…
NCT04338763	RP72 Monotherapy and in Combination With Gemcitabine in Patients With Pancreatic Cancer	https://clinicaltrials.gov/study/NCT04338763		RECRUITING	This is a Phase I, multi center study to evaluate the safety and efficacy and determine the maximum tolerated dose (MTD) of RP72 as monotherapy and RP72 in combination with Gemcitabine in patients with pancreatic cancer. The study has two arms: Arm A: RP72 monotherapy Arm B: RP72 in combination with Gemcitabine Both treatment arms will follow a standard 3+3 design. Up to 48 adult patients with pa…	NO	Pancreatic Cancer|Pancreatic Cancer Non-resectable|Pancreatic Cancer Metastatic	DRUG: RP72|DRUG: Gemcitabine	Determination of the maximum tolerated dose (MTD) and the recommended dose for phase II of RP72 monotherapy and RP72 in combination with Gemcitabine, The MTD is defined as 1 dose level (cohort) below the dose in which dose limiting toxicities (DLTs) were observed in â‰¥ 33% of the participants., Over the 28 day treatment period			Rise Biopharmaceuticals, Inc.	T-TOP Clinical Research Co., Ltd.	ALL	ADULT, OLDER_ADULT	PHASE1	48	INDUSTRY	INTERVENTIONAL	Allocation: NON_RANDOMIZED|Intervention Model: SEQUENTIAL|Masking: NONE|Primary Purpose: TREATMENT	RP-72-002	2021-04-19	2024-10-31	2025-12-31	2020-04-08		2023-11-18	Chi Mei Hospital, Liouying, Tainan, Taiwan|National Cheng Kung University Hospital, Tainan, Taiwan
NCT04678648	A Trial of RSC-1255 for Treatment of Patients With Advanced Malignancies	https://clinicaltrials.gov/study/NCT04678648		RECRUITING	RSC-101 is a Phase 1a/1b clinical trial of RSC-1255 in adult study participants with advanced solid tumor malignancies who are intolerant of existing therapies known to provide clinical benefit, have disease that has progressed after standard therapy, or have previously failed other therapies. The study has two phases. The purpose of Phase 1a (Dose Escalation) is to confirm the appropriate treatm…	NO	Advanced Malignant Solid Neoplasm|RAS Mutation|Lung Cancer|Colon Cancer|Glioblastoma|Pancreatic Cancer	DRUG: RSC-1255 Dose Escalation|DRUG: RSC-1255 Dose Expansion	Maximum Tolerated Dose (MTD) for RSC-1255 as monotherapy, The number and type of dose-limiting toxicities (DLTs) as defined in the protocol that occur during the first 28 days of treatment and all maximum grade of all maximum grade of all treatment-related events using CTCAE V5.0 will be used to identify a safe and tolerable dose., Approximately 12 months|Recommended Phase 2 Dose (RP2D) for RSC-1…	Adverse event profile of RSC-1255, Toxicities will be graded according to CTCAE V5.0., Approximately 24 months|Overall Survival (OS), Overall Survival will be assessed using RECIST V1.1., Approximately 24 months		RasCal Therapeutics, Inc.		ALL	ADULT, OLDER_ADULT	PHASE1	134	INDUSTRY	INTERVENTIONAL	Allocation: NA|Intervention Model: SEQUENTIAL|Masking: NONE|Primary Purpose: TREATMENT	RSC-101	2021-02-16	2024-01-16	2024-03-05	2020-12-22		2022-10-25	University of California, Los Angles (UCLA) Department of Medicine - Hematology/Oncology, Los Angeles, California, 90404, United States|UC Davis Comprehensive Cancer Center, Sacramento, California, 95817, United States|Anschutz Cancer Pavilion - University of Colorado Hospital, Aurora, Colorado, 80045, United States|Sarah Cannon Research Institute - Health One, Denver, Colorado, 80218, United Sta…
NCT05607953	Pressure Enabled Intrapancreatic Delivery of SD-101 With Checkpoint Blockade for Locally Advanced Pancreatic Adenocarcinoma	https://clinicaltrials.gov/study/NCT05607953		RECRUITING	This study is an open-label, phase 1/1b study of the pressure-enabled intrapancreatic infusion of SD-101, a TLR 9 agonist, alone or in combination with intravenous checkpoint blockade in adults with locally advanced pancreatic cancer.	NO	Locally Advanced Pancreatic Adenocarcinoma	DRUG: SD-101|BIOLOGICAL: anti-PD-1	Phase 1 - To determine the maximum tolerated dose (MTD) or optimal biologic dose (OBD) of SD-101 administered alone via PRVI., As a measure of safety, adverse events will be graded according to CTCAE v5.0, 12 months|Phase 1b - To determine the safety of SD-101 administered via PRVI in combination with anti-PD-1 and to assess the Response Evaluation Criteria in Solid Tumors (RECIST) v1.1 disease c…	Phase 1 - To assess the RECIST v1.1 ORR, As a measure of activity, ORR will be assessed. ORR will be assessed using Response Evaluation Criteria in Solid Tumours (RECIST) v1.1., 12 months|Phase 1b - To assess the 12-month overall survival (OS) of PRVI of SD-101 in combination with intravenous (IV) immunological checkpoint blockade., As a measure of activity, OS will be assessed. The events for th…		TriSalus Life Sciences, Inc.		ALL	ADULT, OLDER_ADULT	PHASE1	60	INDUSTRY	INTERVENTIONAL	Allocation: NA|Intervention Model: SINGLE_GROUP|Masking: NONE|Primary Purpose: TREATMENT	TS-PERIO-03	2023-03-01	2024-10	2026-10	2022-11-07		2024-03-08	MD Anderson Cancer Center, Houston, Texas, 77030, United States
NCT05571839	A Study of SGN-BB228 in Advanced Melanoma and Other Solid Tumors	https://clinicaltrials.gov/study/NCT05571839		RECRUITING	This study will test the safety of a drug called SGN-BB228 in participants with melanoma and other solid tumors that are hard to treat or have spread through the body. It will also study the side effects of this drug. A side effect is anything a drug does to the body besides treating the disease. This study will have 3 parts. Parts A and B of the study will find out how much SGN-BB228 should be g…	NO	Cutaneous Melanoma|Non-small Cell Lung Cancer|Colorectal Neoplasms|Pancreatic Neoplasms|Mesothelioma	DRUG: SGN-BB228	Number of participants with adverse events (AEs), Any untoward medical occurrence in a clinical investigational participant administered a medicinal product and which does not necessarily have a causal relationship with this treatment., Through 30 days after the last study treatment; approximately 7 months|Number of participants with laboratory abnormalities, Through 30 days after the last study …	Number of participants with antidrug antibodies, To be summarized using descriptive statistics, Through 30 days after the last study treatment; approximately 7 months|Pharmacokinetic (PK) parameter - Area under the curve (AUC), To be summarized using descriptive statistics, Through 30 days after the last study treatment; approximately 7 months|PK parameter - Maximum Concentration (Cmax), To be su…		Seagen Inc.		ALL	ADULT, OLDER_ADULT	PHASE1	275	INDUSTRY	INTERVENTIONAL	Allocation: NA|Intervention Model: SINGLE_GROUP|Masking: NONE|Primary Purpose: TREATMENT	SGNBB228-001	2023-01-03	2025-10-31	2028-09-30	2022-10-07		2024-06-11	The Angeles Clinic and Research Institute, Los Angeles, California, 90025, United States|University of California Los Angeles Medical Center, Los Angeles, California, 90095, United States|University of California, San Francisco | HDFCCC - Hematopoietic Malignancies, San Francisco, California, 94158, United States|Sarah Cannon Research Institute at HealthONE - Denver, Denver, Colorado, 80218, Unit…
[truncated: 493 more rows]

## Sheet: phase2 up
NCT Number	Study Title	Study URL	Acronym	Study Status	Brief Summary	Study Results	Conditions	Interventions	Primary Outcome Measures	Secondary Outcome Measures	Other Outcome Measures	Sponsor	Collaborators	Sex	Age	Phases	Enrollment	Funder Type	Study Type	Study Design	Other IDs	Start Date	Primary Completion Date	Completion Date	First Posted	Results First Posted	Last Update Posted	Locations	Study Documents
[truncated: 339 more rows]

## Sheet: PDAC only
NCT Number	Study Title	Study URL	Acronym	Study Status	Brief Summary	Study Results	treatment regime	target	specific drug	Conditions	Interventions	Primary Outcome Measures	Secondary Outcome Measures	Other Outcome Measures	Sponsor	Collaborators	Sex	Age	Phases	Enrollment	Funder Type	Study Type	Study Design	Other IDs	Start Date	Primary Completion Date	Completion Date	First Posted	Results First Posted	Last Update Posted	Locations	Study Documents
[truncated: 256 more rows]

## Sheet: KRAS
NCT Number	Study Title	Study URL	Acronym	Study Status	Brief Summary	Study Results	Conditions	Interventions	Primary Outcome Measures	Secondary Outcome Measures	Other Outcome Measures	Sponsor	Collaborators	Sex	Age	Phases	Enrollment	Funder Type	Study Type	Study Design	Other IDs	Start Date	Primary Completion Date	Completion Date	First Posted	Results First Posted	Last Update Posted	Locations	Study Documents
[truncated: 26 more rows]

## Sheet: immune
NCT Number	Study Title	Study URL	Acronym	Study Status	Brief Summary	Study Results	treatment regime	target	specific drug	Conditions	Interventions	Primary Outcome Measures	Secondary Outcome Measures	Other Outcome Measures	Sponsor	Collaborators	Sex	Age	Phases	Enrollment	Funder Type	Study Type	Study Design	Other IDs	Start Date	Primary Completion Date	Completion Date	First Posted	Results First Posted	Last Update Posted	Locations	Study Documents
[truncated: 78 more rows]

[truncated: 6 more sheets: DNA, EGF, metabolism, RTK, ECM, others]
